# Supplementary material for: Characterizing the normal proteome of human ciliary body
Source: Clin Proteomics. 2013 Aug 1;10(1):9. doi: 10.1186/1559-0275-10-9 (PMC3750387; doi:10.1186/1559-0275-10-9)
Supplement: Additional file 1: Table S1 — A complete list of proteins identified in the ciliary body. This table illustrates reported proteins gene accession, gene symbol, RefSeq accession, protein name, intensity based absolute quantification (iBAQ) score, unique no of peptides, sequence coverage, subcellular localization, molecular function, biological process and domains/motifs. [file 1559-0275-10-9-S1.xls]

## Sheet: Sheet1
Goel et. al 2013; Characterizing the normal proteome of human ciliary body
Additional file 1: Table S1: A complete list of proteins identified in the ciliary body
Accession	GENESYMBOL	EntrezID	HPRDID	Refseq	Name	coverage	#Proteins	# Unique Peptides	#Peptides	# PSMs	# AAs	MW [kDa]	calc. pI	Molecular class	Biological process	Molecular function	Primary Localization	Alternate Localization	Expression	Architecture	#Tryps	PSMs	Sum Intensity	iBAQ Score
109148552	KRT3	3850	01013	NP_476429.2	Keratin, type II cytoskeletal 3 [Homo sapiens].	7.01	7	0	6	97	628	64.4	6.48	Cytoskeletal protein	Cell growth and/or maintenance	Structural constituent of cytoskeleton	Cytoplasm	-	Cornea	CC	55	97	4.76079e+06	0.113758
63252898	TPM1	7168	01839	NP_001018005.1	Tropomyosin alpha-1 chain isoform 1 [Homo sapiens].	76.41	4	0	43	585	284	32.7	4.74	Cytoskeletal associated protein	Cell growth and/or maintenance	Cytoskeletal protein binding	Actin cytoskeleton	Cytoplasm, Perinuclear region	Heart, Stomach, Myoepithelial cell, Neutrophil, Urothelium, Skeletal muscle, Myofibroblast, Bronchoalveolar fluid, Kidney	CC	46	586	4.38234e+07	1.25203
63252896	TPM1	7168	01839	NP_001018004.1	Tropomyosin alpha-1 chain isoform 3 [Homo sapiens].	77.82	4	0	44	595	284	32.7	4.75	Cytoskeletal associated protein	Cell growth and/or maintenance	Cytoskeletal protein binding	Actin cytoskeleton	Cytoplasm, Perinuclear region	Heart, Stomach, Myoepithelial cell, Neutrophil, Urothelium, Skeletal muscle, Myofibroblast, Bronchoalveolar fluid, Kidney	CC	45	596	4.8336e+07	1.41165
291045307	AAAS	8086	01839	NP_001166937.1	Aladin isoform 2 [Homo sapiens].	2.53	2	1	1	1	513	55.8	7.33	Unclassified	Cell communication,Signal transduction	Molecular function unknown	Peroxisome	Nuclear membrane	Adrenal gland	WD40, SP	37	1	10228.9	0.000363324
20357568	AASDHPPT	60496	09675	NP_056238.2	L-aminoadipate-semialdehyde dehydrogenase-phosphopantetheinyl	2.59	1	1	1	2	309	35.8	6.8	Enzyme: Dehydrogenase	Metabolism,Energy pathways	Catalytic activity	Cytoplasm	-	Placenta, Heart, Testis, Leukocyte, Spleen, Smooth muscle, Brain, Small intestine, Lung, Liver, Colon, Ovary, Prostate, Kidney, Pancreas	-	35	2	34702.6	0.00130305
6005701	ABCA8	10351	09790	NP_009099.1	ATP-binding cassette sub-family A member 8 [Homo sapiens].	0.95	1	1	1	2	1581	179.1	7.18	Membrane transport protein	Transport	Auxiliary transport protein activity	-	-	Cerebellum, Heart, Testis, Hippocampus, Substantia nigra, Spleen, Subthalamic nucleus, Skeletal muscle, Amygdala, Brain, Placenta, Corpus callosum, Lung, Liver, Spinal cord, Fetus, Ovary, Small intestine, Thalamus, Caudate nucleus, Kidney	TM, AAA	133	2	61799.7	0.000610663
110832835	ABCC9	10060	09790	NP_005682.2	ATP-binding cassette sub-family C member 9 isoform SUR2A [Homo	0.84	2	1	1	1	1549	174.1	7.37	Ion channel	Ion transport	Ion channel activity	Plasma membrane	Microsome	Heart, Aorta, Retina, Skeletal muscle, Urinary bladder, Brain, Small intestine, Spinal cord, Uterus, Prostate, Kidney, Pancreas	CC, TM, AAA	128	1	101936	0.00104661
4506341	ABCD3	5825	01368	NP_002849.1	ATP-binding cassette sub-family D member 3 isoform a [Homo	1.82	1	1	1	2	659	75.4	9.36	Integral membrane protein	Transport	ATP binding	Peroxisome	Mitochondrion	Lung, Liver, Kidney	TM, AAA, SP	71	2	76282.2	0.00141199
108773782	ABCE1	6059	01368	NP_002931.2	ATP-binding cassette sub-family E member 1 [Homo sapiens].	2.84	1	1	1	2	599	67.3	8.34	Transport/cargo protein	Transport	Transporter activity	Cytoplasm	Mitochondrion	Ubiquitous	AAA	63	2	55683.6	0.00116159
10947135	ABCF1	23	09139	NP_001081.1	ATP-binding cassette sub-family F member 1 isoform b [Homo	1.24	2	1	1	1	807	91.6	7.68	Translation regulatory protein	Protein metabolism	Translation regulator activity	Ribosome, Nucleus	Cytoplasm, Nucleus	Placenta, Heart, Testis, Leukocyte, Spleen, Ubiquitous, Neutrophil, Skeletal muscle, Brain, Small intestine, Lung, Liver, Colon, Ovary, Synoviocyte, Prostate, Kidney, Pancreas	CC, NLS, AAA	105	1	19991.3	0.000250219
148612853	ABCF3	55324	09139	NP_060828.2	ATP-binding cassette sub-family F member 3 [Homo sapiens].	1.41	1	1	1	2	709	79.7	6.34	Transport/cargo protein	Transport	Transporter activity	-	-	Ubiquitous	AAA	81	2	85059.1	0.00138008
189027141	ABHD6	57406	09139	NP_065727.4	Monoacylglycerol lipase ABHD6 [Homo sapiens].	3.86	1	1	1	2	337	38.3	8.41	Unclassified	Biological_process unknown	Molecular function unknown	-	-	-	ABH	28	2	30114	0.00141344
229094128	ABR	29	09139	NP_001153218.1	Active breakpoint cluster region-related protein isoform c [Homo	1.23	5	1	1	2	813	92.4	7.08	GTPase activating protein	Cell communication,Signal transduction	GTPase activator activity	Cytoplasm	-	Brain, Lung, Skeletal muscle, Heart	CC, C2, PH, RHOGAP, RHOGEF	89	2	92042.1	0.00135914
187608516	ACAP2	23527	09139	NP_036419.3	Arf-GAP with coiled-coil, ANK repeat and PH domain-containing	1.29	1	1	1	1	778	88	6.8	GTPase activating protein	Cell communication,Signal transduction	GTPase activator activity	Cytoplasm	Endosome, Plasma membrane	Heart, Testis, Spleen, Brain, Lung, Liver, Kidney, Pancreas	CC, ARFGAP, ANK	92	1	36647.4	0.000523508
109689720	ACBD5	91452	09139	NP_001035938.1	Acyl-CoA-binding domain-containing protein 5 isoform 2 [Homo	5.51	2	1	1	1	490	54.8	5.24	Unclassified	Biological_process unknown	Molecular function unknown	Nucleus	-	Cerebellum, Heart, Testis, Hippocampus, Substantia nigra, Spleen, Subthalamic nucleus, Skeletal muscle, Amygdala, Brain, Corpus callosum, Lung, Liver, Spinal cord, Fetus, Ovary, Thalamus, Caudate nucleus, Kidney, Pancreas	CC, TM	45	1	5885.54	0.000171886
156104866	ACOX3	8310	09139	NP_001095137.1	Peroxisomal acyl-coenzyme A oxidase 3 isoform b [Homo sapiens].	2.24	2	1	1	2	624	69.5	8.24	Enzyme: Oxidase	Metabolism,Energy pathways	Catalytic activity	Peroxisome	-	Liver	-	63	2	47822.3	0.000997602
96304457	ACP1	52	09139	NP_001035739.1	Low molecular weight phosphotyrosine protein phosphatase isoform d	8.04	3	1	1	1	112	12.2	7.74	Enzyme: Acid phosphatase	Metabolism,Energy pathways	Acid phosphatase activity	Cytoplasm	-	Placenta, Heart, Bone, Red blood cell, Skeletal muscle, Brain, Lung, Liver, Kidney, Pancreas	TM	9	1	25157.7	0.00367363
151301213	ACP6	51205	09139	NP_057445.3	Lysophosphatidic acid phosphatase type 6 precursor [Homo sapiens].	2.57	1	1	1	2	428	48.8	6.47	Enzyme: Acid phosphatase	Metabolism,Energy pathways	Acid phosphatase activity	Mitochondrion	Cytoplasm	Semen, Heart, Testis, Stomach, Spleen, Small intestine, Lung, Liver, Skin, Ubiquitous, Ovary, Muscle, Prostate, Colon, Kidney	SP	37	2	44701.7	0.00158778
4758332	ACSL4	2182	02152	NP_004449.1	Long-chain-fatty-acid--CoA ligase 4 isoform 1 [Homo sapiens].	2.69	3	1	1	2	670	74.4	8.03	Enzyme: Ligase	Metabolism,Energy pathways	Ligase activity	Microsome	Mitochondrion	Testis, Leukocyte, Adrenal gland, Thyroid gland, Lymph node, Stomach, Colon epithelium, Skeletal muscle, Small intestine, Liver, Ileum, Colon, Prostate, Pancreas, Placenta, Spleen, Bone marrow, Ovary, Heart, Fetus, Adrenal cortex, Trachea, Adrenal medulla, Brain, Lung, Spinal cord, Kidney	SP	65	2	35022.6	0.000708114
30089997	ACTL6A	86	05389	NP_817126.1	Actin-like protein 6A isoform 2 [Homo sapiens].	7.75	2	1	1	2	387	43.2	6.14	DNA binding protein	Regulation of nucleobase, nucleoside, nucleotide and nucleic acid metabolism	Chromatin binding	Cytoplasm, Nucleus	Kinetochore, Cytoplasm, Nucleus, Chromosome	Placenta, Heart, Testis, Stomach, Spleen, Small intestine, Colon, Liver, Lung, Muscle, Kidney	NLS, ACTIN	33	2	38415.5	0.00152989
8923712	ACTR10	55860	12420	NP_060947.1	Actin-related protein 10 [Homo sapiens].	3.84	1	1	1	2	417	46.3	7.37	Cytoskeletal associated protein	Cell growth and/or maintenance	Cytoskeletal protein binding	Cytoskeleton	Cytoplasm	-	ACTIN	38	2	25429.3	0.000879465
226442878	ADAMTSL5	339366	12420	NP_998769.2	ADAMTS-like protein 5 precursor [Homo sapiens].	1.91	1	1	1	2	471	52	8.03	Extracellular matrix protein	Protein metabolism	Extracellular matrix structural constituent	Extracellular	-	-	TSP1, SP, C345C	41	2	193790	0.00621175
34147522	ADCK3	56997	07375	NP_064632.2	Chaperone activity of bc1 complex-like, mitochondrial [Homo	1.55	1	1	1	2	647	71.9	6.99	Chaperone	Apoptosis	Chaperone activity	Mitochondrion	-	-	-	65	2	72666.5	0.00146922
4557263	ADPRH	141	04359	NP_001116.1	ADP-ribosylarginine hydrolase [Homo sapiens].	2.8	1	1	1	1	357	39.5	6.52	Enzyme: Hydrolase	Metabolism,Energy pathways	Hydrolase activity	Cytoplasm	-	Cerebellum, Heart, Fetus, Placenta, Brain, Lung	SP	30	1	37564.7	0.0016456
4501987	AFM	173	00073	NP_001124.1	Afamin precursor [Homo sapiens].	1.17	1	1	1	1	599	69	5.9	Structural protein	Cell growth and/or maintenance	Structural molecule activity	Extracellular	-	Cerebrospinal fluid, Saliva, Urine, Serum, Brain, Blood, Nervous system, Plasma, Pineal gland, Liver	Albumin, SP	68	1	64718.9	0.00125081
24119277	AGXT2L2	85007	18482	NP_699204.1	5-phosphohydroxy-L-lysine phospho-lyase [Homo sapiens].	2.89	1	1	1	2	450	49.7	6.76	Unclassified	Biological_process unknown	Molecular function unknown	-	-	-	-	40	2	41688.9	0.00136971
6912280	AHSA1	10598	09768	NP_036243.1	Activator of 90 kDa heat shock protein ATPase homolog 1 [Homo	6.51	1	1	1	8	338	38.3	5.53	Unclassified	Biological_process unknown	Molecular function unknown	Cytoplasm	Endoplasmic reticulum	Placenta, Heart, Skeletal muscle, Brain, Liver, Kidney	-	39	8	94860.1	0.00319658
62988361	AIM1	202	18576	NP_001615.1	Absent in melanoma 1 protein [Homo sapiens].	1.22	1	1	1	1	1723	188.5	5.9	Calcium binding protein	Cell communication,Signal transduction,Regulation of cell proliferation	Calcium ion binding	Cytoskeleton	-	Placenta, Heart, Lung, Liver, Kidney, Pancreas	XTAL	154	1	47495	0.000405316
4502015	AKAP1	8165	03905	NP_003479.1	A-kinase anchor protein 1, mitochondrial precursor [Homo sapiens].	1	1	1	1	1	903	97.3	4.94	Anchor protein	Cell growth and/or maintenance	Cytoskeletal anchoring activity	Cytoplasm	Mitochondrion, Nucleus, Endoplasmic reticulum	Testis, Spleen, Small intestine, Colon, Ovary, Prostate	TUDOR, TM, KH	69	1	73166.3	0.00139357
93277124	AKR1E2	83592	03905	NP_001035267.1	1,5-anhydro-D-fructose reductase isoform 1 [Homo sapiens].	2.5	1	1	1	10	320	36.6	7.49	Enzyme: Oxidoreductase	Metabolism,Energy pathways	Oxidoreductase activity	-	-	-	-	31	10	2.27959e+06	0.0966411
14861836	ALG2	85365	09716	NP_149078.1	Alpha-1,3/1,6-mannosyltransferase ALG2 [Homo sapiens].	3.61	1	1	1	2	416	47.1	7.05	Enzyme: Mannosyltransferase	Metabolism,Energy pathways	Mannosyltransferase activity	Endoplasmic reticulum	-	-	TM	41	2	42575.4	0.00136471
195927056	ALKBH8	91801	09716	NP_620130.2	Alkylated DNA repair protein alkB homolog 8 [Homo sapiens].	0.9	1	1	1	8	664	75.2	7.99	RNA binding protein	Regulation of nucleobase, nucleoside, nucleotide and nucleic acid metabolism	RNA binding	Nucleus	-	-	RRM	69	8	5.96647e+06	0.113641
22027646	AMOTL1	154810	12451	NP_570899.1	angiomotin-like protein 1 [Homo sapiens].	1.67	1	1	1	1	956	106.5	7.11	Cell junction protein	Cell growth and/or maintenance	Cell adhesion molecule activity	Plasma membrane	-	Podocyte	CC	105	1	39967.8	0.000500251
169646754	ANGPT2	285	12451	NP_001112360.1	angiopoietin-2 isoform c precursor [Homo sapiens].	1.58	3	1	1	1	444	50.9	6.06	Ligand	Cell communication,Signal transduction	Receptor binding	Extracellular	-	Placenta, Uterus, Ovary, Blood vessel, Brain	CC, SP, FBG	42	1	31566.2	0.000987735
28461129	ANKMY2	57037	12454	NP_064715.1	ankyrin repeat and MYND domain-containing protein 2 [Homo sapiens].	2.95	1	1	1	2	441	49.3	6.25	Unclassified	Biological_process unknown	Molecular function unknown	-	-	-	ANK	48	2	218243	0.00597538
149363679	ANKRD20A4	728747	12454	NP_001092275.1	ankyrin repeat domain-containing protein 20A4 [Homo sapiens].	0.85	4	1	1	1	823	94.1	7.94	Unclassified	Biological_process unknown	Molecular function unknown	-	-	-	CC, ANK	111	1	163503	0.00193585
118150656	ANKRD7	56311	12454	NP_062618.2	ankyrin repeat domain-containing protein 7 [Homo sapiens].	7.09	1	1	1	2	254	29	8.94	Unclassified	Cell growth and/or maintenance,Biological_process unknown	Molecular function unknown	-	-	Testis	ANK	31	2	410665	0.0174098
32484979	AP3B1	8546	12454	NP_003655.3	AP-3 complex subunit beta-1 isoform 1 [Homo sapiens].	1.01	1	1	1	4	1094	121.2	6.04	Adapter molecule	Protein metabolism	Receptor signaling complex scaffold activity	Cytoplasm, Nucleus, Plasma membrane	Cytoplasm	Placenta, Heart, Testis, Intestine, Spleen, Leukocyte, Brain, Lung, Liver, Colon, Ovary, Muscle, Prostate, Kidney, Pancreas	ADAP	113	4	111803	0.00130029
166235186	APIP	51074	12454	NP_057041.2	methylthioribulose-1-phosphate dehydratase [Homo sapiens].	4.96	1	1	1	2	242	27.1	7.12	Unclassified	Apoptosis	Molecular function unknown	Cytoplasm	-	Placenta, Heart, Leukocyte, Spleen, Skeletal muscle, Brain, Small intestine, Colon, Liver, Lung, Kidney	-	26	2	40570.4	0.00205071
105990532	APOB	338	12454	NP_000375.2	apolipoprotein B-100 precursor [Homo sapiens].	0.28	1	1	1	2	4563	515.2	7.05	Transport/cargo protein	Transport	Transporter activity	Extracellular	Golgi apparatus, Endoplasmic reticulum	Semen, Urine, Saliva, Liver, Lymph, Plasma	CC, SP	458	2	40167	0.000115258
209915570	APP	351	12454	NP_001129601.1	amyloid beta A4 protein isoform e precursor [Homo sapiens].	1.56	10	1	1	2	639	72.5	4.82	Cell surface receptor	Cell communication,Signal transduction	Receptor activity	Cell surface, Plasma membrane	Endosome, Golgi apparatus, Cytoplasm, Vesicle, Endoplasmic reticulum, Perinuclear region, Nucleus, Integral to membrane, Extracellular	Semen, Fetus, Cerebrospinal fluid, Cerebellar cortex, Urine, Lymphocyte, Monocyte, Brain, Temporal cortex, Platelet, Frontal cortex	CC, TM, SP, KUNITZ	56	2	162574	0.00381532
24586663	APPL2	55198	06945	NP_060641.2	DCC-interacting protein 13-beta isoform 1 [Homo sapiens].	2.11	2	1	1	2	664	74.4	4.94	Unclassified	Cell communication,Signal transduction	Molecular function unknown	Endosome	-	Cerebellum, Heart, Placenta, Medulla oblongata, Occipital lobe, Skeletal muscle, Brain, Frontal lobe, Colon, Liver, Spinal cord, Putamen, Cerebral cortex, Kidney, Temporal lobe	PH	55	2	48497.2	0.00115883
134152708	ARGLU1	55082	06945	NP_060481.3	arginine and glutamate-rich protein 1 [Homo sapiens].	2.93	1	1	1	1	273	33.2	10.35	Unclassified	Biological_process unknown	Molecular function unknown	-	-	-	CC	65	1	98124.5	0.00198395
54860105	ARHGAP17	55114	12207	NP_060524.4	rho GTPase-activating protein 17 isoform 2 [Homo sapiens].	2.24	2	1	1	2	803	87.6	7.59	GTPase activating protein	Cell communication,Signal transduction	GTPase activator activity	Cytoplasm	Nucleus	Placenta, Heart, Ubiquitous, Skeletal muscle, Brain, Lung, Liver, Kidney, Pancreas	CC, BAR, RHOGAP	61	2	35738.6	0.000769972
62548864	ARHGEF10	9639	12207	NP_055444.2	rho guanine nucleotide exchange factor 10 [Homo sapiens].	1.41	1	1	1	2	1344	148.8	5.59	Guanine nucleotide exchange factor	Cell communication,Signal transduction	Guanyl-nucleotide exchange factor activity	Cytoplasm	-	Placenta, Testis, Spleen, Brain, Lung, Ovary, Prostate, Kidney, Pancreas	CC, RHOGEF	116	2	26183.7	0.000296647
21361458	ARHGEF17	9828	10658	NP_055601.2	rho guanine nucleotide exchange factor 17 [Homo sapiens].	0.39	1	1	1	1	2063	221.5	6.29	Guanine nucleotide exchange factor	Cell communication,Signal transduction	Guanyl-nucleotide exchange factor activity	-	-	Placenta, Heart, Testis, Spleen, Brain, Small intestine, Lung, Liver, Atrium, Ovary, Prostate, Kidney	RHOGEF	176	1	78790.6	0.000588341
14149815	ARL6	84100	10588	NP_115522.1	ADP-ribosylation factor-like protein 6 [Homo sapiens].	6.99	1	1	1	1	186	21.1	8.54	GTPase	Transport	GTPase activity	Cytoplasm	Membrane fraction, Nucleus	Heart, Testis, Eye, Brain, Oesophagus, Uterus, Ovary, Gall bladder, Kidney	ARF	21	1	29896.1	0.00187095
47458045	ARMC8	25852	10588	NP_054873.2	armadillo repeat-containing protein 8 isoform 1 [Homo sapiens].	2.86	2	1	1	2	385	43	7.21	Unclassified	Biological_process unknown	Molecular function unknown	-	-	-	ARM	37	2	58791.3	0.00208823
156151430	ARMC9	80210	10588	NP_079415.3	lisH domain-containing protein ARMC9 isoform 2 [Homo sapiens].	2.26	1	1	1	1	665	75.5	5.49	Unclassified	Biological_process unknown	Molecular function unknown	-	-	Placenta, Brain, Testis	CC, LISH	69	1	34860.5	0.000663975
5031601	ARPC1B	10095	03995	NP_005711.1	actin-related protein 2/3 complex subunit 1B [Homo sapiens].	2.69	1	1	1	4	372	40.9	8.35	Cytoskeletal associated protein	Cell growth and/or maintenance	Cytoskeletal protein binding	Plasma membrane	Cytoplasm, Nucleolus	Gastric wall, Leukocyte, Tear, Platelet, Lacrimal gland, Neutrophil	WD40	39	4	156946	0.00528874
71852584	ARSD	414	03995	NP_001660.2	arylsulfatase D precursor [Homo sapiens].	3.37	1	1	1	1	593	64.8	7.23	Enzyme: Sulphatase	Metabolism,Energy pathways	Catalytic activity	Endoplasmic reticulum	-	Testis, Adrenal gland, Vagina, Oesophagus, Scalp, Cerebral cortex, Mammary gland, Ubiquitous, Liver, Rectum, Prostate, Duodenum, Cerebellum, Spleen, Frontal lobe, Stomach, Ovary, Oral mucosa, Vulva, Trachea, Brain, Colon, Kidney	SULF, SP	41	1	12312.3	0.00039466
206597522	ASAP2	8853	03995	NP_001128663.1	arf-GAP with SH3 domain, ANK repeat and PH domain-containing	0.83	2	1	1	19	961	106.9	6.49	GTPase activating protein	Cell communication,Signal transduction	GTPase activator activity	Cytoplasm, Golgi apparatus	Cytoplasm, Plasma membrane	Placenta, Heart, Spleen, Monocyte, Brain, Lung, Liver, Kidney, Pancreas	PH, SH3, BAR, ARFGAP, ANK	93	19	1.23454e+06	0.0174457
76880486	ASCC3	10973	03995	NP_006819.2	activating signal cointegrator 1 complex subunit 3 isoform a [Homo	0.23	1	1	1	1	2202	251.3	7.09	Unclassified	Regulation of nucleobase, nucleoside, nucleotide and nucleic acid metabolism	Molecular function unknown	Nucleus	-	Placenta, Heart, Leukocyte, Spleen, Skeletal muscle, Brain, Small intestine, Lung, Liver, Ubiquitous, Kidney	CC, DEXDc, HELIC	214	1	17185.8	0.000105541
145275200	ASRGL1	80150	03995	NP_079356.3	isoaspartyl peptidase/L-asparaginase [Homo sapiens].	5.52	1	1	1	1	308	32	6.24	Unclassified	Metabolism,Energy pathways	Molecular function unknown	Mitochondrion	-	Semen, Testis, Spermatozoa	-	31	1	15300.5	0.000648652
194018490	ATAD3C	219293	03995	NP_001034300.2	ATPase family AAA domain-containing protein 3C [Homo sapiens].	2.19	4	1	1	2	411	46.4	9.31	Unclassified	Biological_process unknown	Molecular function unknown	-	-	-	-	44	2	230078	0.0068721
150421684	ATP11A	23250	03995	NP_056020.2	probable phospholipid-transporting ATPase IH isoform a [Homo	0.79	2	1	1	1	1134	129.7	6.6	ATPase	Ion transport	Ion transporter activity,ATPase activity	Integral to membrane	-	Cerebellum, Heart, Testis, Hippocampus, Substantia nigra, Spleen, Subthalamic nucleus, Skeletal muscle, Amygdala, Brain, Corpus callosum, Lung, Liver, Spinal cord, Fetus, Ovary, Thalamus, Caudate nucleus, Kidney, Pancreas	CC, TM	104	1	26961.9	0.00034071
251831112	ATP6	4508	03995	YP_003024031.1	ATP synthase F0 subunit 6 (mitochondrion) [Homo sapiens].	4.42	1	1	1	8	226	24.8	10.1	-	-	-	-	-	-	-	11	8	246273	0.0294233
12408654	B3GAT3	26229	07564	NP_036332.2	galactosylgalactosylxylosylprotein 3-beta-glucuronosyltransferase 3	4.18	1	1	1	2	335	37.1	8.27	Integral membrane protein	Metabolism,Energy pathways	Transferase activity	Golgi apparatus	Extracellular	Placenta, Heart, Ubiquitous, Skeletal muscle, Brain, Lung, Liver, Kidney, Pancreas	TM	36	2	39443.2	0.00143992
66933012	BAALC	79870	07564	NP_001019543.1	brain and acute leukemia cytoplasmic protein isoform 2 [Homo	25.93	2	1	1	1	54	5.7	4.34	Unclassified	Biological_process unknown	Molecular function unknown	Cytoplasm	-	Cerebellum, Medulla oblongata, Spleen, Bone marrow, Thyroid gland, Adrenal gland, Frontal lobe, Spinal cord, Occipital pole, Putamen, Cerebral cortex, Temporal lobe	-	4	1	32661.3	0.010731
75709192	BABAM1	29086	07564	NP_054892.2	BRISC and BRCA1-A complex member 1 [Homo sapiens].	5.78	1	1	1	2	329	36.5	4.64	Unclassified	Biological_process unknown	Molecular function unknown	-	-	-	-	25	2	39019	0.00205118
288915527	BAG1	573	07564	NP_001165886.1	BAG family molecular chaperone regulator 1 isoform BAG-1S [Homo	6.52	2	1	1	2	230	26	5.24	Transcription factor	Regulation of nucleobase, nucleoside, nucleotide and nucleic acid metabolism	Transcription factor activity	Nucleus	Cytoplasm	Placenta, Heart, Mammary gland, Brain, Lung, Liver, Colon, Muscle, Prostate, Kidney, Pancreas	CC, BAG, UBQ	27	2	20374.8	0.000991736
62548854	BAG5	9529	07564	NP_001015048.1	BAG family molecular chaperone regulator 5 isoform b [Homo	2.68	2	1	1	4	447	51.2	6.05	Unclassified	Biological_process unknown	Molecular function unknown	-	-	Heart, Testis, Spleen, Skeletal muscle, Brain, Lung, Liver, Ovary, Kidney, Pancreas	CC, BAG	54	4	80978.3	0.0019708
242117893	BAX	581	07564	NP_620119.2	apoptosis regulator BAX isoform sigma [Homo sapiens].	7.26	3	1	1	2	179	19.7	5.4	Adapter molecule	Apoptosis	Receptor signaling complex scaffold activity	Mitochondrion, Cytoplasm	Mitochondrion, Cytosol, Membrane fraction, Nucleus, Mitochondrial membrane	Ovary, Leukocyte	BCL, TM	18	2	30827.8	0.0022508
56549091	BCAP29	55973	16541	NP_061332.2	B-cell receptor-associated protein 29 isoform b [Homo sapiens].	3.73	2	1	1	4	241	28.3	9.54	Integral membrane protein	Biological_process unknown	Molecular function unknown	Endoplasmic reticulum membrane	-	-	CC, TM	34	4	142226	0.00549752
171906593	BCKDK	10295	16541	NP_001116429.1	[3-methyl-2-oxobutanoate dehydrogenase [lipoamide]] kinase,	3.01	2	1	1	2	365	41.1	8.84	Enzyme: Phosphotransferase	Metabolism,Energy pathways	Catalytic activity	Mitochondrion	-	-	-	42	2	85922.1	0.00268858
4502381	BCL2L1	598	00253	NP_001182.1	bcl-2-like protein 1 isoform 2 [Homo sapiens].	5.88	2	1	1	2	170	18.9	5.07	Adapter molecule	Apoptosis	Receptor signaling complex scaffold activity	Mitochondrial membrane	Cytosol, Cytoplasm, Nucleus	Brain, Muscle, Liver	BCL, TM, BH4	14	2	34262.3	0.00321629
21536417	BIN1	274	03150	NP_647601.1	myc box-dependent-interacting protein 1 isoform 10 [Homo sapiens].	3.42	10	1	1	8	409	45.5	5.49	Adapter molecule	Cell communication,Signal transduction	Receptor signaling complex scaffold activity	Cytoplasm, Nucleus	Nucleus, Plasma membrane	B Cell, Tonsil, Cerebral cortex, Mammary gland, Stomach, Skeletal muscle, Small intestine, Blood, Lung, Large intestine, Prostate, Liver, Placenta, Hair follicle, Bone marrow, T Cell, Alveolar macrophage, Heart, Fetus, Brain, Cerebellum, Spinal cord, Pancreas, Kidney	CC, SH3, BAR	45	8	561492	0.0163983
153792694	BIRC6	57448	03150	NP_057336.3	baculoviral IAP repeat-containing protein 6 [Homo sapiens].	0.12	1	1	1	3	4857	529.9	6.05	Adapter molecule	Apoptosis	Receptor signaling complex scaffold activity	Cytoplasm	Nucleus	Placenta, Heart, Testis, Leukocyte, Spleen, Brain, Colon, Liver, Lung, Ovary, Muscle, Prostate, Kidney, Pancreas	CC, BIR, UBC	344	3	2.11149e+06	0.00806675
47086495	BLOC1S3	388552	12527	NP_997715.1	biogenesis of lysosome-related organelles complex 1 subunit 3 [Homo	7.92	1	1	1	2	202	21.2	5.15	Unclassified	Cell growth and/or maintenance	Molecular function unknown	Cytoplasm	-	-	-	21	2	131422	0.00822461
94721327	BNC2	54796	12527	NP_060107.3	zinc finger protein basonuclin-2 [Homo sapiens].	1	1	1	1	1	1099	122.3	6.52	Transcription factor	Regulation of nucleobase, nucleoside, nucleotide and nucleic acid metabolism	Transcription factor activity	Nucleus	-	Testis, Small intestine, Colon, Skin, Uterus, Prostate	NLS, ZNFC2	108	1	66331.2	0.000807163
40353759	BRE	9577	12527	NP_954662.1	BRCA1-A complex subunit BRE isoform 3 [Homo sapiens].	3.72	3	1	1	4	376	42.7	5.44	Unclassified	Cell proliferation,Regulation of signal transduction	Binding	Cytosol	Nucleus	Cerebellum, Testis, Pituitary gland, Adrenal gland, Thyroid gland, Salivary gland, Leukocyte, Cerebral cortex, Thalamus, Temporal lobe, Lymph node, Mammary gland, Hippocampus, Medulla oblongata, Monocyte, Skeletal muscle, Urinary bladder, Subthalamic nucleus, Eosinophil, Liver, Lung, Prostate, Caudate nucleus, Amygdala, Pancreas, Placenta, Substantia nigra, Spleen, Occipital lobe, Bone marrow, Fr…	-	29	4	62362.3	0.00282612
19923665	BRI3BP	140707	09829	NP_542193.3	BRI3-binding protein precursor [Homo sapiens].	6.77	1	1	1	2	251	27.8	9.44	Integral membrane protein	Biological_process unknown	Molecular function unknown	-	-	Placenta, Heart, Leukocyte, Spleen, Monocyte, Skeletal muscle, Brain, Small intestine, Colon, Liver, Lung, Kidney	CC, TM	25	2	79133.4	0.00415994
124244088	BROX	148362	09829	NP_653296.2	BRO1 domain-containing protein BROX [Homo sapiens].	4.87	1	1	1	2	411	46.4	7.65	Unclassified	Biological_process unknown	Molecular function unknown	-	-	-	CC	45	2	23352.2	0.000681997
168229159	BST1	683	09829	NP_004325.2	ADP-ribosyl cyclase 2 precursor [Homo sapiens].	4.09	1	1	1	4	318	35.7	7.8	Enzyme: Hydrolase	Immune response	Hydrolase activity	Plasma membrane	Extracellular	Placenta, Granulocyte, Leukocyte, Urine, Umbilical vein endothelial cell, Neutrophil, Mast cell, Bone marrow, Monocyte, Lung, Liver, Macrophage, Plasma, Kidney, Pancreas	SP	33	4	69632.8	0.00277311
4557373	BTD	686	08359	NP_000051.1	biotinidase precursor [Homo sapiens].	3.13	1	1	1	2	543	61.1	6.25	Enzyme: Hydrolase	Metabolism,Energy pathways	Hydrolase activity	Extracellular	-	Placenta, Heart, Semen, Skeletal muscle, Brain, Lung, Liver, Plasma, Serum, Kidney, Pancreas	SP	39	2	74305.2	0.00250393
154350213	C10orf76	79591	08359	NP_078817.2	UPF0668 protein C10orf76 [Homo sapiens].	1.89	1	1	1	2	689	78.7	6.6	Unclassified	Biological_process unknown	Molecular function unknown	-	-	-	TM	60	2	49051.8	0.00107441
8393009	VPS51	738	12605	NP_037397.2	vacuolar protein sorting-associated protein 51 homolog [Homo	1.79	1	1	1	2	782	86	6.47	-	-	-	-	-	-	-	75	2	58397.3	0.00102329
21361535	C11orf73	51501	13701	NP_057485.2	protein Hikeshi [Homo sapiens].	6.6	1	1	1	2	197	21.6	5.45	Unclassified	Biological_process unknown	Molecular function unknown	-	-	-	-	10	2	825538	0.108494
9966849	C12orf5	57103	12610	NP_065108.1	fructose-2,6-bisphosphatase TIGAR [Homo sapiens].	4.07	1	1	1	2	270	30	7.69	Enzyme: Hydrolase	Metabolism,Energy pathways	Hydrolase activity	-	-	-	-	32	2	300144	0.0123267
21389361	L3HYPDH	112849	08065	NP_653182.1	trans-L-3-hydroxyproline dehydratase [Homo sapiens].	3.95	1	1	1	2	354	38.1	6.68	-	-	-	-	-	-	-	32	2	37657.3	0.00154656
22748941	C15orf43	145645	17528	NP_689661.1	uncharacterized protein C15orf43 [Homo sapiens].	8.18	1	1	1	1	220	25.3	7.59	Unclassified	Biological_process unknown	Molecular function unknown	-	-	-	-	22	1	54900.6	0.00327961
93102387	C16orf13	84326	17528	NP_115742.3	UPF0585 protein C16orf13 isoform a [Homo sapiens].	6.86	1	1	1	2	204	22.6	7.83	Unclassified	Biological_process unknown	Molecular function unknown	-	-	-	-	20	2	51256.5	0.00336811
89886466	EMC10	284361	17528	NP_778233.4	ER membrane protein complex subunit 10 isoform 1 precursor [Homo	6.69	2	1	1	2	254	26.8	6.29	-	-	-	-	-	-	-	21	2	104050	0.00651166
282396088	SELRC1	65260	17528	NP_075565.2	sel1 repeat-containing protein 1 [Homo sapiens].	3.9	1	1	1	2	231	25.7	6.02	Unclassified	Biological_process unknown	Molecular function unknown	-	-	-	SEL1	26	2	52176.5	0.00263736
187155251	C1orf50	79078	17528	NP_077002.2	uncharacterized protein C1orf50 [Homo sapiens].	8.04	1	1	1	2	199	21.9	5.88	Unclassified	Biological_process unknown	Molecular function unknown	-	-	-	CC	15	2	50759.1	0.00444723
87298828	C1QB	713	17528	NP_000482.3	complement C1q subcomponent subunit B precursor [Homo sapiens].	5.53	1	1	1	2	253	26.7	8.63	Complement protein	Immune response	Complement activity	Extracellular	-	Brain, Nervous system, Plasma, Spinal cord, Umbilical vein endothelial cell	COLL, SP, C1Q	24	2	41345.2	0.00226403
8923557	GID8	54994	12738	NP_060366.1	glucose-induced degradation protein 8 homolog [Homo sapiens].	5.26	1	1	1	4	228	26.7	4.97	-	-	-	-	-	-	-	28	4	67733.6	0.00317917
40018642	NDUFAF5	79133	12780	NP_077025.2	NADH dehydrogenase [ubiquinone] 1 alpha subcomplex assembly factor	3.48	1	1	1	1	345	38.9	6.57	-	-	-	-	-	-	-	33	1	18378.3	0.000731913
11345458	C2orf43	60526	07113	NP_068744.1	UPF0554 protein C2orf43 [Homo sapiens].	3.08	1	1	1	4	325	37.3	6.54	Unclassified	Biological_process unknown	Molecular function unknown	-	-	-	-	30	4	67591.5	0.002961
14150090	PRADC1	84279	12815	NP_115695.1	protease-associated domain-containing protein 1 precursor [Homo	6.38	1	1	1	4	188	21	5.47	Protease	Protein metabolism	Peptidase activity	Extracellular	Golgi apparatus	Heart, Spleen, Urine, Skeletal muscle, Colon, Liver, Kidney	SP	12	4	64108.7	0.00702106
7705708	SSUH2	51066	11267	NP_057015.1	protein SSUH2 homolog isoform 3 [Homo sapiens].	2.27	1	1	1	1	353	39.8	8.98	-	-	-	-	-	-	-	42	1	56786.3	0.00177689
153791811	C3orf55	152078	11267	NP_001093247.1	putative uncharacterized protein C3orf55 isoform 3 [Homo sapiens].	5.93	1	1	1	1	118	13.6	7.74	Unclassified	Biological_process unknown	Molecular function unknown	-	-	-	-	11	1	68732.5	0.00821176
224589077	KIAA0825	285600	11267	NP_001139150.1	uncharacterized protein KIAA0825 isoform 1 [Homo sapiens].	1.1	1	1	1	2	1275	147.7	6.61	Unclassified	Biological_process unknown	Molecular function unknown	-	-	-	-	124	2	38094.5	0.000403746
51896031	C5orf51	285636	11258	NP_787117.3	UPF0600 protein C5orf51 [Homo sapiens].	3.06	1	1	1	2	294	33.6	5.26	Unclassified	Biological_process unknown	Molecular function unknown	-	-	-	-	25	2	41519.2	0.00218261
71143156	C6orf120	387263	11258	NP_001025034.1	UPF0669 protein C6orf120 precursor [Homo sapiens].	14.14	1	1	1	2	191	20.8	4.84	Unclassified	Biological_process unknown	Molecular function unknown	-	-	-	-	12	2	34483.6	0.00377658
59806361	SOGA3	387104	16661	NP_001012279.1	protein SOGA3 precursor [Homo sapiens].	1.37	1	1	1	2	947	103.1	6.06	-	-	-	-	-	-	-	113	2	137813	0.00160279
285002257	C6orf222	389384	16661	NP_001010903.3	uncharacterized protein C6orf222 [Homo sapiens].	1.84	1	1	1	2	652	71.9	8.47	Unclassified	Biological_process unknown	Molecular function unknown	-	-	-	-	64	2	53424.3	0.00109705
45580688	C7	730	16661	NP_000578.2	complement component C7 precursor [Homo sapiens].	1.07	1	1	1	2	843	93.5	6.48	Complement protein	Immune response	Complement activity	Extracellular	-	Bone marrow, Urine, Brain, Oesophagus, Liver, Plasma, Serum	LDLA, TSP1, SUSHI, SP	73	2	56933.5	0.00102497
19923977	MALSU1	115416	12918	NP_612455.1	mitochondrial assembly of ribosomal large subunit protein 1 [Homo	8.97	1	1	1	2	234	26.2	5.49	-	-	-	-	-	-	-	24	2	54868.2	0.00300453
4557389	C8A	731	00409	NP_000553.1	complement component C8 alpha chain precursor [Homo sapiens].	1.71	1	1	1	2	584	65.1	6.47	Complement protein	Immune response	Complement activity	Extracellular	-	Plasma, Liver, Umbilical vein endothelial cell, Serum	LDLA, TSP1, SP	54	2	67628.8	0.00164591
4557391	C8B	732	00410	NP_000057.1	complement component C8 beta chain preproprotein [Homo sapiens].	2.54	1	1	1	2	591	66.9	8.07	Complement protein	Immune response	Complement activity	Extracellular	-	Plasma, Urine, Liver, Cerebrospinal fluid, Serum	LDLA, TSP1, SP	60	2	197871	0.00433409
262527225	CAAP1	79886	00410	NP_001161047.1	caspase activity and apoptosis inhibitor 1 isoform 2 [Homo	3.7	2	1	1	1	216	23.5	4.37	-	-	-	-	-	-	-	20	1	101437	0.00666553
186700623	RABL6	55684	00410	NP_078994.3	rab-like protein 6 isoform 1 [Homo sapiens].	1.51	2	1	1	2	729	79.5	5.22	-	-	-	-	-	-	-	73	2	32424.2	0.000583732
21686977	CADM4	199731	17141	NP_660339.1	cell adhesion molecule 4 precursor [Homo sapiens].	2.32	1	1	1	2	388	42.8	6.3	Unclassified,Immunoglobulin	Immune response	Molecular function unknown,Cell adhesion molecule activity	Integral to membrane	-	Heart, Fetus, Semen, Skeletal muscle, Brain, Small intestine, Colon, Liver, Ovary, Prostate, Kidney, Pancreas	Ig_LIKE, IGC2, Band 4.1	35	2	31713.7	0.00119082
4826655	CALB1	793	00229	NP_004920.1	calbindin [Homo sapiens].	4.21	2	1	1	4	261	30	4.83	Calcium binding protein	Cell communication,Signal transduction	Calcium ion binding	Nucleus	Cytoplasm, Plasma membrane	Cerebellum, Purkinje cell, Urine, Osteoblast, Pancreas	EF	28	4	127449	0.005982
4502553	CAMK1	8536	05412	NP_003647.1	calcium/calmodulin-dependent protein kinase type 1 [Homo sapiens].	2.7	1	1	1	4	370	41.3	5.29	Serine/threonine kinase	Cell communication,Signal transduction	Protein serine/threonine kinase activity	Cytoplasm	-	Adrenal gland, Thrombocyte	S_T_kinase	35	4	82438.8	0.0030955
4502559	CAMLG	819	03073	NP_001736.1	calcium signal-modulating cyclophilin ligand [Homo sapiens].	3.04	1	1	1	2	296	32.9	8.05	Membrane bound ligand	Cell communication,Signal transduction	Receptor binding	Endoplasmic reticulum	Cytoplasm, Nucleus, Golgi apparatus, Lysosome	Placenta, Heart, Testis, Leukocyte, Spleen, Skeletal muscle, Brain, Small intestine, Lung, Liver, Colon, Ovary, Prostate, Kidney, Pancreas	TM	30	2	43862.9	0.00192151
40288288	CARM1	10498	09158	NP_954592.1	histone-arginine methyltransferase CARM1 [Homo sapiens].	2.96	1	1	1	2	608	65.8	6.73	Enzyme: Methyltransferase	Metabolism,Energy pathways	Methyltransferase activity	Nucleus	-	-	-	39	2	44168.9	0.0014884
122056476	CASP8	841	09158	NP_001073594.1	caspase-8 isoform G precursor [Homo sapiens].	2.23	1	1	1	1	538	61.8	5.26	Cysteine protease	Apoptosis	Cysteine-type peptidase activity	Cytosol, Cytoplasm	Mitochondrion, Membrane fraction, Nucleolus, Nucleus, Early endosome	Testis, Leukocyte, Nervous system, Lymph node, Myocyte, Lymphocyte, Skeletal muscle, Small intestine, Liver, Colon, Prostate, Pancreas, Placenta, Spleen, Bone marrow, Ovary, Heart, Fetus, Brain, Lung, Skin, Kidney	DED, CASc	57	1	799163	0.0184259
169881281	CCBL1	883	09158	NP_001116144.1	kynurenine--oxoglutarate transaminase 1 isoform b [Homo sapiens].	4.57	2	1	1	1	372	42.5	7.15	Enzyme: Lyase	Metabolism,Energy pathways	Lyase activity	Cytoplasm	Mitochondrion, Endoplasmic reticulum	Kidney	-	31	1	12413.3	0.000526251
148233522	CCDC102B	79839	09158	NP_079057.2	coiled-coil domain-containing protein 102B [Homo sapiens].	4.29	1	1	1	1	513	60.4	5.86	Unclassified	Biological_process unknown	Molecular function unknown	-	-	-	CC	74	1	51728	0.000918673
24308400	MCU	90550	10696	NP_612366.1	calcium uniporter protein, mitochondrial isoform 1 precursor [Homo	3.42	1	1	1	2	351	39.8	8.65	Unclassified,Transport/cargo protein	Transport	Transporter activity,Molecular function unknown	Mitochondrial membrane	-	-	CC, SP, TM	38	2	279682	0.00967271
21362050	CCDC115	84317	14428	NP_115733.2	coiled-coil domain-containing protein 115 [Homo sapiens].	8.33	1	1	1	4	180	19.7	6.95	Unclassified	Biological_process unknown	Molecular function unknown	-	-	-	CC	21	4	61695.2	0.00386099
21687127	CCDC127	133957	14053	NP_660308.1	coiled-coil domain-containing protein 127 [Homo sapiens].	4.23	1	1	1	2	260	30.8	9.2	Unclassified	Biological_process unknown	Molecular function unknown	-	-	-	CC, SP	34	2	30516	0.00117955
56961680	CCDC147	159686	16583	NP_001008723.1	coiled-coil domain-containing protein 147 [Homo sapiens].	2.18	1	1	1	5	872	103.4	8.41	Unclassified	Biological_process unknown	Molecular function unknown	-	-	-	CC	143	5	668164	0.00614065
144922720	CCDC15	80071	16583	NP_079280.2	coiled-coil domain-containing protein 15 [Homo sapiens].	0.63	1	1	1	1	951	110.4	6.47	Unclassified	Biological_process unknown	Molecular function unknown	-	-	-	CC	117	1	78754.6	0.000884622
108936950	CCDC25	55246	16583	NP_060716.2	coiled-coil domain-containing protein 25 [Homo sapiens].	4.33	1	1	1	2	208	24.5	6.8	Unclassified	Biological_process unknown	Molecular function unknown	-	-	-	CC	30	2	62505.3	0.00273818
7705622	CCDC53	51019	13031	NP_057137.1	WASH complex subunit CCDC53 [Homo sapiens].	6.19	1	1	1	2	194	21.2	4.46	Unclassified	Biological_process unknown	Molecular function unknown	-	-	-	CC	14	2	44016.3	0.00413192
157427659	CCDC70	83446	13031	NP_112580.2	coiled-coil domain-containing protein 70 precursor [Homo sapiens].	2.15	1	1	1	1	233	28.7	5.83	Unclassified	Biological_process unknown	Molecular function unknown	-	-	-	-	41	1	377045	0.0120858
67188443	CD276	80381	13031	NP_001019907.1	CD276 antigen isoform a precursor [Homo sapiens].	1.87	1	1	1	2	534	57.2	4.91	Ligand	Immune response	Receptor binding	Plasma membrane	-	Placenta, Heart, Testis, Fetus, Lymph node, Spleen, Bone marrow, Urine, Skeletal muscle, Brain, Small intestine, Colon, Liver, Uterus, Lung, Prostate, Kidney, Pancreas	IGV, SP, IGC, TM, IG	29	2	120336	0.00545335
38683836	CD47	961	03017	NP_942088.1	leukocyte surface antigen CD47 isoform 2 precursor [Homo sapiens].	2.62	2	1	1	6	305	33.2	7.91	Unclassified	Immune response	Molecular function unknown	Cell surface, Plasma membrane	-	Placenta, Semen, Red blood cell, Lymphocyte, Monocyte, Platelet, Astrocyte, Umbilical cord	Ig_LIKE, TM, SP	23	6	168532	0.0096299
187828910	CD59	966	03017	NP_001120695.1	CD59 glycoprotein preproprotein [Homo sapiens].	6.25	1	1	1	6	128	14.2	6.48	Cell surface receptor	Immune response	Receptor activity	Plasma membrane	Cytoplasm, Extracellular	Cervix, Leukocyte, Umbilical vein endothelial cell, Semen, Red blood cell, Collecting duct, Platelet, Thyroid follicular cell, Uterine stromal cell, Ciliary body, Oligodendrocyte, Plasma, Blastocyst, Mammary gland, Urine, Choroid, Lymphocyte, Retina, Skeletal muscle, Adipose tissue, Nasal tissue epithelial cell, Blood, Amnionic epithelial cell, Amniotic fluid, Basophil, Pancreas, Placenta, Iris, …	SP, GPI	9	6	9.24764e+06	1.35038
68448537	CD74	972	03017	NP_001020329.1	HLA class II histocompatibility antigen gamma chain isoform c [Homo	8.75	3	1	1	2	160	18.3	10.27	MHC complex protein	Immune response	MHC class I receptor activity,MHC class II receptor activity	Plasma membrane	Endosome, Golgi apparatus, Endoplasmic reticulum	Fetus, Lymphocyte, Monocyte	TM	17	2	35269.6	0.00272659
88758613	CD93	22918	03017	NP_036204.2	complement component C1q receptor precursor [Homo sapiens].	1.69	1	1	1	2	652	68.5	5.44	Complement protein	Immune response	Complement activity	Plasma membrane	-	Blood vessel, Hematopoietic stem cell, Urine, Dendritic cell, Platelet, Plasma	CC, SP, EGFCA, EGFL, TM, LECTIN_C	45	2	41434.1	0.00121007
5901922	CDC37	11140	00277	NP_008996.1	hsp90 co-chaperone Cdc37 [Homo sapiens].	5.56	1	1	1	5	378	44.4	5.25	Chaperone	Protein metabolism	Chaperone activity	Cytoplasm	-	Tear, Prostate, Lacrimal gland	CC	57	5	57986.3	0.00133696
16306532	CDH11	1009	08960	NP_001788.2	cadherin-11 preproprotein [Homo sapiens].	1.51	1	1	1	2	796	87.9	4.91	Cell junction protein	Cell growth and/or maintenance	Cell adhesion molecule activity	Plasma membrane	Cytoplasm, Extracellular	Placenta, Heart, Urine, Endometrium, Brain, Lung, Bone	Cadherin, SP, TM	61	2	65248.1	0.00140574
166362719	CDK2	1017	08960	NP_439892.2	cyclin-dependent kinase 2 isoform 2 [Homo sapiens].	5.3	3	1	1	2	264	30	9.14	Cell cycle control protein	Regulation of nucleobase, nucleoside, nucleotide and nucleic acid metabolism	Kinase activity	Nucleus	Cytoplasm, Nucleolus	Keratinocyte, Mammary gland, Hematopoietic stem cell, Lymphocyte, Endometrium, Prostate, Kidney	S_T_kinase	29	2	46857.3	0.00212347
4826675	CDK5	1020	00655	NP_004926.1	cyclin-dependent kinase 5 isoform 1 [Homo sapiens].	2.74	1	1	1	4	292	33.3	7.66	Serine/threonine kinase	Cell communication,Signal transduction	Protein serine/threonine kinase activity	Nucleus	Cytoplasm, Golgi apparatus	Brain, Neuron, Ubiquitous	S_T_kinase	32	4	102160	0.00419562
28872800	CEBPE	1053	00655	NP_001796.2	CCAAT/enhancer-binding protein epsilon [Homo sapiens].	4.27	1	1	1	4	281	30.6	8.98	Transcription factor	Regulation of nucleobase, nucleoside, nucleotide and nucleic acid metabolism	Transcription factor activity	Nucleus	-	Ovary, Lymphocyte, Leukocyte, Blood, Macrophage	CC, BRLZ	31	4	509652	0.0216062
21914862	CECR5	27440	16703	NP_060299.4	cat eye syndrome critical region protein 5 isoform 1 [Homo	4.33	2	1	1	2	393	43.6	6.9	Unclassified	Biological_process unknown	Molecular function unknown	Mitochondrion	-	-	SP	29	2	373792	0.0169394
30795225	CEND1	51286	16300	NP_057648.2	cell cycle exit and neuronal differentiation protein 1 [Homo	9.4	1	1	1	2	149	14.9	9.2	Integral membrane protein	Cell growth and/or maintenance	Molecular function unknown	Mitochondrion	-	Cerebellum, Medulla oblongata, Brain, Frontal lobe, Spinal cord, Occipital pole, Putamen, Cerebral cortex, Temporal lobe	TM	14	2	41002	0.00384896
71061468	CENPE	1062	16300	NP_001804.2	centromere-associated protein E [Homo sapiens].	0.26	1	1	1	1	2701	316.2	5.64	DNA binding protein	Regulation of nucleobase, nucleoside, nucleotide and nucleic acid metabolism	DNA binding	Kinetochore, Centrosome	Chromosome	-	CC, KISC	396	1	609832	0.00202387
109255234	CEP290	80184	16300	NP_079390.3	centrosomal protein of 290 kDa [Homo sapiens].	0.81	1	1	1	1	2479	290.2	5.95	-	-	-	-	-	-	-	386	1	49670.5	0.000169114
7705851	CHCHD2	51142	09879	NP_057223.1	coiled-coil-helix-coiled-coil-helix domain-containing protein 2,	18.54	1	1	1	2	151	15.5	9.22	Unclassified	Biological_process unknown	Molecular function unknown	-	-	-	-	12	2	25472.9	0.00278975
217272839	CHDH	55349	09879	NP_060867.2	choline dehydrogenase, mitochondrial [Homo sapiens].	2.69	1	1	1	2	594	65.3	8.28	Enzyme: Dehydrogenase	Metabolism,Energy pathways	Catalytic activity	Mitochondrion	-	-	-	57	2	140813	0.00324665
31542306	CHMP1B	57132	12106	NP_065145.2	charged multivesicular body protein 1b [Homo sapiens].	4.02	1	1	1	2	199	22.1	8.1	Transport/cargo protein	Transport	Transporter activity	Endosome	-	Urine	-	27	2	71441.6	0.0034774
28827795	CHMP4B	128866	16642	NP_789782.1	charged multivesicular body protein 4b [Homo sapiens].	12.05	1	1	1	4	224	24.9	4.82	Transport/cargo protein	Transport	Transporter activity	Cytoplasm	-	Placenta, Heart, Leukocyte, Spleen, Urine, Skeletal muscle, Brain, Small intestine, Colon, Liver, Lung, Kidney	CC	22	4	103758	0.00619821
311893350	CHST15	51363	16642	NP_055678.2	carbohydrate sulfotransferase 15 isoform 2 [Homo sapiens].	1.19	2	1	1	1	506	58.1	8.03	Enzyme: Sulphotransferase	Metabolism,Energy pathways	Sulfotransferase activity	Integral to membrane	Microsome	Placenta, Heart, Testis, Leukocyte, Hippocampus, Spleen, Bone marrow, Tonsil, Skeletal muscle, Lymph node, Cerebellum, Brain, Small intestine, Lung, Liver, Ubiquitous, Ovary, Fetus, Prostate, Kidney, Pancreas	TM	50	1	414462	0.0108939
116235458	CHST9	83539	16642	NP_113610.2	carbohydrate sulfotransferase 9 isoform 1 [Homo sapiens].	4.29	1	1	1	2	443	52	9.38	Enzyme: Sulphotransferase	Carbohydrate metabolism	Sulfotransferase activity	Integral to membrane	Golgi apparatus	Testis, Pituitary gland, Adrenal gland, Thyroid gland, Salivary gland, Thalamus, Temporal lobe, Nucleus accumbens, Mammary gland, Hippocampus, Medulla oblongata, Urinary bladder, Small intestine, Liver, Lung, Prostate, Caudate nucleus, Pancreas, Cerebellum, Substantia nigra, Spleen, Occipital lobe, Bone marrow, Frontal lobe, Uterus, Stomach, Heart, Fetus, Aorta, Trachea, Colon, Spinal cord, Kidney	TM	55	2	40541.7	0.000968739
163644313	CIB1	10519	16642	NP_006375.2	calcium and integrin-binding protein 1 [Homo sapiens].	7.85	1	1	1	1	191	21.7	4.78	Calcium binding protein	Cell communication,Signal transduction	Calcium ion binding	Nucleus	Cytoplasm, Endoplasmic reticulum, Plasma membrane	Placenta, Heart, Testis, Leukocyte, Spleen, Skeletal muscle, Brain, Platelet, Colon, Liver, Uterus, Lung, Prostate, Kidney, Pancreas	EF	21	1	25253	0.00158038
38044112	CLIP1	6249	01568	NP_937883.1	CAP-Gly domain-containing linker protein 1 isoform b [Homo	1.08	3	1	1	2	1392	156.7	5.36	Structural protein	Cell growth and/or maintenance,Mitosis	Structural molecule activity	Microtubule, Cytoplasm	Kinetochore, Endosome	Muscle	CC, ZnF_C2HC	182	2	38194.3	0.0002758
14702162	CLIP2	7461	09140	NP_115797.1	CAP-Gly domain-containing linker protein 2 isoform 2 [Homo	1.38	2	1	1	2	1011	111.7	6.76	Cytoskeletal protein	Cell communication,Signal transduction	Structural constituent of cytoskeleton	Cytoplasm	-	Brain, Skeletal muscle, Heart	CC	129	2	38937.8	0.000396688
4502891	CLNS1A	1207	03694	NP_001284.1	methylosome subunit pICln [Homo sapiens].	5.49	1	1	1	4	237	26.2	4.11	Transport/cargo protein	Transport	Transporter activity	Plasma membrane	Cytoplasm, Nucleus	Blood	TM	14	4	398286	0.0373882
4502907	CMA1	1215	00346	NP_001827.1	chymase preproprotein [Homo sapiens].	9.31	1	1	1	2	247	27.3	9.29	Serine protease	Protein metabolism	Serine-type peptidase activity	Extracellular	-	Placenta, Heart, Hematopoietic stem cell, Skin	TRYPSIN, SP	23	2	25314.9	0.00144649
8923900	CMAS	55907	04501	NP_061156.1	N-acylneuraminate cytidylyltransferase [Homo sapiens].	3	1	1	1	2	434	48.3	7.93	Enzyme: Ligase	Metabolism,Energy pathways	Ligase activity	Nucleus	Cytoplasm	-	-	51	2	38530.1	0.00099288
41327730	CNN2	1265	03847	NP_958434.1	calponin-2 isoform b [Homo sapiens].	6.3	2	1	1	4	270	29.5	6.99	Cytoskeletal associated protein	Cell growth and/or maintenance	Cytoskeletal protein binding	Cytoplasm	Mitochondrion, Nucleus	Heart, Keratinocyte, Leukocyte, Neutrophil, Saliva, Skin, Plasma	CH	23	4	131668	0.00752348
4502923	CNN3	1266	00655	NP_001830.1	calponin-3 [Homo sapiens].	4.26	1	1	1	1	329	36.4	6.05	Cytoskeletal associated protein	Cell growth and/or maintenance	Cytoskeletal protein binding	Cytoplasm	Nucleus	Testis, Aorta, Small intestine, Colon, Kidney, Ovary, Prostate, Smooth muscle	CH	28	1	21877.1	0.00102683
85067505	CNOT7	29883	00655	NP_473367.2	CCR4-NOT transcription complex subunit 7 isoform 2 [Homo sapiens].	4.1	2	1	1	4	244	28.2	4.92	Transcription regulatory protein	Regulation of nucleobase, nucleoside, nucleotide and nucleic acid metabolism	Transcription regulator activity	Nucleus	Cytoplasm	Heart, Testis, Skeletal muscle, Peripheral blood cell, Liver, Ovary, Prostate, Kidney, Pancreas	-	20	4	69985.8	0.00459883
7657176	CNPY2	10330	12056	NP_055070.1	protein canopy homolog 2 isoform 1 precursor [Homo sapiens].	8.79	1	1	1	2	182	20.6	4.92	Integral membrane protein	Cell growth and/or maintenance	Protein binding	Integral to membrane	Cytoplasm	Placenta, Heart, Fetus, Skeletal muscle, Brain, Lung, Liver, Kidney, Pancreas	SP	18	2	129011	0.00941939
23957690	COG7	91949	07373	NP_705831.1	conserved oligomeric Golgi complex subunit 7 [Homo sapiens].	1.69	1	1	1	1	770	86.3	5.47	Structural protein	Transport	Structural molecule activity	Golgi apparatus	Cytoplasm	-	CC	63	1	15103.9	0.000315077
89142730	COL4A3	1285	07373	NP_000082.2	collagen alpha-3(IV) chain precursor [Homo sapiens].	0.6	1	1	1	6	1670	161.7	9.16	Extracellular matrix protein	Cell growth and/or maintenance	Extracellular matrix structural constituent	Extracellular	-	Placenta, Adrenal gland, Blood vessel, Eye, Spleen, Lens, Brain, Lung, Liver, Artery, Fetus, Muscle, Pericardium, Kidney, Pancreas	COLL, SP, C4	136	6	5.22118e+06	0.0504542
110735435	COL5A3	50509	07373	NP_056534.2	collagen alpha-3(V) chain preproprotein [Homo sapiens].	1.09	1	1	1	1	1745	172	6.87	Extracellular matrix protein	Cell growth and/or maintenance	Extracellular matrix structural constituent	Extracellular	-	Placenta, Heart, Tendon, Mammary gland, Urine, Brain, Ligament, Uterus, Epimysium, Smooth muscle	COLFI, COLL, SP, TSPN	141	1	16356.9	0.000152458
115527070	COL6A2	1292	07373	NP_478055.2	collagen alpha-2(VI) chain isoform 2C2a' precursor [Homo sapiens].	1.09	3	1	1	3	828	87.2	5.92	Extracellular matrix protein	Cell growth and/or maintenance	Extracellular matrix structural constituent	Extracellular	-	Placenta, Heart, Ubiquitous, Semen, Skeletal muscle, Skin fibroblast, Brain, Ovary	COLL, SP, VWA	92	3	74640.1	0.00106623
31542747	COMTD1	118881	08678	NP_653190.2	catechol O-methyltransferase domain-containing protein 1 [Homo	3.05	1	1	1	1	262	28.8	8.38	Unclassified	Biological_process unknown	Molecular function unknown	-	-	-	TM	27	1	18956.8	0.000922718
251831109	COX1	4512	08678	YP_003024028.1	cytochrome c oxidase subunit I (mitochondrion) [Homo sapiens].	1.56	1	1	1	8	513	57	6.7	-	-	-	-	-	-	-	14	8	350249	0.0328788
242247057	COX11	1353	08678	NP_001156333.1	cytochrome c oxidase assembly protein COX11, mitochondrial isoform	11.3	3	1	1	1	230	25.8	10.04	Chaperone	Metabolism,Energy pathways	Chaperone activity	Mitochondrion	-	Placenta, Heart, Brain, Lung, Liver, Muscle, Kidney, Pancreas	TM	24	1	7766.65	0.000425294
188536055	CPA5	93979	08678	NP_001120914.1	carboxypeptidase A5 isoform 2 precursor [Homo sapiens].	1.74	3	1	1	3	403	44.9	9.1	Carboxypeptidase	Metabolism,Energy pathways	Carboxypeptidase activity	Extracellular	-	Testis	Zn_pept, SP	33	3	341593	0.0136039
4503009	CPE	1363	00272	NP_001864.1	carboxypeptidase E preproprotein [Homo sapiens].	2.52	1	1	1	2	476	53.1	5.14	Carboxypeptidase	Protein metabolism	Carboxypeptidase activity	Plasma membrane	Cytoplasmic vesicle, Endoplasmic reticulum	Placenta, Semen, Umbilical cord, Pituitary gland, CNS, Urine, Vascular endothelial cell, Saliva, Islets of Langerhans, Adipose tissue, Brain, Adrenal medulla, Thyroid follicular cell, Trophoblast, Thyroid gland, Pancreas	Zn_pept, SP	39	2	80077.8	0.00269845
7706427	CPSF3	51692	05825	NP_057291.1	cleavage and polyadenylation specificity factor subunit 3 [Homo	1.46	1	1	1	2	684	77.4	5.6	RNA binding protein	Regulation of nucleobase, nucleoside, nucleotide and nucleic acid metabolism	RNA binding	Nucleus	-	-	-	57	2	47390.6	0.00109266
153791497	CROCC	9696	05825	NP_055490.3	rootletin [Homo sapiens].	0.3	1	1	1	1	2017	228.4	5.5	Structural protein	Cell growth and/or maintenance	Structural molecule activity	Cytoplasm	Endoplasmic reticulum	-	CC	289	1	325156	0.00147864
5453601	CRTAP	10491	16110	NP_006362.1	cartilage-associated protein precursor [Homo sapiens].	1.75	1	1	1	2	401	46.5	5.73	Unclassified	Biological_process unknown	Molecular function unknown	Cytoplasm	Plasma membrane	Heart, Fetus, Skeletal muscle, Brain, Small intestine, Lung, Kidney	SP	43	2	82900.9	0.00253372
56117850	CSDE1	7812	15949	NP_009089.4	cold shock domain-containing protein E1 isoform 2 [Homo sapiens].	1.56	4	1	1	2	767	85.7	6.2	RNA binding protein	Regulation of gene expression, epigenetic	RNA binding	Cytoplasm	-	Heart, Testis, Spleen, Skeletal muscle, Brain, Lung, Liver, Ovary, Kidney, Pancreas	CSP	88	2	32717.6	0.000488614
187475373	CSK	1445	15949	NP_001120662.1	tyrosine-protein kinase CSK [Homo sapiens].	2.89	1	1	1	2	450	50.7	7.06	Tyrosine kinase	Cell communication,Signal transduction	Protein-tyrosine kinase activity	Cytoplasm	Late endosome, Plasma membrane, Early endosome	Leukocyte, Ubiquitous, Kidney	Tyr_Kinase, SH2, SH3	53	2	92568.7	0.00229539
4557495	CSTF3	1479	02651	NP_001317.1	cleavage stimulation factor subunit 3 isoform 1 [Homo sapiens].	2.65	1	1	1	4	717	82.9	8.12	RNA binding protein	RNA metabolism	RNA binding	Nucleus	Cytoplasm	-	NLS, HAT	89	4	73128.5	0.00107985
28559083	CTPS2	56474	02305	NP_062831.3	CTP synthase 2 [Homo sapiens].	2.05	1	1	1	2	586	65.6	6.9	Enzyme: Ligase,Enzyme: Synthase	Regulation of nucleobase, nucleoside, nucleotide and nucleic acid metabolism	Ligase activity	-	-	-	-	59	2	200715	0.00447089
189083844	CTSC	1075	02305	NP_001805.3	dipeptidyl peptidase 1 isoform a preproprotein [Homo sapiens].	2.59	1	1	1	8	463	51.8	6.99	Cysteine protease	Protein metabolism	Cysteine-type peptidase activity	Lysosome	Mitochondrion	Testis, Leukocyte, Vagina, Intestine, Lymphocyte, Monocyte, Liver, Colon, Prostate, Pancreas, Placenta, Spleen, Ovary, Muscle, Bone, Heart, Hematopoietic stem cell, Urine, Brain, Lung, Skin, Macrophage, Kidney	PPTC1, SP	35	8	789245	0.0296354
315075311	CTSS	1520	02305	NP_001186668.1	cathepsin S isoform 2 preproprotein [Homo sapiens].	2.85	2	1	1	1	281	31.6	8.28	Cysteine protease	Protein metabolism	Cysteine-type peptidase activity	Lysosome	Endosome, Golgi apparatus, Cytoplasm, Endoplasmic reticulum, Extracellular, Plasma membrane	Heart, Keratinocyte, Fetus, Spleen, Bone, Plasma, Testis, Endometrium, Brain, Lung, Liver, Uterus, Leukocyte, Ovary, Adipose tissue, Prostate, Serum, Kidney	PPTC1, SP	31	1	120682	0.00511621
57165424	CUL4A	8451	02305	NP_001008895.1	cullin-4A isoform 1 [Homo sapiens].	1.45	1	1	1	2	759	87.6	8.13	Ubiquitin proteasome system protein	Protein metabolism	Ubiquitin-specific protease activity	Cytoplasm	Cytosol, Nucleus	Placenta, Heart, Testis, Leukocyte, Spleen, Skeletal muscle, Brain, Lung, Liver, Colon, Ovary, Prostate, Kidney, Pancreas	CULL	93	2	82055.4	0.00115955
148596990	CUTC	51076	02305	NP_057044.2	copper homeostasis protein cutC homolog [Homo sapiens].	4.4	1	1	1	2	273	29.3	8.18	Unclassified	Biological_process unknown	Molecular function unknown	Nucleolus	-	Semen	-	29	2	51329.5	0.00232614
169234949	CWF19L2	143884	02305	NP_689647.2	CWF19-like protein 2 [Homo sapiens].	1.45	1	1	1	2	894	103.7	8.65	Cell cycle control protein	Cell communication,Signal transduction	Molecular function unknown	-	-	-	CC	130	2	125011	0.00126379
119829183	CYP11B2	1585	02305	NP_000489.3	cytochrome P450 11B2, mitochondrial precursor [Homo sapiens].	1.79	1	1	1	1	503	57.5	9.39	Enzyme: Hydroxylase	Metabolism,Energy pathways	Catalytic activity	Mitochondrion	-	Adrenal gland, Heart, Blood vessel, Muscle	-	52	1	81803.6	0.00206746
29171730	CYP20A1	57404	07100	NP_803882.1	cytochrome P450 20A1 [Homo sapiens].	4.98	1	1	1	2	462	52.4	6.21	Enzyme: Oxygenase	Metabolism,Energy pathways	Catalytic activity	-	-	-	CC, TM	40	2	27476.7	0.000902759
4503211	CYP27A1	1593	05939	NP_000775.1	sterol 26-hydroxylase, mitochondrial precursor [Homo sapiens].	2.45	1	1	1	2	531	60.2	8.9	Enzyme: Oxidoreductase	Metabolism,Energy pathways	Oxidoreductase activity	Mitochondrion	-	Heart, Liver, Kidney	-	52	2	33333.1	0.00084244
4503231	CYP3A5	1577	05617	NP_000768.1	cytochrome P450 3A5 isoform 1 [Homo sapiens].	5.58	1	1	1	1	502	57.1	8.75	Enzyme: Oxidoreductase	Metabolism,Energy pathways	Oxidoreductase activity	Mitochondrion	-	Placenta, Mammary gland, Stomach, Fetus, Small intestine, Adenohypophysis, Duodenum, Blood, Jejunum, Lung, Liver, Skin, Oesophagus, Pancreas, Prostate, Colon, Kidney, Macrophage	SP, TM	50	1	25952.8	0.000682153
4758104	CYP7B1	9420	04753	NP_004811.1	25-hydroxycholesterol 7-alpha-hydroxylase [Homo sapiens].	2.96	1	1	1	2	506	58.2	8.02	Enzyme: Hydroxylase	Metabolism,Energy pathways	Catalytic activity	Endoplasmic reticulum	-	Testis, Intestine, Brain, Colon, Liver, Ovary, Prostate, Kidney	TM, SP	54	2	45030.5	0.00109592
251831119	CYTB	4519	04753	YP_003024038.1	cytochrome b (mitochondrion) [Homo sapiens].	2.37	1	1	1	2	380	42.7	8.05	-	-	-	-	-	-	-	14	2	33914.6	0.00318366
119964728	D2HGDH	728294	04753	NP_689996.4	D-2-hydroxyglutarate dehydrogenase, mitochondrial precursor [Homo	4.22	1	1	1	2	521	56.4	7.99	-	-	-	-	-	-	-	42	2	41360.5	0.00129421
218931253	DAGLB	221955	04753	NP_001136408.1	sn1-specific diacylglycerol lipase beta isoform 2 [Homo sapiens].	1.84	2	1	1	1	543	59.8	8.07	Enzyme: Lipase	Metabolism,Energy pathways	Lipase activity	-	-	-	TM	45	1	26031.5	0.000760247
108936958	DCAF7	10238	04753	NP_005819.3	DDB1- and CUL4-associated factor 7 [Homo sapiens].	3.22	1	1	1	2	342	38.9	5.52	Unclassified	Biological_process unknown,Signal transduction	Molecular function unknown	Cytoplasm	-	Placenta, Heart, Skeletal muscle, Brain, Lung, Liver, Kidney, Pancreas	WD40	27	2	568901	0.0276911
30089954	DCAF8	50717	18300	NP_056541.2	DDB1- and CUL4-associated factor 8 [Homo sapiens].	1.34	1	1	1	2	597	66.8	5.39	Unclassified	Biological_process unknown	Molecular function unknown	Cytoplasm, Nucleus	-	-	CC, WD40	58	2	34363.8	0.000778646
16751921	DCD	117159	07363	NP_444513.1	dermcidin preproprotein [Homo sapiens].	10	1	1	1	9	110	11.3	6.54	Secreted polypeptide	Immune response	Molecular function unknown	Extracellular	Golgi apparatus	Semen, Tear, Sweat gland, Lacrimal gland, Skin, Plasma, Serum	SP	12	9	401851	0.04401
312261189	DCTN5	84516	07363	NP_001185940.1	dynactin subunit 5 isoform 2 [Homo sapiens].	11.9	3	1	1	1	84	9.7	9.06	Unclassified	Biological_process unknown	Molecular function unknown	-	-	-	-	11	1	22543.9	0.00269342
5730116	DCTN6	10671	09907	NP_006562.1	dynactin subunit 6 [Homo sapiens].	9.47	1	1	1	2	190	20.7	6.32	Unclassified	Biological_process unknown	Molecular function unknown	Mitochondrion	-	-	-	16	2	45881.6	0.00376865
256017245	DDHD2	23259	09907	NP_056029.2	phospholipase DDHD2 isoform 1 [Homo sapiens].	1.69	1	1	1	2	711	81	5.39	Enzyme: Phospholipase	Metabolism,Energy pathways	Phospholipase activity	Cytoplasm	Microsome	Heart, Testis, Leukocyte, Spleen, Skeletal muscle, Brain, Small intestine, Lung, Liver, Colon, Ovary, Kidney, Pancreas	WWE, SAM	58	2	74998.3	0.00169938
13027602	DDRGK1	65992	12741	NP_076424.1	DDRGK domain-containing protein 1 precursor [Homo sapiens].	4.46	1	1	1	4	314	35.6	5.12	Unclassified	Biological_process unknown	Molecular function unknown	-	-	-	CC, SP	39	4	81414.5	0.0027435
55749789	DENND1A	57706	17221	NP_079096.2	DENN domain-containing protein 1A isoform 2 [Homo sapiens].	2.15	2	1	1	2	559	63.3	7.85	Unclassified	Biological_process unknown	Molecular function unknown	Cytoplasm	Coated vesicle	Cerebellum, Heart, Testis, Hippocampus, Substantia nigra, Spleen, Subthalamic nucleus, Skeletal muscle, Amygdala, Brain, Corpus callosum, Lung, Liver, Spinal cord, Fetus, Ovary, Thalamus, Caudate nucleus, Kidney, Pancreas	-	54	2	126703	0.00308361
148922920	DENND4B	9909	17221	NP_055671.2	DENN domain-containing protein 4B [Homo sapiens].	0.87	1	1	1	1	1496	163.7	7.21	Unclassified	Biological_process unknown	Molecular function unknown	-	-	-	CC	114	1	64444.4	0.000742929
189571664	DEPTOR	64798	17221	NP_073620.2	DEP domain-containing mTOR-interacting protein [Homo sapiens].	2.44	1	1	1	1	409	46.3	8.07	Unclassified	Cell communication,Signal transduction	Molecular function unknown	-	-	-	PDZ, DSH	46	1	27288.4	0.000779629
197927278	DERL1	79139	17221	NP_001128143.1	derlin-1 isoform b [Homo sapiens].	4.76	2	1	1	6	231	26.4	9.54	Transport/cargo protein	Transport	Transporter activity	Endoplasmic reticulum	-	Spleen, Lung, Liver, Ovary, Serum, Kidney, Pancreas	TM	15	6	169285	0.0148319
5031737	DHRS2	10202	17221	NP_005785.1	dehydrogenase/reductase SDR family member 2 isoform 2 [Homo	3.57	2	1	1	1	280	29.9	9.01	Enzyme: Oxidoreductase	Metabolism,Energy pathways	Oxidoreductase activity	Nucleus	Cytoplasm	Lymph node, Heart, Testis, Leukocyte, Spleen, Bone marrow, Parotid gland, Skeletal muscle, Lung, Brain, Placenta, Small intestine, Colon, Dendritic cell, Fetus, Ovary, Kidney, Liver	-	27	1	100512	0.00489238
89357938	DIO1	1733	17221	NP_001034805.1	type I iodothyronine deiodinase isoform d [Homo sapiens].	11.18	3	1	1	1	161	18.7	8.68	Enzyme: Oxidoreductase	Metabolism,Energy pathways	Oxidoreductase activity	Endoplasmic reticulum	-	Thyroid gland, Monocyte, Liver, Kidney	CC, SP	14	1	16381.4	0.00153777
21553323	DIRAS1	148252	09710	NP_660156.1	GTP-binding protein Di-Ras1 [Homo sapiens].	3.03	1	1	1	4	198	22.3	8.72	GTPase	Cell communication,Signal transduction	GTPase activity	Plasma membrane	Integral to membrane	Cerebellum, Heart, Medulla oblongata, Occipital lobe, Brain, Frontal lobe, Putamen, Cerebral cortex, Temporal lobe	RAS	26	4	615219	0.0310974
215599015	DKC1	1736	09710	NP_001135935.1	H/ACA ribonucleoprotein complex subunit 4 isoform 2 [Homo sapiens].	1.57	2	1	1	1	509	57	9.47	RNA binding protein	Regulation of nucleobase, nucleoside, nucleotide and nucleic acid metabolism	RNA binding	Nucleus	Nucleolus	Ubiquitous	NLS	62	1	74465	0.00157844
40548389	DKK3	27122	09710	NP_056965.3	dickkopf-related protein 3 precursor [Homo sapiens].	4.86	1	1	1	2	350	38.4	4.65	Ligand	Cell communication,Signal transduction	Lipid binding,Receptor binding	Extracellular	Cytoplasm	Placenta, Heart, Muscle, Spleen, Skeletal muscle, Brain, Lung, Liver, Nervous system, Kidney, Pancreas	CC, SP	24	2	31320.5	0.00171508
194440727	DNAH12	201625	09710	NP_848599.3	dynein heavy chain 12, axonemal isoform 1 [Homo sapiens].	0.16	1	1	1	1	3092	356.7	6.19	Motor protein	Cell growth and/or maintenance	Motor activity	-	-	-	-	312	1	484664	0.00204152
223555935	DNAH14	127602	09710	NP_001364.1	dynein heavy chain 14, axonemal isoform 1 [Homo sapiens].	0.38	1	1	1	1	4515	518.2	7.06	Motor protein	Microtubule-based process	Nucleotide binding	-	-	-	CC, AAA	469	1	50258.5	0.000140833
114155135	DNAH9	1770	09710	NP_004653.2	dynein heavy chain 9, axonemal isoform 1 [Homo sapiens].	1.5	2	1	1	6	798	91.1	5.63	Motor protein	Cell growth and/or maintenance	Motor activity	Cell projection	Cytoplasm	Bronchial epithelial cell, Brain, Testis, Trachea, Fetus	CC, AAA	75	6	246678	0.00432251
7706495	DNAJB11	51726	07485	NP_057390.1	dnaJ homolog subfamily B member 11 precursor [Homo sapiens].	3.07	1	1	1	4	358	40.5	6.18	Chaperone	Protein metabolism	Chaperone activity	Endoplasmic reticulum	Mitochondrion	Placenta, Heart, Testis, Leukocyte, Spleen, Skeletal muscle, Brain, Small intestine, Lung, Liver, Colon, Ovary, Prostate, Kidney, Pancreas	DNAJ, SP	39	4	220847	0.00744207
217035105	DNAJC11	55735	07485	NP_060668.2	dnaJ homolog subfamily C member 11 [Homo sapiens].	1.43	1	1	1	26	559	63.2	8.4	Unclassified	Biological_process unknown	Molecular function unknown	-	-	-	CC, NLS, DNAJ	64	26	3.62105e+07	0.74357
112421122	DNAJC13	23317	07485	NP_056083.3	dnaJ homolog subfamily C member 13 [Homo sapiens].	0.8	1	1	1	2	2243	254.3	6.74	Unclassified,Chaperone	Biological_process unknown,Protein metabolism	Molecular function unknown,Chaperone activity	Endosome	-	Testis, Leukocyte, Skeletal muscle, Brain, Lung, Liver, Ovary, Kidney	DNAJ	224	2	73713.5	0.00043248
56687498	DNAJC16	23341	17202	NP_056106.1	dnaJ homolog subfamily C member 16 precursor [Homo sapiens].	1.02	1	1	1	1	782	90.5	7.12	Unclassified	Biological_process unknown	Molecular function unknown	-	-	Cerebellum, Heart, Testis, Hippocampus, Substantia nigra, Spleen, Subthalamic nucleus, Skeletal muscle, Amygdala, Brain, Corpus callosum, Lung, Liver, Spinal cord, Fetus, Ovary, Thalamus, Caudate nucleus, Kidney, Pancreas	DNAJ, TM	75	1	120477	0.0021111
27597059	DNAJC9	23234	13237	NP_056005.1	dnaJ homolog subfamily C member 9 [Homo sapiens].	7.69	1	1	1	2	260	29.9	5.73	Chaperone	Protein metabolism	Chaperone activity	-	-	Cerebellum, Heart, Testis, Hippocampus, Substantia nigra, Spleen, Subthalamic nucleus, Skeletal muscle, Amygdala, Brain, Corpus callosum, Lung, Liver, Spinal cord, Fetus, Ovary, Thalamus, Caudate nucleus, Kidney, Pancreas	CC, DNAJ	38	2	25910.7	0.000896113
4503349	DNASE2	1777	00531	NP_001366.1	deoxyribonuclease-2-alpha precursor [Homo sapiens].	1.94	1	1	1	6	360	39.6	8.05	Deoxyribonuclease	Regulation of nucleobase, nucleoside, nucleotide and nucleic acid metabolism	Deoxyribonuclease activity	Lysosome	Nucleus	Semen, Leukocyte, Adrenal gland, Thyroid gland, Pituitary gland, Mammary gland, Stomach, Parotid gland, Lens, Small intestine, Liver, Large intestine, Pancreas, Cerebellum, Spleen, Submaxillary gland, Saliva, Heart, Urine, Lung, Cerebrum, Kidney	SP	27	6	400258	0.0194824
4503351	DNMT1	1786	00532	NP_001370.1	DNA (cytosine-5)-methyltransferase 1 isoform b [Homo sapiens].	0.31	2	1	1	5	1616	183	7.75	DNA methyltransferase	Regulation of nucleobase, nucleoside, nucleotide and nucleic acid metabolism	DNA-methyltransferase activity	Nucleus	Mitochondrion, Nucleolus	Placenta, Heart, Fetus, Spleen, Bone marrow, Monocyte, Skeletal muscle, T Cell, Brain, Colon, Liver, Lung, Neutrophil, Kidney	BAH	208	5	3.12314e+06	0.0197331
223633884	DOHH	83475	00532	NP_001138637.1	deoxyhypusine hydroxylase [Homo sapiens].	4.3	1	1	1	2	302	32.9	4.83	Enzyme: Hydroxylase	Protein modification	Oxidoreductase activity	-	-	-	-	24	2	33838.2	0.00185295
4758796	DRG1	4733	16034	NP_004138.1	developmentally-regulated GTP-binding protein 1 [Homo sapiens].	3.81	1	1	1	4	367	40.5	8.9	Unclassified	Cell growth and/or maintenance	Molecular function unknown	Cytoplasm	-	Placenta, Heart, Fetus, Spleen, Lung fibroblast, Skeletal muscle, Brain, Small intestine, Colon, Liver, Lung, Leukocyte, Kidney, Pancreas	-	45	4	63151.9	0.00184434
5453634	DYNC1LI2	1783	09923	NP_006132.1	cytoplasmic dynein 1 light intermediate chain 2 [Homo sapiens].	3.05	1	1	1	2	492	54.1	6.38	Unclassified	Biological_process unknown	Molecular function unknown	Cytoplasm	Microtubule, Plasma membrane	-	-	48	2	80454.3	0.0022028
164519138	ECE1	1889	09923	NP_001106819.1	endothelin-converting enzyme 1 isoform 4 [Homo sapiens].	2.39	4	1	1	1	754	85.5	5.8	Metallo protease	Protein metabolism	Metallopeptidase activity	Plasma membrane	Cytoplasm, Endosome, Nucleus, Golgi apparatus, Early endosome	Placenta, Heart, Keratinocyte, Leukocyte, Umbilical vein endothelial cell, Spleen, Fetus, Lymphocyte, Skeletal muscle, Adrenal gland, Brain, Small intestine, Lung, Liver, Testis, Melanocyte, Colon, Ovary, Prostate, Kidney, Pancreas	TM	62	1	14691.4	0.000311415
4758250	EFNB2	1948	02754	NP_004084.1	ephrin-B2 precursor [Homo sapiens].	4.5	1	1	1	2	333	36.9	8.85	Membrane bound ligand	Cell communication,Signal transduction	Receptor binding	Plasma membrane	-	Bone marrow stromal cell, Melanocyte, Fetus, Spleen, Choroid, Retina, Urine, Placenta, Skeletal muscle, Brain, Small intestine, Lung, Kidney, Lymph node	SP, TM	31	2	32822.1	0.00139146
41327734	EGFR	1956	00579	NP_958440.1	epidermal growth factor receptor isoform c precursor [Homo	3.95	4	1	1	2	405	44.6	7.01	Receptor tyrosine kinase	Cell communication,Signal transduction	Transmembrane receptor protein tyrosine kinase activity	Cytoplasm, Nucleus, Plasma membrane	Cytoplasm, Endosome, Nucleus, Clathrin-coated vesicle	Ubiquitous, Endometrium, Thyroid gland, Fetus, Uterine myometrium, Plasma, Kidney	REC, TM, SP, FU, Tyr_Kinase	37	2	38481	0.00136682
261878539	EHHADH	1962	00579	NP_001159887.1	peroxisomal bifunctional enzyme isoform 2 [Homo sapiens].	2.39	2	1	1	2	627	69.1	9.06	Enzyme: Hydratase	Metabolism,Energy pathways	Catalytic activity	Peroxisome	Mitochondrion	Fetus, Kidney	-	56	2	41848.1	0.000982098
7657058	EIF2B2	8892	05923	NP_055054.1	translation initiation factor eIF-2B subunit beta [Homo sapiens].	3.7	1	1	1	2	351	39	6.16	Translation regulatory protein	Protein metabolism	Translation regulator activity	Cytoplasm	-	-	-	30	2	632744	0.0277188
78000156	EIF2B4	8890	05923	NP_056451.3	translation initiation factor eIF-2B subunit delta isoform 3 [Homo	4.98	3	1	1	2	522	57.4	9.38	Translation regulatory protein	Protein metabolism	Translation regulator activity	Cytoplasm	Cytosol	Spleen	CC	58	2	16033.3	0.000363297
83267879	EIF2B5	8893	02739	NP_003898.2	translation initiation factor eIF-2B subunit epsilon [Homo	1.39	1	1	1	4	721	80.3	5.08	Translation regulatory protein	Protein metabolism	Translation regulator activity	Cytoplasm	Cytosol	Ubiquitous	-	60	4	66496.9	0.00145652
49472822	EIF3G	8666	02739	NP_003746.2	eukaryotic translation initiation factor 3 subunit G [Homo	5	1	1	1	2	320	35.6	6.13	Translation regulatory protein	Protein metabolism	Translation regulator activity	Cytoplasm	-	Placenta, Heart, Testis, Leukocyte, Spleen, Skeletal muscle, Brain, Small intestine, Lung, Liver, Colon, Ovary, Prostate, Kidney, Pancreas	RRM	38	2	34470.2	0.00119214
4757702	EIF4E2	9470	05798	NP_004837.1	eukaryotic translation initiation factor 4E type 2 [Homo sapiens].	8.57	1	1	1	2	245	28.3	8.88	Translation regulatory protein	Protein metabolism	Translation regulator activity	Cytoplasm	-	Ubiquitous	-	28	2	47881.4	0.00224738
27659734	EIF4E3	317649	10687	NP_775495.1	eukaryotic translation initiation factor 4E type 3 isoform b [Homo	9.32	2	1	1	2	118	13.3	5.78	RNA binding protein	Regulation of nucleobase, nucleoside, nucleotide and nucleic acid metabolism	RNA binding	Cytoplasm	-	-	-	14	2	105126	0.00986842
21361337	EIF5	1983	00278	NP_001960.2	eukaryotic translation initiation factor 5 [Homo sapiens].	2.09	1	1	1	2	431	49.2	5.58	GTPase activating protein,Translation regulatory protein	Protein metabolism	Translation regulator activity,GTPase activator activity	Cytoplasm	-	Urine	-	55	2	30220.4	0.000722113
24308456	ELMOD2	255520	13267	NP_714913.1	ELMO domain-containing protein 2 [Homo sapiens].	3.75	1	1	1	1	293	34.9	8.05	Unclassified	Biological_process unknown	Molecular function unknown	-	-	-	-	35	1	26037.2	0.000977674
223029510	EML4	27436	13267	NP_001138548.1	echinoderm microtubule-associated protein-like 4 isoform b [Homo	1.73	2	1	1	2	923	102.4	6.06	Structural protein	Cell growth and/or maintenance	Structural molecule activity	Cytoplasm	Microtubule	-	CC, WD40, TM	86	2	66778.7	0.00102048
7662358	ENPP4	22875	16862	NP_055751.1	ectonucleotide pyrophosphatase/phosphodiesterase family member 4	2.21	2	1	1	2	453	51.6	6.15	Enzyme: Phosphodiesterase	Metabolism,Energy pathways	Phosphoric diester hydrolase activity	Integral to membrane	Cytoplasm	-	SP, TM	33	2	45825.9	0.00182501
4758274	EPB41	2035	01499	NP_004428.1	protein 4.1 isoform 6 [Homo sapiens].	1.87	6	1	1	2	588	66.4	7.25	Structural protein	Cell growth and/or maintenance	Structural molecule activity	Nucleus	Cytoplasm, Cytoskeleton, Centrosome, Plasma membrane	Cerebellum, Testis, Pituitary gland, Parietal lobe, Adrenal gland, Thyroid gland, Salivary gland, Jejunum, Leukocyte, Cerebral cortex, Thalamus, Temporal lobe, Lymph node, Nucleus accumbens, Mammary gland, Ubiquitous, Medulla oblongata, Lung, Skeletal muscle, Subthalamic nucleus, Liver, Ileum, Colon, Rectum, Prostate, Caudate nucleus, Amygdala, Pancreas, Placenta, Substantia nigra, Spleen, Occipi…	CC, B41, NES	68	2	95676.2	0.00184911
4503593	EPS15	2060	00579	NP_001972.1	epidermal growth factor receptor substrate 15 isoform A [Homo	0.89	1	1	1	2	896	98.6	4.64	Calcium binding protein	Cell communication,Signal transduction	Calcium ion binding	Plasma membrane	Endosome, Cytosol, Cytoplasm, Cytoplasmic vesicle, Nucleus, Coated vesicle	Urine	CC, UIM, EH	76	2	43531.5	0.000752762
55749804	ERMP1	79956	17227	NP_079172.2	endoplasmic reticulum metallopeptidase 1 [Homo sapiens].	0.55	1	1	1	1	904	100.2	7.52	Integral membrane protein	Biological_process unknown	Molecular function unknown	Integral to membrane	-	Cerebellum, Heart, Testis, Hippocampus, Substantia nigra, Subthalamic nucleus, Skeletal muscle, Amygdala, Brain, Corpus callosum, Lung, Liver, Spinal cord, Fetus, Ovary, Thalamus, Caudate nucleus, Kidney, Pancreas	TM	60	1	406219	0.00889767
45387945	ESYT2	57488	13053	NP_065779.1	extended synaptotagmin-2 [Homo sapiens].	1.68	1	1	1	2	893	98.8	8.68	Unclassified	Biological_process unknown	Molecular function unknown	Mitochondrion	-	Cerebellum, Heart, Testis, Hippocampus, Substantia nigra, Spleen, Subthalamic nucleus, Skeletal muscle, Amygdala, Brain, Corpus callosum, Lung, Liver, Spinal cord, Fetus, Ovary, Thalamus, Caudate nucleus, Kidney, Pancreas	C2, TM	93	2	66223.2	0.000935825
260763994	EVC2	132884	13053	NP_001159608.1	limbin isoform 2 [Homo sapiens].	1.55	2	1	1	1	1228	139.8	6.65	Unclassified	Biological_process unknown	Molecular function unknown	-	-	-	CC, TM, SP	128	1	13363.5	0.000137208
156104874	EVPL	2125	13053	NP_001979.2	envoplakin [Homo sapiens].	0.3	1	1	1	1	2033	231.5	6.96	Structural protein	Cell growth and/or maintenance	Structural molecule activity	Plasma membrane	Cytoplasm, Nucleus	Keratinocyte, Fetus, Gastric mucosa, Mammary epithelium, Saliva, Urinary bladder, Colon, Skin, Lung, Prostate, Kidney	CC, SPECTRIN, PLEC	272	1	228843	0.0011057
82546830	EXOC4	60412	13053	NP_068579.3	exocyst complex component 4 isoform a [Homo sapiens].	1.33	1	1	1	2	974	110.4	6.49	Transport/cargo protein	Transport	Transporter activity	Plasma membrane	Cytoplasm, Zymogen granule, Microsome	Cerebellum, Heart, Testis, Hippocampus, Substantia nigra, Spleen, Subthalamic nucleus, Skeletal muscle, Amygdala, Brain, Corpus callosum, Lung, Liver, Spinal cord, Fetus, Ovary, Thalamus, Caudate nucleus, Kidney, Pancreas	CC	105	2	33436.5	0.000418504
149363656	EXOC6B	23233	13053	NP_056004.1	exocyst complex component 6B [Homo sapiens].	1.48	1	1	1	4	811	94.1	6.46	Unclassified	Cell-cell signaling	Molecular function unknown	-	-	Ovary, Testis, Corpus callosum, Caudate nucleus, Amygdala	CC	88	4	78382.9	0.00117059
7705612	EXOSC1	51013	16223	NP_057130.1	exosome complex component CSL4 [Homo sapiens].	5.64	1	1	1	2	195	21.4	8.24	Ribonuclease	Regulation of nucleobase, nucleoside, nucleotide and nucleic acid metabolism	Ribonuclease activity	Nucleus	Cytoplasm, Nucleolus	-	S1	21	2	56572.2	0.00354039
9506689	EXOSC4	54512	16221	NP_061910.1	exosome complex component RRP41 [Homo sapiens].	4.9	1	1	1	1	245	26.4	6.52	Ribonuclease	Regulation of nucleobase, nucleoside, nucleotide and nucleic acid metabolism	Ribonuclease activity	Nucleolus	Cytoplasm, Nucleus	Placenta	-	21	1	31881.2	0.00199518
189083688	EXOSC7	23016	16221	NP_055819.2	exosome complex component RRP42 [Homo sapiens].	4.12	1	1	1	2	291	31.8	5.19	Ribonuclease	Regulation of nucleobase, nucleoside, nucleotide and nucleic acid metabolism	Ribonuclease activity	Nucleolus	Nucleus	Urine	-	30	2	30993.9	0.00135776
145275213	F12	2161	02522	NP_000496.2	coagulation factor XII precursor [Homo sapiens].	2.93	1	1	1	2	615	67.7	7.74	Coagulation factor	Protein metabolism	Peptidase activity	Extracellular	-	Cerebrospinal fluid, Urine, Liver, Plasma, Serum, Blood	FN2, FN1, SP, KRINGLE, TRYPSIN, EGF	49	2	39157.2	0.00105022
24797106	FAF2	23197	16870	NP_055428.1	FAS-associated factor 2 [Homo sapiens].	2.7	1	1	1	2	445	52.6	5.62	Unclassified	Apoptosis	Molecular function unknown	Cytoplasm	-	Cerebellum, Testis, Thyroid gland, Cerebral cortex, Thalamus, Temporal lobe, Lymph node, Hippocampus, Medulla oblongata, Skeletal muscle, Small intestine, Liver, Caudate nucleus, Amygdala, Pancreas, Placenta, Substantia nigra, Spleen, Occipital lobe, Bone marrow, Peripheral blood cell, Frontal lobe, Corpus callosum, Ovary, Heart, Fetus, Trachea, Brain, Lung, Spinal cord, Kidney, Putamen	CC, UBX, UBA	45	2	360532	0.0105293
60223083	FAM154B	283726	16817	NP_001008227.1	protein FAM154B [Homo sapiens].	4.77	1	1	1	1	398	45.9	8.97	Unclassified	Biological_process unknown	Molecular function unknown	-	-	-	-	39	1	10011.3	0.000337359
8922567	EVA1B	55194	07690	NP_060636.1	protein eva-1 homolog B [Homo sapiens].	14.55	1	1	1	2	165	18.4	4.73	-	-	-	-	-	-	-	14	2	32756.6	0.00307495
7661714	FAM3C	10447	12270	NP_055703.1	protein FAM3C precursor [Homo sapiens].	5.29	1	1	1	2	227	24.7	8.29	Cytokine	Cell communication,Signal transduction	Cytokine activity	Extracellular	-	Placenta, Heart, Testis, Spleen, Urine, Skeletal muscle, Semen, Brain, Small intestine, Lung, Liver, Ovary, Prostate, Kidney, Pancreas	SP	27	2	275161	0.0133934
82830440	FANCI	55215	12270	NP_060663.2	Fanconi anemia group I protein isoform 2 [Homo sapiens].	0.47	2	1	1	8	1268	142.5	6.76	Unclassified	Biological_process unknown	DNA repair protein	Nucleus	Mitochondrion	Cerebellum, Heart, Testis, Hippocampus, Substantia nigra, Spleen, Subthalamic nucleus, Amygdala, Brain, Corpus callosum, Lung, Liver, Spinal cord, Fetus, Ovary, Thalamus, Caudate nucleus, Kidney, Pancreas	-	124	8	7.41474e+06	0.0785853
51873055	FBLN2	2199	12270	NP_001989.2	fibulin-2 isoform b precursor [Homo sapiens].	1.52	2	1	1	1	1184	126.5	4.82	Extracellular matrix protein	Cell growth and/or maintenance	Extracellular matrix structural constituent	Extracellular	-	Embryo, Placenta, Testis, Leukocyte, Spleen, Urine, Heart, Skeletal muscle, Semen, Brain, Small intestine, Colon, Liver, Skin, Lung, Ovary, Prostate, Kidney, Pancreas	SP, EGFCA, EGFL, ANATO, EGF, VWC	71	1	16391.2	0.000303402
22547146	FBXL8	55336	16430	NP_060848.2	F-box/LRR-repeat protein 8 [Homo sapiens].	2.41	1	1	1	2	374	40.5	7.31	Ubiquitin proteasome system protein	Protein metabolism	Ubiquitin-specific protease activity	Cytoplasm	-	-	F_BOX	35	2	38857.8	0.00145907
16306500	FBXO21	23014	09948	NP_055817.1	F-box only protein 21 isoform 2 [Homo sapiens].	1.61	2	1	1	2	621	71.4	6.01	Ubiquitin proteasome system protein	Protein metabolism	Ubiquitin-specific protease activity	-	-	Heart, Testis, Spleen, Skeletal muscle, Brain, Lung, Liver, Ovary, Kidney, Pancreas	F_BOX	52	2	89536.5	0.00226289
72534754	FDX1L	112812	14465	NP_001026904.1	adrenodoxin-like protein, mitochondrial precursor [Homo sapiens].	6.01	1	1	1	2	183	19.5	5.38	Unclassified	Biological_process unknown	Molecular function unknown	-	-	-	-	13	2	49116.7	0.00496538
11761629	FGA	2243	00619	NP_068657.1	fibrinogen alpha chain isoform alpha preproprotein [Homo sapiens].	2.02	2	1	1	12	644	69.7	8.06	Coagulation factor	Protein metabolism	Protein binding	Extracellular	-	Pituitary gland, Liver, Tear, Urine, Platelet, Blood, Leukocyte, Plasma, Serum, Lacrimal gland	CC, SP, FBG	69	12	354804	0.00675782
87159832	FHL2	2274	00619	NP_001441.4	four and a half LIM domains protein 2 [Homo sapiens].	3.94	1	1	1	2	279	32.2	7.55	Adapter molecule	Regulation of nucleobase, nucleoside, nucleotide and nucleic acid metabolism	Protein binding	Nucleus	Mitochondrion, Cytoplasm, Cytoskeleton	Placenta, Testis, Adrenal gland, Occipital pole, Cerebral cortex, Thalamus, Temporal lobe, Mammary gland, Hippocampus, Medulla oblongata, Skeletal muscle, Osteoblast, Urinary bladder, Subthalamic nucleus, Liver, Lung, Prostate, Caudate nucleus, Amygdala, Pancreas, Cerebellum, Substantia nigra, Frontal lobe, Corpus callosum, Uterus, Stomach, Ovary, Heart, Fetus, Aorta, Trachea, Colon, Spinal cord,…	LIM	30	2	36063.9	0.00157986
8923659	FKBP14	55033	16898	NP_060416.1	peptidyl-prolyl cis-trans isomerase FKBP14 precursor [Homo	5.21	1	1	1	2	211	24.2	6.07	Enzyme: Isomerase	Metabolism,Energy pathways	Isomerase activity	Endoplasmic reticulum	-	-	SP	24	2	61801.4	0.00338419
4503729	FKBP4	2288	00277	NP_002005.1	peptidyl-prolyl cis-trans isomerase FKBP4 [Homo sapiens].	3.7	1	1	1	2	459	51.8	5.43	Enzyme: Isomerase	Metabolism,Energy pathways	Isomerase activity	Cytoplasm	Nucleus	Placenta, Heart, Leukocyte, Semen, Skeletal muscle, Brain, Lung, Liver, Kidney, Pancreas	CC, TPR	55	2	40438.6	0.000966276
52630440	FKBP8	23770	00277	NP_036313.3	peptidyl-prolyl cis-trans isomerase FKBP8 [Homo sapiens].	3.87	1	1	1	2	413	44.6	4.84	Adapter molecule	Apoptosis	Receptor signaling complex scaffold activity,Protease inhibitor activity	Mitochondrion	Cytoplasm, Nucleus	Placenta, Heart, Skeletal muscle, Brain, Lung, Liver, Bronchoalveolar fluid, Kidney, Pancreas	TM, LZ, TPR	33	2	37389.2	0.00148902
4758400	FOLR1	2348	00638	NP_000793.1	folate receptor alpha precursor [Homo sapiens].	2.72	1	1	1	12	257	29.8	7.97	Cell surface receptor	Cell communication,Signal transduction	Receptor activity	Plasma membrane	Cytoplasm	Brain, Lung, Kidney	SP, TM, GPI	22	12	3.21823e+06	0.192248
166064050	FOLR2	2350	00638	NP_000794.3	folate receptor beta precursor [Homo sapiens].	3.92	1	1	1	2	255	29.3	7.53	Cell surface receptor	Cell communication,Signal transduction	Receptor activity	Plasma membrane	Cytoplasm	Placenta, Joints, Monocyte	SP	23	2	128278	0.00732976
8923708	FOXRED1	55572	13620	NP_060017.1	FAD-dependent oxidoreductase domain-containing protein 1 [Homo	2.67	1	1	1	4	486	53.8	7.78	Unclassified	Biological_process unknown	Molecular function unknown	Mitochondrion	-	-	-	40	4	81935.5	0.00269203
256000767	FRAS1	80144	13620	NP_079350.5	extracellular matrix protein FRAS1 isoform 1 precursor [Homo	0.15	1	1	1	1	4012	443.3	5.59	Extracellular matrix protein	Cell growth and/or maintenance	Extracellular matrix structural constituent	Extracellular	-	Cerebellum, Adrenal gland, Oesophagus, Cerebral cortex, Thalamus, Stomach, Skeletal muscle, Urinary bladder, Liver, Colon, Rectum, Duodenum, Placenta, Spleen, Frontal lobe, Heart, Fetus, Aorta, Lung, Atrium, Pancreas, Kidney	TM, CALXB, SP, FU, VWC	291	1	111031	0.000501441
209977046	FSCB	84075	13620	NP_115511.3	fibrous sheath CABYR-binding protein [Homo sapiens].	1.58	1	1	1	1	825	87.9	4.22	Unclassified	Biological_process unknown	Molecular function unknown	-	-	-	-	49	1	15599.5	0.000418391
100816392	FUBP3	8939	13620	NP_003925.1	far upstream element-binding protein 3 [Homo sapiens].	1.4	1	1	1	2	572	61.6	8.38	Transcription factor	Regulation of nucleobase, nucleoside, nucleotide and nucleic acid metabolism	Transcription factor activity	Nucleus	-	-	KH	52	2	38201.8	0.00096549
40068512	FUCA2	2519	00649	NP_114409.2	plasma alpha-L-fucosidase precursor [Homo sapiens].	3.64	1	1	1	2	467	54	6.25	Enzyme: Hydrolase	Metabolism,Energy pathways	Hydrolase activity	Lysosome	-	Semen, Urine, Liver	SP	38	2	50112.3	0.00173312
319655717	GALC	2581	00649	NP_001188330.1	galactocerebrosidase isoform c precursor [Homo sapiens].	2.27	3	1	1	2	662	74.2	6.54	Enzyme: Hydrolase	Metabolism	Hydrolase activity	Lysosome	-	Placenta, Semen, Testis, Lymphocyte, Urine, Brain, Small intestine, Colon, Kidney	SP, TM	47	2	17393.2	0.00048635
4503895	GALK1	2584	05057	NP_000145.1	galactokinase [Homo sapiens].	2.55	1	1	1	2	392	42.2	6.46	Enzyme: Phosphotransferase	Metabolism,Energy pathways	Catalytic activity	Cytoplasm	-	Heart, Spleen, Brain, Lung, Liver, Muscle, Kidney	-	32	2	34751.7	0.00142723
48527957	GALK2	2585	00657	NP_001001556.1	N-acetylgalactosamine kinase isoform 2 [Homo sapiens].	3.36	2	1	1	2	447	49.2	6.37	Enzyme: Sugar phosphotransferase	Metabolism,Energy pathways	Galactosyltransferase activity	Cytoplasm	-	Kidney	-	41	2	70521	0.00226049
38195091	GALNT10	55568	12157	NP_938080.1	polypeptide N-acetylgalactosaminyltransferase 10 [Homo sapiens].	1.82	1	1	1	1	603	68.9	8.59	Enzyme: Galactosyltransferase	Metabolism,Energy pathways	Galactosyltransferase activity	Golgi apparatus	-	Placenta, Testis, Adrenal gland, Thyroid gland, Oesophagus, Cerebral cortex, Mammary gland, Stomach, Skeletal muscle, Small intestine, Liver, Colon, Pancreas, Cerebellum, Spleen, Bone marrow, Uterus, Ovary, Heart, Fetus, Brain, Lung, Kidney	RICIN, SP	64	1	732092	0.0150332
153792095	GALNT11	63917	12157	NP_071370.2	polypeptide N-acetylgalactosaminyltransferase 11 [Homo sapiens].	1.97	1	1	1	3	608	68.9	8.19	Enzyme: Galactosyltransferase	Metabolism,Energy pathways	Galactosyltransferase activity	Golgi apparatus	-	Placenta, Heart, Testis, Skeletal muscle, Brain, Ovary, Kidney	TM	64	3	50622.1	0.00103951
22165416	GALT	2592	06106	NP_000146.2	galactose-1-phosphate uridylyltransferase isoform 1 [Homo sapiens].	3.96	1	1	1	4	379	43.3	6.99	Enzyme: Nucleotidyltransferase	Metabolism,Energy pathways	Nucleotidyltransferase activity	-	-	Red blood cell, Liver	-	33	4	85001.8	0.00338518
21218438	GATAD2B	57459	15094	NP_065750.1	transcriptional repressor p66-beta [Homo sapiens].	2.53	1	1	1	1	593	65.2	9.7	Transcription regulatory protein	Regulation of nucleobase, nucleoside, nucleotide and nucleic acid metabolism	Transcription regulator activity	Nucleus	-	Cerebellum, Testis, Leukocyte, Thalamus, Hippocampus, Skeletal muscle, Subthalamic nucleus, Liver, Caudate nucleus, Amygdala, Pancreas, Placenta, Substantia nigra, Spleen, Corpus callosum, Ovary, Heart, Fetus, Urine, Brain, Lung, Spinal cord, Kidney	CC, ZNF_GATA	66	1	17252.1	0.000343531
108773799	GDAP1	54332	15094	NP_001035808.1	ganglioside-induced differentiation-associated protein 1 isoform b	6.55	2	1	1	4	290	33.5	8.98	Unclassified	Biological_process unknown	Molecular function unknown	Plasma membrane	-	Cerebellum, Heart, Ubiquitous, Dorsal root ganglion, Trachea, Skeletal muscle, Brain, Thyroid gland, Liver, Spinal cord, Pancreas	CC, TM	30	4	63419	0.00277821
61835232	GDF7	151449	15094	NP_878248.2	growth/differentiation factor 7 preproprotein [Homo sapiens].	4.22	1	1	1	3	450	46.9	9.8	Growth factor	Cell communication,Signal transduction	Growth factor activity	Extracellular	-	Leukocyte	SP, TGFB	43	3	100136	0.00306047
18390331	GFM1	85476	07365	NP_079272.4	elongation factor G, mitochondrial [Homo sapiens].	1.46	1	1	1	2	751	83.4	7.01	Translation regulatory protein	Protein metabolism	Translation regulator activity	Mitochondrion	-	Placenta, Heart, Testis, Ubiquitous, Skeletal muscle, Brain, Lung, Liver, Ovary, Prostate, Kidney, Pancreas	GTP_EFTU, SP, GTP_EFTU_D2	82	2	31798.7	0.000509638
25306283	GFM2	84340	07365	NP_733781.1	ribosome-releasing factor 2, mitochondrial isoform 3 [Homo	3.31	3	1	1	2	513	57	7.09	Translation regulatory protein	Regulation of translation	Translation regulator activity	Mitochondrion	-	Placenta, Heart, Fetus, Spleen, Bone marrow, Skeletal muscle, Brain, Lung, Liver, Lymph node, Leukocyte, Ubiquitous, Kidney, Pancreas	GTP_EFTU, GTP_EFTU_D2	55	2	55707.9	0.00133113
218505805	GGTLC2	91227	07365	NP_954578.2	gamma-glutamyltransferase light chain 2 isoform 1 [Homo sapiens].	5.96	4	1	1	2	218	23.6	5.31	Enzyme: Transferase	Metabolism,Energy pathways	Transferase activity	Plasma membrane	-	Placenta, Sigmoid colon, Lung, Fetus, Pancreas	-	11	2	42658.5	0.00509659
217330596	GHDC	84514	07365	NP_001136095.1	GH3 domain-containing protein isoform 3 precursor [Homo sapiens].	1.69	3	1	1	2	474	51.4	6.92	Unclassified	Biological_process unknown	Molecular function unknown	-	-	-	SP	40	2	58417.1	0.00191932
156766047	GIGYF2	26058	07365	NP_001096618.1	PERQ amino acid-rich with GYF domain-containing protein 2 isoform c	0.54	3	1	1	1	1293	149.4	5.54	Unclassified	Cell communication,Signal transduction	Molecular function unknown	Nucleus	Cytoplasm	Heart, Testis, Spleen, Skeletal muscle, Brain, Lung, Liver, Ovary, Kidney, Pancreas	CC	144	1	93282.8	0.000851346
4504007	GK	2710	08363	NP_000158.1	glycerol kinase isoform b [Homo sapiens].	2.29	4	1	1	2	524	57.5	6.32	Enzyme: Phosphotransferase	Metabolism,Energy pathways	Catalytic activity	Mitochondrion	Cytoplasm	Testis, Fetus, Skeletal muscle, Brain, Liver, Kidney	-	43	2	35892.6	0.00109699
16506820	COLGALT2	23127	13583	NP_055916.1	procollagen galactosyltransferase 2 precursor [Homo sapiens].	1.44	1	1	1	2	626	72.9	6.2	-	-	-	-	-	-	-	62	2	282223	0.00598229
45447090	GMPPA	29926	13588	NP_995319.1	mannose-1-phosphate guanyltransferase alpha [Homo sapiens].	3.81	1	1	1	2	420	46.3	7.21	Enzyme: Phosphorylase	Carbohydrate mediated signaling,Metabolism	Phosphorylase activity	-	-	Semen, Leukocyte	-	32	2	53564.1	0.00219984
5729852	GNB5	10681	13588	NP_006569.1	guanine nucleotide-binding protein subunit beta-5 isoform a [Homo	4.25	1	1	1	1	353	38.7	6.06	G protein	Signal transduction	GTPase activity	Membrane fraction	-	Cerebellum, Occipital pole, Cerebral cortex, Thalamus, Temporal lobe, Hippocampus, Medulla oblongata, Skeletal muscle, Subthalamic nucleus, Liver, Caudate nucleus, Amygdala, Pancreas, Placenta, Substantia nigra, Frontal lobe, Corpus callosum, Heart, Brain, Lung, Spinal cord, Kidney, Putamen	CC, WD40	31	1	22111.2	0.000937383
38788319	GNL1	2794	00879	NP_005266.2	guanine nucleotide-binding protein-like 1 [Homo sapiens].	1.65	1	1	1	2	607	68.6	5.8	Unclassified	Cell communication,Signal transduction	Molecular function unknown	Cytoplasm, Nucleus	-	-	-	62	2	83959.8	0.0017797
29550838	GOLM1	51280	08428	NP_057632.2	Golgi membrane protein 1 [Homo sapiens].	2.49	1	1	1	2	401	45.3	4.97	Transport/cargo protein	Transport	Transporter activity	Golgi apparatus	-	Placenta, Testis, Pituitary gland, Semen, Vermiform appendix, Adrenal gland, Thyroid gland, Salivary gland, Cerebral cortex, Thalamus, Temporal lobe, Nucleus accumbens, Mammary gland, Stomach, Medulla oblongata, Colon epithelium, Skeletal muscle, Tear, Small intestine, Liver, Lung, Prostate, Caudate nucleus, Amygdala, Pancreas, Cerebellum, Substantia nigra, Spleen, Occipital lobe, Bone marrow, Sa…	CC, TM	45	2	140659	0.00410792
319803020	GORASP2	26003	08428	NP_001188357.1	Golgi reassembly-stacking protein 2 isoform 2 [Homo sapiens].	5.47	2	1	1	6	384	39.7	4.63	Transport/cargo protein	Transport	Transporter activity	Golgi apparatus	Cytoplasm, Nucleus	Heart, Testis, Ubiquitous, Spleen, Skeletal muscle, Brain, Lung, Liver, Kidney	PDZ	13	6	88457.7	0.00894251
21614525	GPC4	2239	02160	NP_001439.2	glypican-4 precursor [Homo sapiens].	3.06	2	1	1	2	556	62.4	6.68	Integral membrane protein	Cell communication,Signal transduction	Growth factor binding	Plasma membrane	-	Placenta, Heart, Testis, Fetus, Hematopoietic stem cell, Spleen, Bone marrow, Urine, Skeletal muscle, Semen, Brain, Small intestine, Lung, Liver, Colon, Ovary, Prostate, Kidney, Pancreas	SP, TM	53	2	37159.3	0.000921422
66932975	GPHN	10243	02160	NP_001019389.1	gephyrin isoform 2 [Homo sapiens].	1.36	2	1	1	2	736	79.7	5.43	Unclassified,Anchor protein	Cell communication,Signal transduction,Synapse organization and biogenesis	Molecular function unknown,Receptor binding	Cytosol	Dendrite, Synapse, Nucleus, Cytoplasm	Placenta, Neuron, Nervous system, Cerebral cortex, Thalamus, Hippocampus, Medulla oblongata, Liver, Midbrain, Pancreas, Cerebellum, Hypoglossal nucleus, Vagus nucleus, Ubiquitous, Heart, Fetus, Trachea, Pons, Brain, Lung, Spinal cord, Kidney, Putamen	-	63	2	47387.3	0.000988528
122937301	GPR108	56927	02160	NP_001073921.1	protein GPR108 precursor [Homo sapiens].	2.03	1	1	1	1	543	60.6	8.69	G protein coupled receptor	Signal transduction	G-protein coupled receptor activity	Integral to membrane	-	-	TM	46	1	125856	0.00359571
141802362	GPR113	165082	02160	NP_722577.2	probable G-protein coupled receptor 113 isoform 3 [Homo sapiens].	0.69	3	1	1	2	873	93.9	7.94	G protein coupled receptor	Cell communication,Signal transduction	G-protein coupled receptor activity	Plasma membrane	-	Testis	SP, GS, TM, GPS	54	2	522560	0.0127177
270265839	GPR143	4935	02160	NP_000264.2	G-protein coupled receptor 143 [Homo sapiens].	2.97	1	1	1	2	404	43.8	7.58	G protein coupled receptor	Cell communication,Signal transduction	G-protein coupled receptor activity	Plasma membrane	Cytoplasm, Endosome, Endoplasmic reticulum, Golgi apparatus, Lysosome	Retina	TM	24	2	42753.6	0.00234115
224586796	GPR87	53836	02160	NP_076404.3	G-protein coupled receptor 87 [Homo sapiens].	1.4	1	1	1	1	358	41.4	9.47	G protein coupled receptor	Cell communication,Signal transduction	G-protein coupled receptor activity	Integral to membrane	-	Placenta, Prostate, Testis, Mammary gland, Fetus	TM	35	1	62967.8	0.00236438
192455698	GPX8	493869	02160	NP_001008398.2	probable glutathione peroxidase 8 [Homo sapiens].	4.78	1	1	1	1	209	23.9	9.35	Unclassified	Biological_process unknown	Molecular function unknown	Integral to membrane	-	-	TM	27	1	36573	0.00178018
144227752	GRAMD1B	57476	02160	NP_065767.1	GRAM domain-containing protein 1B [Homo sapiens].	0.68	1	1	1	1	738	85.3	6.21	Integral membrane protein	Biological_process unknown	Molecular function unknown	Integral to membrane	-	Cerebellum, Heart, Testis, Hippocampus, Substantia nigra, Subthalamic nucleus, Skeletal muscle, Amygdala, Brain, Corpus callosum, Lung, Liver, Spinal cord, Fetus, Ovary, Thalamus, Caudate nucleus, Kidney	SP, TM, GRAM	78	1	856020	0.014423
46592991	GRIPAP1	56850	02160	NP_064522.3	GRIP1-associated protein 1 isoform 1 [Homo sapiens].	2.5	1	1	1	2	841	95.9	5.11	Guanine nucleotide exchange factor	Cell communication,Signal transduction	Guanyl-nucleotide exchange factor activity	Cytoplasm	Nucleus, Endosome, Membrane fraction, Synapse	Testis, Leukocyte	CC	104	2	16266.1	0.00020555
149193319	GRSF1	2926	02160	NP_001091947.1	G-rich sequence factor 1 isoform 2 [Homo sapiens].	6.92	2	1	1	2	318	36.6	5.69	RNA binding protein	Protein metabolism	RNA binding	Cytoplasm	Mitochondrion, Nucleolus	Tear	RRM	35	2	565650	0.0212396
194097354	GSPT1	2935	02160	NP_001123478.1	eukaryotic peptide chain release factor GTP-binding subunit ERF3A	3.93	2	1	1	2	636	68.5	5.33	Cell cycle control protein	Cell communication,Signal transduction	GTPase activity	Cytoplasm	Endoplasmic reticulum	-	-	59	2	134668	0.0029997
169881252	GTF2I	2969	02160	NP_001509.3	general transcription factor II-I isoform 4 [Homo sapiens].	1.78	5	1	1	2	957	107.9	7.94	Transcription factor	Regulation of nucleobase, nucleoside, nucleotide and nucleic acid metabolism	Transcription factor activity	Nucleus	Cytoplasm, Nucleolus	B Cell, Heart, Testis, Ubiquitous, Spleen, Placenta, Skeletal muscle, Brain, Lung, Liver, Uterus, Intestine, Leukocyte, Prostate, Kidney, Pancreas	-	112	2	36586.7	0.000429311
194595482	GUCY1A3	2982	02160	NP_001124159.1	guanylate cyclase soluble subunit alpha-3 isoform D [Homo sapiens].	1.76	2	1	1	1	624	70.1	7.37	Guanylate cyclase	Cell communication,Signal transduction	Guanylate cyclase activity	Cytoplasm	-	Blood vessel	CC, GuCyclase	58	1	18140.7	0.000411049
296040445	GYG2	8908	02160	NP_001171632.1	glycogenin-2 isoform d [Homo sapiens].	2.33	4	1	1	1	430	47.5	6.01	Enzyme: Glycosyltransferase	Metabolism,Energy pathways	Transferase activity	-	-	Heart, Liver, Pancreas	-	28	1	42477.2	0.00199373
62750347	HDAC5	10014	05412	NP_005465.2	histone deacetylase 5 isoform 1 [Homo sapiens].	0.89	2	1	1	1	1122	121.9	6.24	Transcription regulatory protein	Regulation of nucleobase, nucleoside, nucleotide and nucleic acid metabolism	Transcription regulator activity	Nucleus	Cytoplasm	Placenta, Heart, Testis, Spleen, Skeletal muscle, Brain, Small intestine, Lung, Liver, Ovary, Prostate, Kidney, Pancreas	CC, ERM	89	1	56720.4	0.000837562
195947365	HEPH	9843	05412	NP_001124332.1	hephaestin isoform c precursor [Homo sapiens].	1.64	2	1	1	2	1160	130.7	5.99	Enzyme: Oxidase	Metabolism,Energy pathways	Catalytic activity	Basolateral membrane	Cytoplasm, Perinuclear region, Integral to membrane	Heart, Testis, Spleen, Astrocyte, Skeletal muscle, Brain, Lung, Liver, Ovary, Kidney, Duodenum	SP, TM	91	2	31272.3	0.000451634
21040349	HFE	3077	01993	NP_620576.1	hereditary hemochromatosis protein isoform 7 precursor [Homo	4.62	3	1	1	1	260	29.6	7.14	Transport/cargo protein	Transport	Transporter activity	Plasma membrane	Cytoplasm	Testis, Leukocyte, Lymphoblast, Gastrointestinal Tract, Platelet, Oesophagus, Gall bladder, Stomach, Skeletal muscle, Jejunum, Liver, Ileum, Lung, Rectum, Large intestine, Prostate, Duodenum, Placenta, Spleen, Ascending colon, Ovary, Small intestine, Heart, Bile duct, Pyloric gland, Brain, Syncytiotrophoblast, Colon, Pancreas, Kidney	TM, IGC, SP	26	1	28190.6	0.00142494
20143973	HHIP	64399	06937	NP_071920.1	hedgehog-interacting protein precursor [Homo sapiens].	0.86	1	1	1	4	700	78.8	7.9	Integral membrane protein	Cell communication,Signal transduction	Protein binding	Plasma membrane	-	Testis, Fetus, Brain, Lung, Liver, Kidney	SP, EGF, TM	73	4	813947	0.0146535
4504301	HIST1H4A	8359	04157	NP_003529.1	histone H4 [Homo sapiens].	7.77	1	1	1	19	103	11.4	11.36	DNA binding protein	Regulation of nucleobase, nucleoside, nucleotide and nucleic acid metabolism	DNA binding	Nucleus	-	-	-	17	19	818979	0.0633127
18765715	HLA-DMA	3108	00830	NP_006111.2	HLA class II histocompatibility antigen, DM alpha chain precursor	8.05	1	1	1	2	261	29.2	4.68	MHC complex protein	Immune response	MHC class I receptor activity,MHC class II receptor activity	Plasma membrane	Endosome, Golgi apparatus, Endoplasmic reticulum, Lysosome	B Cell, Lymph node, Spleen, Bone marrow, Tonsil, Monocyte, Duodenum epithelium, Langerhans cell, Thymic epithelial cell, Renal cortex	SP, IGC, TM	10	2	22750.6	0.00298993
71725336	HNF4A	3172	02619	NP_001025175.1	hepatocyte nuclear factor 4-alpha isoform f [Homo sapiens].	3.54	6	1	1	1	395	44	8	Nuclear receptor	Cell communication,Signal transduction,Regulation of nucleobase, nucleoside, nucleotide and nucleic acid metabolism	Ligand-dependent nuclear receptor activity,Transcription regulator activity	Nucleus	-	Testis, Islets of Langerhans, Small intestine, Colon, Liver, Kidney, Pancreas	HOLI, ZnF_C4	41	1	134407	0.00430829
217416379	HNRPLL	92906	02619	NP_001136122.1	heterogeneous nuclear ribonucleoprotein L-like isoform 2 [Homo	2.42	2	1	1	2	537	59.6	7.72	RNA binding protein	Regulation of nucleobase, nucleoside, nucleotide and nucleic acid metabolism	RNA binding	Nucleolus	-	Lymph node, Placenta, Cardiac muscle, Skeletal muscle, Colon, Lung, Kidney, Pancreas	RRM	52	2	62373.2	0.00157638
4504487	HRC	3270	00818	NP_002143.1	sarcoplasmic reticulum histidine-rich calcium-binding protein	1.43	1	1	1	2	699	80.2	4.72	Calcium binding protein	Cell communication,Signal transduction	Calcium ion binding	Sarcoplasmic reticulum	Extracellular	Heart, Skeletal muscle	CC, SP	52	2	99123.8	0.0025052
57864582	HRNR	388697	17114	NP_001009931.1	hornerin [Homo sapiens].	2.81	1	1	1	8	2850	282.2	10.04	Unclassified	Biological_process unknown	Molecular function unknown	Plasma membrane	-	Vulva, Fetus, Epidermis, Tear, Urine, Lacrimal gland, Skin, Tongue, Plasma	SIS, S_100	179	8	165893	0.00121799
5031765	HSD11B1	3290	17114	NP_005516.1	corticosteroid 11-beta-dehydrogenase isozyme 1 [Homo sapiens].	3.77	1	1	1	2	292	32.4	8.56	Enzyme: Dehydrogenase	Metabolism	Catalytic activity	Endoplasmic reticulum	-	Placenta, Zona reticularis, Granulosa lutein cell, Zona glomerulosa, Decidua, Oocyte, Spleen, Osteoblast, Adipocyte, Cerebellum, Lung, Liver, Adipose tissue stromal cell, Pituitary gland, Osteoclast, Zona fasciculata, Renal medulla	TM	24	2	39027.8	0.00213713
7705421	HSD17B7	51478	05996	NP_057455.1	3-keto-steroid reductase [Homo sapiens].	3.52	1	1	1	2	341	38.2	8.1	Enzyme: Dehydrogenase	Metabolism,Energy pathways	Catalytic activity	Endoplasmic reticulum	-	Placenta, B Cell, Testis, Mammary gland, Fetus, Brain, Muscle, Liver, Uterus, Ovary, Corpus luteum, Prostate, Kidney	TM	30	2	32536.3	0.00142533
226371733	HSDL1	83693	05996	NP_001139523.1	inactive hydroxysteroid dehydrogenase-like protein 1 isoform b	4.73	2	1	1	2	275	30.8	9.14	Enzyme: Dehydrogenase	Metabolism,Energy pathways	Catalytic activity	-	-	Testis, Prostate, Ovary	-	23	2	71482	0.00408447
5901980	HSF2BP	11077	05186	NP_008962.1	heat shock factor 2-binding protein [Homo sapiens].	4.19	1	1	1	1	334	37.6	5.53	Transcription regulatory protein	Regulation of nucleobase, nucleoside, nucleotide and nucleic acid metabolism	Transcription regulator activity	Nucleus	-	Testis	CC	38	1	241472	0.00835122
48928056	HSPA13	6782	05186	NP_008879.3	heat shock 70 kDa protein 13 precursor [Homo sapiens].	2.12	1	1	1	1	471	51.9	5.76	Chaperone	Protein metabolism	Chaperone activity	Endoplasmic reticulum	-	Semen	SP	43	1	46267.9	0.0014141
4504519	HSPB2	3316	03712	NP_001532.1	heat shock protein beta-2 [Homo sapiens].	6.59	1	1	1	2	182	20.2	5.17	Heat shock protein	Protein metabolism	Heat shock protein activity	Cytoplasm	Nucleus	Heart, Skeletal muscle, Skin	-	18	2	33926.5	0.00247704
4504545	HTR6	3362	03066	NP_000862.1	5-hydroxytryptamine receptor 6 [Homo sapiens].	1.36	2	1	1	2	440	46.9	8.92	G protein coupled receptor	Cell communication,Signal transduction	G-protein coupled receptor activity	Plasma membrane	-	Brain, Hypothalamus, Hippocampus	TM	26	4	2.39479e+06	0.121049
4506141	HTRA1	5654	03725	NP_002766.1	serine protease HTRA1 precursor [Homo sapiens].	1.67	1	1	1	2	480	51.3	7.83	Serine protease	Protein metabolism	Serine-type peptidase activity	Extracellular	-	Granulosa lutein cell, Smooth muscle, Urothelium, Sweat gland, Hepatocyte, Collecting duct, Thyroid gland, Salivary gland, Oesophagus, Myocardium, Ventricle, Lymph node, Jejunum, Atrial septum, Leydig cell, Ubiquitous, Fallopian tube, Rectum, Bronchus, Gall bladder epithelium, Skeletal muscle, Distal convoluted tubule, Vermiform appendix, Small intestine, Liver, Ileum, Colon, Macroglia, Large int…	SP, TRYPSIN, IB, KAZAL, PDZ	47	2	38893.3	0.00108754
318037451	HYAL3	8372	03725	NP_001186959.1	hyaluronidase-3 isoform 2 precursor [Homo sapiens].	3.1	2	1	1	2	387	43.6	8.65	Enzyme: Hydrolase	Metabolism,Energy pathways	Hydrolase activity	-	-	Testis, Stomach, Bone marrow, Trachea, Urinary bladder, Adrenal gland, Brain, Thyroid gland, Colon, Liver, Spinal cord, Ovary, Prostate, Kidney	SP, EGF	26	2	32419	0.00163868
22095388	ICA1L	130026	12447	NP_612477.3	islet cell autoantigen 1-like protein isoform 1 [Homo sapiens].	2.28	1	1	1	2	482	54.4	5.33	Unclassified	Biological_process unknown	Molecular function unknown	-	-	-	-	48	2	48588.4	0.00133033
6912630	IFIT5	24138	17130	NP_036552.1	interferon-induced protein with tetratricopeptide repeats 5 [Homo	2.28	1	1	1	2	482	55.8	7.4	Unclassified	Biological_process unknown	Molecular function unknown	-	-	-	TPR	58	2	45819.5	0.00103822
21489959	IGJ	3512	00991	NP_653247.1	immunoglobulin J chain precursor [Homo sapiens].	5.03	1	1	1	1	159	18.1	5.24	Immunoglobulin	Immune response	Antigen binding	Endoplasmic reticulum	Nucleus, Extracellular, Golgi apparatus	Semen, Mammary gland, Fetus, Plasma cell, Tear, Bone marrow, Saliva, Endometrium, Plasma, Salivary gland, Urine, Bronchoalveolar fluid	-	19	1	27385	0.0018942
24430212	IL23R	149233	16249	NP_653302.2	interleukin-23 receptor precursor [Homo sapiens].	0.95	1	1	1	3	629	71.7	5.49	Cell surface receptor	Cell communication,Signal transduction	Receptor activity	Integral to membrane	-	T Cell, Natural killer cell	SP, TM	43	3	109227	0.00333834
8923819	IMPACT	55364	13739	NP_060909.1	protein IMPACT [Homo sapiens].	3.44	1	1	1	2	320	36.4	4.97	Unclassified	Biological_process unknown	Molecular function unknown	-	-	-	RWD	33	2	33711.6	0.00134256
157388900	IMPAD1	54928	13739	NP_060283.3	inositol monophosphatase 3 [Homo sapiens].	2.79	1	1	1	4	359	38.7	6.86	Enzyme: Phosphatase	Metabolism,Energy pathways	Catalytic activity	-	-	-	TM, I_Phosphatase	33	4	161472	0.00643057
14249316	INF2	64423	16611	NP_116103.1	inverted formin-2 isoform 3 [Homo sapiens].	5.98	3	1	1	2	234	25.9	6.06	Unclassified,Cytoskeletal associated protein	Biological_process unknown,Cytoskeleton organization and biogenesis	Molecular function unknown,Cytoskeletal protein binding	Cytoplasm, Nucleus	-	-	CC, FH2	21	2	273213	0.0170981
4504703	INPP1	3628	00923	NP_002185.1	inositol polyphosphate 1-phosphatase [Homo sapiens].	3.01	1	1	1	6	399	44	5.26	Enzyme: Phosphohydrolase	Cell communication,Signal transduction	Catalytic activity	Cytoplasm	-	Placenta, Heart, Tear, Lacrimal gland, Brain, Lung, Liver, Skin, Kidney, Pancreas	I_Phosphatase	37	6	159090	0.00565077
109702906	INPP5A	3632	00923	NP_005530.3	type I inositol 1,4,5-trisphosphate 5-phosphatase [Homo sapiens].	2.67	1	1	1	2	412	47.8	7.03	Lipid phosphatase	Signal transduction	Lipid phosphatase activity	Plasma membrane	Cytosol	Placenta, Heart, Purkinje cell, Skeletal muscle, Brain, Lung, Liver, Frontal cortex, Kidney, Pancreas	CAAX, I_Phosphatase	47	2	86165.3	0.00240936
222136583	INPPL1	3636	00923	NP_001558.3	phosphatidylinositol 3,4,5-trisphosphate 5-phosphatase 2 [Homo	1.35	1	1	1	2	1258	138.5	6.54	Lipid phosphatase	Cell communication,Signal transduction	Lipid phosphatase activity	Cytoplasm	Plasma membrane	Placenta, Heart, T Cell, Skeletal muscle, Skin fibroblast, Brain, Lung, Liver, Kidney, Pancreas	SH2, SAM, I_Phosphatase	122	2	31536.7	0.000339722
14042970	ITFG3	83986	12677	NP_114428.1	protein ITFG3 [Homo sapiens].	1.63	1	1	1	2	552	59.6	6.28	Adhesion molecule	Biological_process unknown	Cell adhesion molecule activity	-	-	-	TM	41	2	36060.4	0.00115588
88501734	ITGAM	3684	12677	NP_000623.2	integrin alpha-M isoform 2 precursor [Homo sapiens].	0.95	4	1	1	2	1152	127.1	7.23	Cell surface receptor	Cell communication,Signal transduction	Receptor activity	Plasma membrane	-	Leukocyte, Hematopoietic stem cell, Tear, Saliva, Lymphocyte, Monocyte, Eosinophil, Lacrimal gland, Neutrophil, Kidney, Macrophage	SP, INTA, VWA, TM	98	2	166399	0.00223147
133925809	ITIH3	3699	12677	NP_002208.3	inter-alpha-trypsin inhibitor heavy chain H3 preproprotein [Homo	2.13	1	1	1	2	890	99.8	5.74	Protease inhibitor	Protein metabolism	Protease inhibitor activity	Extracellular	-	Plasma, Bronchoalveolar fluid, Lung, Liver, Serum	SP, VWA, VIT	77	2	25083.5	0.00042812
68362740	KALRN	8997	12677	NP_008995.2	kalirin isoform 3 [Homo sapiens].	1.09	2	1	1	2	1289	144.4	6.37	Cytoskeletal protein,Guanine nucleotide exchange factor	Cell communication,Signal transduction	Protein binding,Guanyl-nucleotide exchange factor activity	Cytoplasm	Nucleus, Golgi apparatus	Hippocampus, Substantia nigra, Thalamus, Brain, Corpus callosum, Subthalamic nucleus, Caudate nucleus, Amygdala	SH3, FN3, RHOGEF, CC, SPECTRIN, SP, SEC14, IGC2, S_T_kinase, PH	116	2	55295.9	0.000626473
22024390	KCNH5	27133	10421	NP_647479.2	potassium voltage-gated channel subfamily H member 5 isoform 1	0.71	1	1	1	10	988	111.8	7.58	Voltage gated channel	Transport	Voltage-gated ion channel activity	Integral to membrane	-	Placenta, Heart, Fetus, Skeletal muscle, Brain, Liver, Kidney, Pancreas	CC, PAC, CNMP, TM	98	10	1.22952e+06	0.0164883
13994353	KCTD10	83892	13762	NP_114160.1	BTB/POZ domain-containing adapter for CUL3-mediated RhoA	3.51	1	1	1	2	313	35.4	6.34	Ion channel	Transport	Ion channel activity	-	-	-	BTB	37	2	80894.1	0.00287331
154736713	KDELR2	11014	13762	NP_001094073.1	ER lumen protein retaining receptor 2 isoform 2 [Homo sapiens].	5.91	3	1	1	4	186	21.2	9.07	Transport/cargo protein	Transport	Transporter activity	Endoplasmic reticulum	Golgi apparatus	Monocyte, Urine, Skin fibroblast	TM, SP	21	4	2.62549e+06	0.164308
110618244	KDM5A	5927	13762	NP_001036068.1	lysine-specific demethylase 5A [Homo sapiens].	0.59	1	1	1	4	1690	192	6.49	Transcription regulatory protein	Regulation of nucleobase, nucleoside, nucleotide and nucleic acid metabolism	Transcription regulator activity	Nucleus	-	Lymphocyte	CC, BRIGHT, JmjN, JMJC, PHD	192	4	1.55836e+06	0.0106668
5730073	KHDRBS3	10656	10007	NP_006549.1	KH domain-containing, RNA-binding, signal transduction-associated	1.73	3	1	1	2	346	38.8	7.61	RNA binding protein	Regulation of nucleobase, nucleoside, nucleotide and nucleic acid metabolism	RNA binding	Nucleus	-	Heart, Testis, Stomach, Skeletal muscle, Brain, Lung, Kidney	KH	44	2	57427.2	0.00171527
122937211	KIAA0368	23392	10007	NP_001073867.1	proteasome-associated protein ECM29 homolog [Homo sapiens].	0.59	1	1	1	1	2017	223.6	8.75	Translation regulatory protein	Protein metabolism	Translation regulator activity	Centrosome	Cytoplasmic vesicle, Endosome, Endoplasmic reticulum	Placenta, Heart, Testis, Ubiquitous, Spleen, Skeletal muscle, Brain, Small intestine, Lung, Liver, Ovary, Prostate, Kidney, Pancreas	NLS, HEAT, VHS	208	1	31732.2	0.000200495
297206754	KIAA0430	9665	10007	NP_001171928.1	meiosis arrest female protein 1 isoform 3 [Homo sapiens].	0.46	3	1	1	1	1739	192.5	7.87	RNA binding protein	Regulation of nucleobase, nucleoside, nucleotide and nucleic acid metabolism	RNA binding	Nucleus	-	Placenta, Heart, Testis, Spleen, Skeletal muscle, Brain, Small intestine, Lung, Liver, Ovary, Prostate, Kidney, Pancreas	RRM	165	1	318260	0.00253493
154350241	KIAA1244	57221	10007	NP_065073.3	brefeldin A-inhibited guanine nucleotide-exchange protein 3 [Homo	0.28	1	1	1	1	2177	240.5	5.82	Unclassified	Biological_process unknown	Molecular function unknown	-	-	Cerebellum, Heart, Testis, Hippocampus, Substantia nigra, Spleen, Skeletal muscle, Thalamus, Brain, Corpus callosum, Lung, Subthalamic nucleus, Spinal cord, Kidney, Fetus, Ovary, Pancreas, Caudate nucleus, Amygdala, Liver	Sec7	179	1	54584.1	0.000400756
205360930	TLDC1	57707	10007	NP_065998.3	TLD domain-containing protein KIAA1609 [Homo sapiens].	3.51	1	1	1	2	456	51	6.24	-	-	-	-	-	-	-	41	2	36050.7	0.00115557
24432106	KIAA1967	57805	09159	NP_066997.3	DBIRD complex subunit KIAA1967 [Homo sapiens].	1.41	1	1	1	2	923	102.8	5.22	Calcium binding protein	Signal transduction	Calcium ion binding	Nucleus	Mitochondrion, Cytoplasm	Placenta, Testis, Thalamus, Mammary gland, Hippocampus, Skeletal muscle, Subthalamic nucleus, Liver, Caudate nucleus, Amygdala, Pancreas, Cerebellum, Substantia nigra, Spleen, Corpus callosum, Ovary, Heart, Fetus, Brain, Lung, Spinal cord, Kidney	CC, NLS, EF, LZ	86	2	64019.5	0.00097832
9910266	KIF15	56992	10037	NP_064627.1	kinesin-like protein KIF15 [Homo sapiens].	0.72	1	1	1	2	1388	160.1	6	Cell cycle control protein	Cell communication,Signal transduction	Protein binding,Protein domain specific binding	Centrosome	-	-	CC, KISC	184	2	52619.2	0.000375832
7661960	KNTC1	9735	09561	NP_055523.1	kinetochore-associated protein 1 [Homo sapiens].	0.32	1	1	1	1	2209	250.6	5.97	Cell cycle control protein	Cell communication,Signal transduction,Chromosome segregation	Chromatin binding	Nucleus	Kinetochore, Cytoplasm	-	-	202	1	34390.9	0.000223748
4504901	KPNA4	3840	04275	NP_002259.1	importin subunit alpha-4 [Homo sapiens].	3.26	1	1	1	4	521	57.9	4.96	Transport/cargo protein	Transport	Transporter activity	Cytoplasm	Nucleolus, Nucleus	Testis, Leukocyte, Small intestine, Colon, Ovary, Kidney, Pancreas	ARM	34	4	408548	0.0157918
6912478	KPNA6	23633	09465	NP_036448.1	importin subunit alpha-7 [Homo sapiens].	2.61	3	1	1	2	536	60	4.98	Adapter molecule	Transport	Receptor signaling complex scaffold activity	Nucleus	Cytoplasm, Centrosome	Placenta, Heart, Testis, Leukocyte, Spleen, Skeletal muscle, Brain, Lung, Liver, Ovary, Prostate, Kidney, Pancreas	ARM	42	2	41272.8	0.00129146
68563515	KPRP	448834	09465	NP_001020402.1	keratinocyte proline-rich protein [Homo sapiens].	1.73	1	1	1	1	579	64.1	8.27	Unclassified	Cell differentiation	Molecular function unknown	-	-	Fetus, Skin	-	39	1	57316.3	0.00193144
7661872	LARS2	23395	05178	NP_056155.1	probable leucine--tRNA ligase, mitochondrial [Homo sapiens].	1	1	1	1	2	903	101.9	8.22	Enzyme: Transferase	Metabolism,Energy pathways	Transferase activity	Mitochondrion	-	-	SP	93	2	44531.8	0.000629295
5453710	LASP1	3927	09034	NP_006139.1	LIM and SH3 domain protein 1 isoform a [Homo sapiens].	4.98	1	1	1	2	261	29.7	7.05	Cytoskeletal associated protein	Signal transduction,Cytoskeleton organization and biogenesis,Regulation of signal transduction	Cytoskeletal protein binding	Focal adhesion	Cytosol, Cytoskeleton	Heart, Ubiquitous, Umbilical vein endothelial cell, Bronchoalveolar fluid, Plasma, Brain, Islets of Langerhans, Platelet, Lung, Smooth muscle, Fetus, Leukocyte, Prostate, Kidney, Liver	LIM, SH3, NEBULIN	30	2	98805.4	0.00432839
74048545	LCMT1	51451	17266	NP_001027563.1	leucine carboxyl methyltransferase 1 isoform b [Homo sapiens].	4.3	2	1	1	2	279	32.2	6.32	Enzyme: Methyltransferase	Protein modification,Metabolism,Energy pathways	Methyltransferase activity	-	-	-	-	30	2	22220.2	0.000973405
5031855	LCP2	3937	01495	NP_005556.1	lymphocyte cytosolic protein 2 [Homo sapiens].	2.06	1	1	1	1	533	60.2	6.27	Adapter molecule	Cell communication,Signal transduction	Receptor signaling complex scaffold activity	Cytoplasm	Plasma membrane	Placenta, B Cell, Leukocyte, Spleen, T Cell, Lung	SH2, SAM	49	1	69578.1	0.00186614
37595756	LDHD	197257	01495	NP_919417.1	probable D-lactate dehydrogenase, mitochondrial isoform 2 precursor	1.86	2	1	1	2	484	52.1	6.47	Enzyme: Dehydrogenase	Metabolism,Energy pathways	Catalytic activity	Mitochondrion	-	Heart, Liver, Kidney, Skeletal muscle	-	41	2	342162	0.0109677
51093379	LEPR	3953	03001	NP_001003679.1	leptin receptor isoform 3 precursor [Homo sapiens].	1.23	4	1	1	1	896	102.4	7.49	Cell surface receptor	Cell communication,Signal transduction	Receptor activity	Plasma membrane	Cell surface, Early endosome	Placenta, Leukocyte, Adipose tissue, Brain, Fetus, Plasma	FN3, SP, BOX 1, TM, C2, C1	70	1	48625.5	0.000912921
197313662	LEPREL1	55214	03001	NP_001127890.1	prolyl 3-hydroxylase 2 isoform b [Homo sapiens].	2.47	2	1	1	2	527	60.3	5.07	Enzyme: Oxidoreductase	Protein metabolism	Oxidoreductase activity	Endoplasmic reticulum	Golgi apparatus	Placenta, Heart, Skeletal muscle, Lung, Liver, Kidney	P4HC, SP	51	2	56335.4	0.0014517
67089165	LETMD1	25875	03001	NP_056231.3	LETM1 domain-containing protein 1 isoform 1 [Homo sapiens].	3.33	2	1	1	2	360	41.8	10.32	Transcription regulatory protein	Regulation of nucleobase, nucleoside, nucleotide and nucleic acid metabolism	Transcription regulator activity	Cytoplasm	-	Heart, Cervix, Skeletal muscle, Brain, Lung, Liver, Kidney	TM, SP	48	2	62227.4	0.00170376
56682962	LGMN	5641	04017	NP_005597.3	legumain preproprotein [Homo sapiens].	3.93	1	1	1	12	433	49.4	6.55	Cysteine protease	Protein metabolism	Cysteine-type peptidase activity	Lysosome	Mitochondrion	Placenta, Semen, Urine	SP	33	12	230330	0.00917283
32698676	LHFPL2	10184	17272	NP_005770.1	lipoma HMGIC fusion partner-like 2 protein [Homo sapiens].	10.96	1	1	1	2	228	24.5	6.49	Unclassified	Biological_process unknown	Molecular function unknown	-	-	Placenta, Heart, Testis, Leukocyte, Spleen, Skeletal muscle, Small intestine, Lung, Liver, Colon, Ovary, Prostate, Kidney, Pancreas	SP, TM	12	2	29483.3	0.00322896
13518026	LIMS1	3987	03978	NP_004978.2	LIM and senescent cell antigen-like-containing domain protein 1	3.69	5	1	1	12	325	37.2	8.05	Adapter molecule	Cell communication,Signal transduction	Receptor signaling complex scaffold activity	Cytoplasm	Nucleus	Placenta, Heart, Testis, Leukocyte, Hippocampus, Spleen, Subthalamic nucleus, Hypothalamus, Skeletal muscle, Thalamus, Plasma, Corpus callosum, Small intestine, Lung, Liver, Colon, Ovary, Prostate, Caudate nucleus, Kidney, Pancreas	LIM	36	12	1.51168e+06	0.0551855
13540594	LMAN2L	81562	17286	NP_110432.1	VIP36-like protein isoform 2 precursor [Homo sapiens].	3.45	2	1	1	2	348	39.7	8.38	Transport/cargo protein	Transport	Transporter activity	Endoplasmic reticulum	Golgi apparatus, Plasma membrane	Placenta, Heart, Ubiquitous, Spleen, Skeletal muscle, Brain, Small intestine, Colon, Liver, Lung, Leukocyte, Kidney	TM, SP	32	2	53916.4	0.00221431
115511024	LMF1	64788	17286	NP_073610.2	lipase maturation factor 1 [Homo sapiens].	3.17	1	1	1	2	567	64.8	9.31	Integral membrane protein	Biological_process unknown	Molecular function unknown	Integral to membrane	-	-	TM	43	2	25358.6	0.00077504
242332545	CCDC166	100130274	17286	NP_001156386.1	coiled-coil domain-containing protein 166 [Homo sapiens].	1.82	1	1	1	1	439	48.7	10.59	-	-	-	-	-	-	-	60	1	24879.7	0.000544957
239747082	LOC100289079	100289079	17286	XP_002344489.1	PREDICTED: 60S ribosomal protein L36-like [Homo sapiens].	5.3	1	1	1	1	151	17.3	10.61	-	-	-	-	-	-	-	26	1	255582	0.0129189
310124648	LOC100505793	100505793	17286	XP_003119132.1	PREDICTED: serine/arginine-rich splicing factor 10-like [Homo	9.7	6	1	1	8	165	20.1	10.05	-	-	-	-	-	-	-	26	8	115183	0.00582215
310110331	LOC645177	645177	17286	XP_001717260.2	PREDICTED: hypothetical protein LOC645177 [Homo sapiens].	0.86	1	1	1	1	696	79.6	5.33	-	-	-	-	-	-	-	69	1	17225.2	0.000328082
17157999	LOH12CR1	118426	17439	NP_477517.1	loss of heterozygosity 12 chromosomal region 1 protein [Homo	6.12	1	1	1	2	196	22.2	6.35	Unclassified	Biological_process unknown	Molecular function unknown	-	-	-	-	21	2	74915.2	0.00468833
239050813	LOXHD1	125336	17439	NP_653213.6	lipoxygenase homology domain-containing protein 1 isoform 1 [Homo	0.32	1	1	1	1	2211	252.4	5.43	Enzyme: Lipase	Metabolism,Energy pathways	Lipase activity	-	-	-	CC, LH2	248	1	65253.4	0.000345795
163792198	LPHN3	23284	17439	NP_056051.2	latrophilin-3 precursor [Homo sapiens].	0.75	1	1	1	1	1469	164.5	6.51	G protein coupled receptor	Cell communication,Signal transduction	G-protein coupled receptor activity	Plasma membrane	-	-	HRM, SP, TM, OLF, GPS	117	1	22498.6	0.000252719
198041768	LRRC70	100130733	17439	NP_852607.3	leucine-rich repeat-containing protein 70 precursor [Homo sapiens].	2.41	1	1	1	2	622	70.3	8.76	-	-	-	-	-	-	-	54	2	128404	0.00312502
8923224	LRRFIP2	9209	17439	NP_060194.1	leucine-rich repeat flightless-interacting protein 2 isoform 2	2.75	3	1	1	2	400	45.4	5.53	Unclassified	Biological_process unknown	Molecular function unknown	Nucleus	-	Placenta, Heart, Skeletal muscle, Brain, Lung, Liver, Kidney, Pancreas	CC	58	2	106689	0.00241745
44662821	LRRN4CL	221091	17322	NP_981967.1	LRRN4 C-terminal-like protein precursor [Homo sapiens].	3.36	1	1	1	2	238	25.2	6.51	Integral membrane protein	Biological_process unknown	Molecular function unknown	Integral to membrane	-	-	SP, FN3, TM	18	2	171300	0.0125069
299758423	LRSAM1	90678	17322	NP_001177652.1	E3 ubiquitin-protein ligase LRSAM1 isoform 2 [Homo sapiens].	1.15	2	1	1	1	696	80.4	6	Ubiquitin proteasome system protein	Cell communication,Signal transduction	Ubiquitin-specific protease activity	Cytoplasm	Nucleus	Cerebellum, Heart, Placenta, Medulla oblongata, Spleen, Skeletal muscle, Brain, Frontal lobe, Small intestine, Lung, Liver, Spinal cord, Occipital pole, Putamen, Cerebral cortex, Kidney, Temporal lobe	NLS, SAM, CC, LRR, RING, LZ	72	1	30502.4	0.000556762
21362062	LZIC	84328	14340	NP_115744.2	protein LZIC [Homo sapiens].	7.89	1	1	1	4	190	21.5	4.94	Unclassified	Biological_process unknown	Molecular function unknown	-	-	Placenta, Heart, Testis, Leukocyte, Spleen, Skeletal muscle, Brain, Small intestine, Lung, Liver, Colon, Ovary, Prostate, Kidney, Pancreas	CC	24	4	71276.4	0.00390303
4505061	M6PR	4074	01106	NP_002346.1	cation-dependent mannose-6-phosphate receptor isoform 1 precursor	5.05	1	1	1	2	277	31	5.83	Integral membrane protein	Protein metabolism	Receptor activity	Plasma membrane	Cytoplasmic vesicle, Endosome, Golgi apparatus	Placenta, Monocyte	SP, TM	26	2	183317	0.00926611
13569840	MACROD1	28992	17448	NP_054786.2	O-acetyl-ADP-ribose deacetylase MACROD1 [Homo sapiens].	7.08	1	1	1	2	325	35.5	9.51	Unclassified	Regulation of nucleobase, nucleoside, nucleotide and nucleic acid metabolism	Molecular function unknown	Mitochondrion, Nucleus	-	-	A1pp	45	2	153091	0.00447099
50428935	MAP1S	55201	10461	NP_060644.4	microtubule-associated protein 1S [Homo sapiens].	1.23	1	1	1	2	1059	112.1	7.3	Cytoskeletal protein	Cell growth and/or maintenance	Structural constituent of cytoskeleton	Microtubule	-	Placenta, Heart, Testis, Stomach, Spleen, Skeletal muscle, Brain, Small intestine, Colon, Liver, Lung, Leukocyte, Kidney	-	91	2	206295	0.0029793
4506889	MAP2K4	6416	01261	NP_003001.1	dual specificity mitogen-activated protein kinase kinase 4 [Homo	4.26	1	1	1	1	399	44.3	8.07	Dual specificity kinase	Cell communication,Signal transduction	Protein threonine/tyrosine kinase activity	Cytoplasm, Plasma membrane	Cytosol, Nucleus	Muscle, Prostate	S_T_Y_Kinase	43	1	17144	0.000523974
21735544	MAP2K7	5609	01261	NP_660186.1	dual specificity mitogen-activated protein kinase kinase 7 [Homo	1.43	1	1	1	1	419	47.5	9.16	Dual specificity kinase	Signal transduction	Protein threonine/tyrosine kinase activity	Cytoplasm	Nucleus	Placenta, Heart, Testis, Intestine, Spleen, Skeletal muscle, Brain, Lung, Liver, Leukocyte, Ovary, Muscle, Prostate, Kidney, Pancreas	CC, S_T_kinase, S_T_Y_Kinase	50	1	29223.2	0.000768113
10863901	MAPKAPK2	9261	02619	NP_004750.1	MAP kinase-activated protein kinase 2 isoform 1 [Homo sapiens].	3.24	3	1	1	2	370	42.2	8.25	Serine/threonine kinase	Cell communication,Signal transduction	Protein serine/threonine kinase activity	Nucleus	Cytoplasm	Myocyte, Neutrophil, Skeletal muscle	S_T_kinase, CC, NLS, NES	38	2	91485.3	0.00316399
8923415	MARCH5	54708	07909	NP_060294.1	E3 ubiquitin-protein ligase MARCH5 [Homo sapiens].	4.68	1	1	1	2	278	31.2	8.7	Enzyme: Ligase	Biological_process unknown	Ligase activity	Mitochondrial membrane	Mitochondrion, Integral to membrane	Heart, Testis, Stomach, Spleen, Skeletal muscle, Brain, Lung, Liver, Ubiquitous	TM, PHD	29	2	52610.8	0.00238421
153070260	MARCKS	4082	07909	NP_002347.5	myristoylated alanine-rich C-kinase substrate [Homo sapiens].	5.72	1	1	1	2	332	31.5	4.45	Cytoskeletal protein	Cell growth and/or maintenance	Structural constituent of cytoskeleton	Plasma membrane	Cytoplasm	Semen, Leukocyte, Spleen, Urine, Saliva, Brain, Lung	-	20	2	721551	0.0474138
24308436	MARS2	92935	14363	NP_612404.1	methionine--tRNA ligase, mitochondrial precursor [Homo sapiens].	2.7	1	1	1	2	593	66.5	8.09	Enzyme: Synthase	Metabolism,Energy pathways	Ligase activity	-	-	-	SP	57	2	23478.7	0.000541336
4505119	MBD3	53615	04066	NP_003917.1	methyl-CpG-binding domain protein 3 [Homo sapiens].	3.09	1	1	1	2	291	32.8	5.34	Transcription regulatory protein	Regulation of nucleobase, nucleoside, nucleotide and nucleic acid metabolism	Transcription regulator activity	Cytoplasm, Nucleus	Mitochondrion	-	MBD	32	2	138702	0.00569639
225703033	MBOAT7	79143	04066	NP_001139555.1	lysophospholipid acyltransferase 7 isoform 2 [Homo sapiens].	2.51	2	1	1	2	399	44.7	8.87	Integral membrane protein	Biological_process unknown	Receptor activity	Plasma membrane	Integral to membrane	Mammary epithelium, Urothelium	TM	32	2	36580.2	0.00150233
7662502	MCTS1	28985	06634	NP_054779.1	malignant T-cell-amplified sequence 1 isoform 1 [Homo sapiens].	6.63	2	1	1	4	181	20.5	8.82	Cell cycle control protein	Cell communication,Signal transduction	DNA binding	Cytoplasm	-	Ubiquitous	-	22	4	72469.9	0.00432915
66932918	MERTK	10461	05269	NP_006334.2	tyrosine-protein kinase Mer precursor [Homo sapiens].	0.7	1	1	1	8	999	110.2	5.8	Receptor tyrosine kinase	Cell communication,Signal transduction	Transmembrane receptor protein tyrosine kinase activity	Plasma membrane	-	Lung, Testis, Prostate, Ovary, Kidney	Tyr_Kinase, TM, FN3, SP, IG	72	8	674339	0.0123087
74136552	MESDC2	23184	12129	NP_055969.1	LDLR chaperone MESD precursor [Homo sapiens].	2.99	1	1	1	1	234	26.1	7.78	Chaperone	Cell growth and/or maintenance	Chaperone activity	Endoplasmic reticulum	-	Placenta, Heart, Testis, Leukocyte, Spleen, Skeletal muscle, Brain, Small intestine, Lung, Liver, Colon, Ovary, Prostate, Kidney, Pancreas	SP	32	1	290861	0.0119455
5803092	METAP2	10988	03522	NP_006829.1	methionine aminopeptidase 2 [Homo sapiens].	2.09	1	1	1	1	478	52.9	5.82	Translation regulatory protein	Protein metabolism	Translation regulator activity	-	-	Ubiquitous	-	51	1	72322.4	0.00186367
7662004	MFN2	9927	08495	NP_055689.1	mitofusin-2 [Homo sapiens].	1.59	1	1	1	2	757	86.3	6.98	Unclassified	Metabolism,Energy pathways	Molecular function unknown	Mitochondrion	Cytoplasm, Mitochondrial membrane, Endoplasmic reticulum	Heart, Testis, Skin fibroblast, Brain, Liver, Muscle, Kidney	CC, TM	78	2	62214.1	0.00104824
209862789	MICAL3	57553	08495	NP_056056.2	protein-methionine sulfoxide oxidase MICAL3 isoform 1 [Homo	0.5	1	1	1	2	2002	224.2	5.55	Cytoskeletal associated protein	Cell motility,Transport	Cytoskeletal protein binding	Cytoplasm	Microtubule	Cerebellum, Heart, Testis, Hippocampus, Substantia nigra, Spleen, Subthalamic nucleus, Skeletal muscle, Amygdala, Brain, Corpus callosum, Lung, Liver, Spinal cord, Fetus, Ovary, Thalamus, Caudate nucleus, Kidney, Pancreas	CC	217	2	57517.9	0.000348346
31324577	MICALL1	85377	11363	NP_203744.1	MICAL-like protein 1 [Homo sapiens].	1.27	2	1	1	4	863	93.4	7.25	Cytoskeletal protein	Cell communication,Signal transduction	Structural constituent of cytoskeleton	-	-	-	CC, LIM, CH	78	4	192035	0.00323559
109150419	MIOS	54468	11363	NP_061878.3	WD repeat-containing protein mio [Homo sapiens].	1.71	1	1	1	2	875	98.5	6.73	Unclassified	Cell communication,Signal transduction	Molecular function unknown	-	-	-	WD40	84	2	65831.7	0.00102997
6912506	MIP	4284	03382	NP_036196.1	lens fiber major intrinsic protein [Homo sapiens].	2.28	1	1	1	1	263	28.1	8.48	Water channel	Transport	Water channel activity	Plasma membrane	-	Eye	TM	12	1	17401.9	0.00190582
178057337	MKX	283078	03382	NP_775847.2	homeobox protein Mohawk [Homo sapiens].	6.25	1	1	1	1	352	39.3	9.64	Transcription factor	Regulation of nucleobase, nucleoside, nucleotide and nucleic acid metabolism	Transcription factor activity	Nucleus	Extracellular	-	HOX	44	1	15975.4	0.000477162
263191713	MLH1	4292	03382	NP_001161090.1	DNA mismatch repair protein Mlh1 isoform 3 [Homo sapiens].	3.88	3	1	1	1	515	58.3	5.27	DNA repair protein	Regulation of nucleobase, nucleoside, nucleotide and nucleic acid metabolism	DNA repair protein	Nucleus	Cytoplasm	Cervix, Colon, Blood	-	40	1	74976.7	0.00246339
91718902	MLL3	58508	03382	NP_733751.2	histone-lysine N-methyltransferase MLL3 [Homo sapiens].	0.49	1	1	1	1	4911	541	6.49	Transcription regulatory protein	Regulation of nucleobase, nucleoside, nucleotide and nucleic acid metabolism	Transcription regulator activity	Nucleus	-	Placenta, Heart, Testis, Fetus, Brain, Peripheral blood cell, Lung, Liver, Kidney, Pancreas	SET, AT_hook, CC, PHD, FYRN, PSET, HMG, FYRC	405	1	61559.7	0.00019976
170763479	MMS19	64210	03382	NP_071757.4	MMS19 nucleotide excision repair protein homolog [Homo sapiens].	1.07	1	1	1	2	1030	113.2	6.35	Transcription regulatory protein	Regulation of nucleobase, nucleoside, nucleotide and nucleic acid metabolism	Transcription regulator activity	Nucleus	-	Placenta, Heart, Testis, Mammary gland, Ubiquitous, Spleen, Fetus, Skeletal muscle, Cerebellum, Brain, Small intestine, Lung, Liver, Parathyroid, Skin, Uterus, Colon, Ovary, Prostate, Kidney, Pancreas	HEAT	76	2	30901.6	0.000534361
4758732	MOCS2	4338	04750	NP_004522.1	molybdopterin synthase catalytic subunit large subunit MOCS2B [Homo	7.98	1	1	1	4	188	20.9	5.44	Enzyme: Synthase	Metabolism	Catalytic activity	-	-	Placenta, Heart, Testis, Spleen, Skeletal muscle, Brain, Small intestine, Colon, Liver, Ovary, Prostate, Kidney, Pancreas	-	19	4	72590.3	0.00502102
7657339	MOCS3	27304	10092	NP_055299.1	adenylyltransferase and sulfurtransferase MOCS3 [Homo sapiens].	4.35	1	1	1	2	460	49.6	6.21	Enzyme: Sulphotransferase	Metabolism,Energy pathways	Sulfotransferase activity	Cytoplasm	-	-	CC, RHOD	40	2	30017.9	0.000986251
14211540	MOV10	4343	14732	NP_066014.1	putative helicase MOV-10 [Homo sapiens].	0.8	1	1	1	3	1003	113.6	8.82	Unclassified	Biological_process unknown	Molecular function unknown	Cytoplasm, Nucleus	-	Cerebellum, Heart, Testis, Hippocampus, Substantia nigra, Spleen, Subthalamic nucleus, Skeletal muscle, Amygdala, Brain, Corpus callosum, Lung, Liver, Spinal cord, Fetus, Ovary, Thalamus, Caudate nucleus, Kidney, Pancreas	-	116	3	391070	0.00443061
37537696	MPHOSPH9	10198	12022	NP_073619.2	M-phase phosphoprotein 9 [Homo sapiens].	0.58	1	1	1	1	1031	116.1	6.38	Cell cycle control protein	Cell communication,Signal transduction	Molecular function unknown	Golgi apparatus	Cytoplasm, Plasma membrane	-	CC	115	1	378282	0.004323
21361598	MPP6	51678	09509	NP_057531.2	MAGUK p55 subfamily member 6 [Homo sapiens].	2.22	2	1	1	2	540	61.1	6.18	Unclassified	Cell communication,Signal transduction	Molecular function unknown	Plasma membrane	-	Testis, Leukocyte, Spleen, Brain, Small intestine, Colon, Ovary, Prostate	GuKinase, SH3, PDZ	57	2	105873	0.00244105
50980301	MPRIP	23164	17591	NP_958431.2	myosin phosphatase Rho-interacting protein isoform 2 [Homo	1.07	2	1	1	2	1025	116.5	6.21	Cytoskeletal associated protein	Regulation of cell shape	Cytoskeletal protein binding	Cytoplasm	Actin filament, Nucleus	Cerebellum, Heart, Testis, Hippocampus, Substantia nigra, Spleen, Subthalamic nucleus, Smooth muscle, Skeletal muscle, Amygdala, Brain, Corpus callosum, Lung, Liver, Spinal cord, Fetus, Ovary, Thalamus, Caudate nucleus, Kidney, Pancreas	CC, PH	124	2	43247.6	0.000458361
148664199	MRGPRF	116535	17591	NP_001091985.1	mas-related G-protein coupled receptor member F [Homo sapiens].	1.75	1	1	1	1	343	38.1	8.56	G protein coupled receptor	Cell communication,Signal transduction	G-protein coupled receptor activity	Integral to membrane	-	-	TM	23	1	16393.6	0.000936729
22035590	MRPL24	79590	14749	NP_663781.1	39S ribosomal protein L24, mitochondrial [Homo sapiens].	6.48	1	1	1	2	216	24.9	9.29	Ribosomal subunit	Protein metabolism	Structural constituent of ribosome	Mitochondrion	-	-	KOW	29	2	38243.8	0.00173313
26051229	MRPL28	10573	14749	NP_006419.2	39S ribosomal protein L28, mitochondrial [Homo sapiens].	5.08	1	1	1	3	256	30.1	8.29	Structural protein	Protein metabolism,RNA metabolism	Ribonucleoprotein,Structural molecule activity	Mitochondrion	-	Testis, Fetus, Spleen, Retina, Adrenal gland, Lung, Liver, Kidney	-	33	3	55483.6	0.00220962
22547134	MRPL37	51253	14757	NP_057575.2	39S ribosomal protein L37, mitochondrial [Homo sapiens].	5.2	1	1	1	2	423	48.1	8.59	Ribosomal subunit	Protein metabolism	Structural constituent of ribosome	Mitochondrion	-	-	-	41	2	18199.8	0.000583378
169636418	MRPL38	64978	14757	NP_115867.2	39S ribosomal protein L38, mitochondrial [Homo sapiens].	1.84	1	1	1	4	380	44.6	7.53	Ribosomal subunit	Protein metabolism	Structural constituent of ribosome	Mitochondrion	-	-	PBPE	43	4	66710.3	0.00203888
22547140	MRPL4	51073	14759	NP_666500.1	39S ribosomal protein L4, mitochondrial isoform b [Homo sapiens].	6.08	2	1	1	2	263	29.5	10.13	Ribosomal subunit	Protein metabolism	Structural constituent of ribosome	Mitochondrion	-	-	-	34	2	31035.7	0.00119964
12597661	MRPL44	65080	14763	NP_075066.1	39S ribosomal protein L44, mitochondrial [Homo sapiens].	3.31	1	1	1	2	332	37.5	8.4	Ribosomal subunit	Protein metabolism	Structural constituent of ribosome	Mitochondrion	-	-	DSRM	35	2	43163.9	0.00162076
7662645	MRPS18B	28973	14781	NP_054765.1	28S ribosomal protein S18b, mitochondrial [Homo sapiens].	8.53	1	1	1	1	258	29.4	9.38	Ribosomal subunit	Protein metabolism	Structural constituent of ribosome	Mitochondrion	-	-	-	29	1	7418.07	0.000336171
14028877	MRPS25	64432	17594	NP_071942.1	28S ribosomal protein S25, mitochondrial [Homo sapiens].	7.51	1	1	1	2	173	20.1	8.82	Ribosomal subunit	Protein metabolism	Structural constituent of ribosome	Mitochondrion	-	Heart, Testis, Spleen, Skeletal muscle, Brain, Lung, Liver, Ovary, Kidney, Pancreas	CC	23	2	45007.2	0.0025717
58331150	MRPS30	10884	17597	NP_057724.2	28S ribosomal protein S30, mitochondrial [Homo sapiens].	4.56	1	1	1	1	439	50.3	7.97	Structural protein	Protein metabolism	Structural molecule activity	Mitochondrion	-	Placenta, Heart, Leukocyte, Spleen, Skeletal muscle, Small intestine, Lung, Liver, Kidney	-	41	1	17640	0.000565433
13027604	MRPS34	65993	17599	NP_076425.1	28S ribosomal protein S34, mitochondrial [Homo sapiens].	3.67	1	1	1	2	218	25.6	9.98	Ribosomal subunit	Protein metabolism	Structural constituent of ribosome	Mitochondrion	-	-	-	31	2	46721.6	0.00198072
154091334	MRVI1	10335	17599	NP_001093637.1	protein MRVI1 isoform c [Homo sapiens].	1.68	5	1	1	2	597	65.8	5.43	Unclassified	Signal transduction	Receptor signaling complex scaffold activity	Endoplasmic reticulum	Plasma membrane	Heart, Testis, Spleen, Skeletal muscle, Brain, Colon, Uterus, Rectum, Kidney	CC, TM	65	2	307783	0.00622297
73089054	MSRB3	253827	14785	NP_001026849.1	methionine-R-sulfoxide reductase B3 isoform 2 precursor [Homo	5.95	1	1	1	1	185	20	7.15	Enzyme: Reductase	Metabolism,Energy pathways	Catalytic activity	Endoplasmic reticulum	Mitochondrion	-	SP	15	1	26730.8	0.00234201
21630257	MTBP	27085	12068	NP_071328.2	mdm2-binding protein [Homo sapiens].	1.66	1	1	1	1	904	102.1	7.77	Cell junction protein	Cell growth and/or maintenance	Cell adhesion molecule activity	-	-	Testis, Small intestine, Prostate, Ovary, Spleen	-	99	1	19166.1	0.000254428
53729337	MTIF2	4528	12068	NP_002444.2	translation initiation factor IF-2, mitochondrial precursor [Homo	3.03	1	1	1	3	727	81.3	7.15	Translation regulatory protein	Protein metabolism	Translation regulator activity	Mitochondrion	-	Placenta, Heart, Fetus, Brain, Lung, Liver, Muscle, Kidney, Pancreas	CC, GTP_EFTU, GTP_EFTU_D2	85	3	245005	0.00378812
4557896	MTM1	4534	02331	NP_000243.1	myotubularin [Homo sapiens].	1.99	1	1	1	2	603	69.9	8.18	Lipid phosphatase	Cell communication,Signal transduction	Lipid phosphatase activity	Cytoplasm	-	Placenta, Heart, Brain, Lung, Liver, Muscle, Kidney, Pancreas	CC, GRAM, Tyr_Phos	70	2	45029.1	0.000845401
21361759	MTMR8	55613	06664	NP_060147.2	myotubularin-related protein 8 [Homo sapiens].	3.69	1	1	1	1	704	78.9	6.65	Lipid phosphatase	Cell communication,Signal transduction	Lipid phosphatase activity	-	-	-	CC	70	1	14359.2	0.000269588
4826730	MTOR	2475	01261	NP_004949.1	serine/threonine-protein kinase mTOR [Homo sapiens].	0.47	1	1	1	2	2549	288.7	7.17	Cell cycle control protein	Cell communication,Signal transduction	Kinase activity	Nucleus	Mitochondrion, Cytoplasm, Cytosol, Plasma membrane	Placenta, Heart, Skeletal muscle, T Cell, Brain, Lung, Liver, Uterine myometrium, Kidney, Pancreas	PI3KC	243	2	52347.2	0.00028311
169790958	MTRR	4552	01261	NP_002445.2	methionine synthase reductase isoform 1 [Homo sapiens].	0.86	2	1	1	1	698	77.6	6.49	Enzyme: Oxidoreductase	Metabolism,Energy pathways	Oxidoreductase activity	Cytoplasm	-	Placenta, Heart, Brain, Lung, Liver, Muscle, Kidney, Pancreas	-	59	1	848606	0.0189026
56549129	MXRA7	439921	18199	NP_940932.2	matrix-remodeling-associated protein 7 isoform 3 precursor [Homo	10.59	3	1	1	2	170	17.5	4.15	Unclassified	Biological_process unknown	Molecular function unknown	-	-	-	TM	11	2	102454	0.0122406
19923903	MYADM	91663	14792	NP_612382.1	myeloid-associated differentiation marker [Homo sapiens].	3.11	1	1	1	10	322	35.3	8.15	Unclassified	Biological_process unknown	Molecular function unknown	-	-	Placenta, Heart, Testis, Leukocyte, Peripheral blood cell, Spleen, Monocyte, Skeletal muscle, Brain, Small intestine, Colon, Liver, Lung, Ovary, Prostate, Kidney, Pancreas	TM	16	10	384481	0.0315808
167466233	MYLK4	340156	14792	NP_001012418.2	myosin light chain kinase family member 4 [Homo sapiens].	2.06	3	1	1	78	388	44.5	6.28	Serine/threonine kinase	Cell communication,Signal transduction	Protein serine/threonine kinase activity	-	-	-	S_T_kinase	48	78	1.07232e+07	0.293596
42794779	MYO18A	399687	10106	NP_976063.1	unconventional myosin-XVIIIa isoform b [Homo sapiens].	0.69	2	1	1	2	2039	231.1	6.2	Structural protein	Cell growth and/or maintenance	Structural molecule activity	Nucleus, Endoplasmic reticulum	Cytoplasm, Golgi apparatus	Placenta, Heart, Testis, Leukocyte, Spleen, Skeletal muscle, Brain, Small intestine, Lung, Liver, Colon, Ovary, Prostate, Kidney, Pancreas	IQ, CC, PDZ, MYOSIN	250	2	32267.2	0.000169624
140560917	MYOM1	8736	10106	NP_062830.1	myomesin-1 isoform b [Homo sapiens].	0.63	2	1	1	2	1589	177.6	6.81	Structural protein	Cell growth and/or maintenance	Structural molecule activity	-	-	Cardiac muscle, Skeletal muscle	IGC2, FN3, IG	185	2	40682.1	0.000289001
7706595	MYOZ2	51778	05724	NP_057683.1	myozenin-2 [Homo sapiens].	1.89	1	1	1	1	264	29.9	8.25	Serine/threonine phosphatase	Cell communication,Signal transduction	Protein binding	Cytoplasm	-	Heart, Skeletal muscle	-	30	1	99098.9	0.00434125
161169015	NAV2	89797	05724	NP_001104488.1	neuron navigator 2 isoform 3 [Homo sapiens].	0.25	4	1	1	10	2365	254.8	8.94	DNA binding protein	Regulation of nucleobase, nucleoside, nucleotide and nucleic acid metabolism	DNA binding	Nucleus	Cytoplasm	Placenta, Thyroid gland, Occipital pole, Cerebral cortex, Temporal lobe, Lymph node, Mammary gland, Stomach, Medulla oblongata, Skeletal muscle, Jejunum, Ventricular septum, Prostate, Pancreas, Cerebellum, Liver, Frontal lobe, Uterus, Ubiquitous, Heart, Fetus, Aorta, Trachea, Brain, Lung, Spinal cord, Kidney, Putamen	CC, CH, AAA	223	10	1.09802e+06	0.00647101
114158664	NBPF7	343505	05724	NP_001041445.1	putative neuroblastoma breakpoint family member 7 [Homo sapiens].	1.9	1	1	1	8	421	48.1	4.79	Unclassified	Biological_process unknown	Molecular function unknown	-	-	-	CC	49	8	268976	0.00721415
299829279	NCF2	4688	05724	NP_001177718.1	neutrophil cytosol factor 2 isoform 3 [Homo sapiens].	1.35	3	1	1	2	445	50.3	5.36	Enzyme: Oxidase	Metabolism,Energy pathways	Catalytic activity	Cytoplasm	Plasma membrane	Leukocyte, Monocyte, Platelet, Neutrophil, Macrophage	SH3, PB1, TPR	46	2	564091	0.016116
71284108	NDEL1	81565	06340	NP_001020750.1	nuclear distribution protein nudE-like 1 isoform A [Homo sapiens].	3.66	3	1	1	4	328	37	5.24	Cell cycle control protein	Cell growth and/or maintenance	Molecular function unknown	Centrosome	Axon	Brain, Fetus	CC	43	4	89082.7	0.00272265
316660086	NDUFB5	4711	06340	NP_001186886.1	NADH dehydrogenase [ubiquinone] 1 beta subcomplex subunit 5,	8.03	2	1	1	2	137	15.7	7.56	Enzyme: Oxidoreductase	Metabolism,Energy pathways	Oxidoreductase activity	Mitochondrion	-	Heart	CC, TM	17	2	111552	0.00862378
66346706	NEGR1	257194	06340	NP_776169.2	neuronal growth regulator 1 precursor [Homo sapiens].	3.67	1	1	1	2	354	38.7	6.21	Unclassified,Immunoglobulin	Cell adhesion,Biological_process unknown	Molecular function unknown,Cell adhesion molecule activity	Plasma membrane	-	Urine	IGC2, SP	22	2	59015.4	0.00352541
38176300	NES	10763	00302	NP_006608.1	nestin [Homo sapiens].	0.86	1	1	1	2	1621	177.3	4.36	Cytoskeletal protein	Cell growth and/or maintenance	Structural constituent of cytoskeleton	Cytoplasm	Nucleus	Bone marrow stromal cell, Eye, Dentate nucleus, Subventricular zone, Interstitial cell of Cajal, Adipose tissue stromal cell, Cerebral cortex, Stellate cell, Pluripotent stem cell, Hippocampus, Retina, Monocyte, Odontoblast, Antrum, Dentate gyrus, Amygdala, Pancreas, Epidermis, Bone marrow, Vascular endothelial cell, Peripheral blood cell, Neuroglia, Astrocyte, Dental pulp, Embryo, Fetus, Leydig …	CC	140	2	40847.3	0.000383445
319996652	NETO2	81831	00302	NP_001188406.1	neuropilin and tolloid-like protein 2 isoform 2 precursor [Homo	1.93	2	1	1	1	518	58.6	6.81	Integral membrane protein	Cell communication,Signal transduction	Receptor activity	-	-	Corpus callosum	CC, LDLA, SP, CUB, TM	53	1	199775	0.00495372
288856248	NEXN	91624	00302	NP_001165780.1	nexilin isoform 2 [Homo sapiens].	1.64	2	1	1	2	611	72.7	5.07	Cytoskeletal associated protein	Cell growth and/or maintenance	Cytoskeletal protein binding	Plasma membrane	Nucleus	Heart, Fetus, Skeletal muscle, Artery, Vein, Cardiomyocyte	CC, IG	90	2	38653	0.000564427
62821785	NHLRC3	387921	18377	NP_001017370.1	NHL repeat-containing protein 3 isoform b [Homo sapiens].	5	2	1	1	4	280	31	6.79	Integral membrane protein	Biological_process unknown	Molecular function unknown	Integral to membrane	-	-	SP, TM	22	4	125427	0.00749266
77812674	NHP2	55651	07570	NP_001030005.1	H/ACA ribonucleoprotein complex subunit 2 isoform b [Homo sapiens].	21.11	2	1	1	2	90	10.1	10.01	Ribonucleoprotein	Ribosome biogenesis and assembly	RNA binding	Nucleolus	Nucleus	Placenta, Heart, Testis, Leukocyte, Spleen, Skeletal muscle, Brain, Small intestine, Colon, Liver, Lung, Ovary, Prostate, Kidney, Pancreas	-	15	2	30891.3	0.00270653
288684103	NIPAL4	348938	07570	NP_001165763.1	magnesium transporter NIPA4 isoform 2 [Homo sapiens].	1.57	2	1	1	2	447	47.9	7.66	Transport/cargo protein	G-protein coupled receptor protein signaling pathway,Transport	Transmembrane receptor activity	Plasma membrane	-	Brain, Leukocyte, Skin, Lung, Stomach	TM	27	2	392439	0.0191018
66472382	NISCH	11188	07570	NP_009115.2	nischarin isoform 1 [Homo sapiens].	1.13	1	1	1	4	1504	166.5	5.14	Cell surface receptor	Cell growth and/or maintenance	Receptor activity	Plasma membrane	Cytoplasm	Placenta, Testis, Platelet, Thalamus, Hippocampus, Skeletal muscle, Subthalamic nucleus, Liver, Caudate nucleus, Amygdala, Pancreas, Cerebellum, Substantia nigra, Spleen, Corpus callosum, Ovary, Heart, Fetus, Brain, Lung, Spinal cord, Kidney	CC, PX, LRR	116	4	80891.7	0.000916459
318068039	NMNAT3	349565	07570	NP_001186976.1	nicotinamide mononucleotide adenylyltransferase 3 isoform 2 [Homo	7.36	2	1	1	2	163	18.2	9.22	Enzyme: Nucleotidyltransferase	Metabolism,Energy pathways	Nucleotidyltransferase activity	Mitochondrion, Cytoplasm	-	Placenta, Red blood cell, Lung, Kidney, Spleen	-	20	2	31611.2	0.0020772
10190720	NMRAL1	57407	13678	NP_065728.1	nmrA-like family domain-containing protein 1 [Homo sapiens].	2.34	1	1	1	1	299	33.3	7.52	Unclassified	Biological_process unknown	Molecular function unknown	-	-	-	-	32	1	61207.7	0.00251376
7019333	NRBP1	29959	05819	NP_037524.1	nuclear receptor-binding protein [Homo sapiens].	2.8	1	1	1	1	535	59.8	5.08	Adapter molecule	Cell communication,Signal transduction	Receptor signaling complex scaffold activity	Nucleus	Cytoplasm, Endosome, Plasma membrane	Cerebellum, Testis, Leukocyte, Adrenal gland, Thyroid gland, Salivary gland, Pituitary gland, Cerebral cortex, Thalamus, Temporal lobe, Lymph node, Mammary gland, Ubiquitous, Medulla oblongata, Skeletal muscle, Urinary bladder, Small intestine, Liver, Colon, Prostate, Caudate nucleus, Amygdala, Pancreas, Placenta, Substantia nigra, Spleen, Occipital lobe, Bone marrow, Frontal lobe, Hippocampus, O…	NLS, S_T_Y_Kinase	42	1	15472.9	0.000484159
302191651	NRCAM	4897	05819	NP_001180513.1	neuronal cell adhesion molecule isoform F precursor [Homo sapiens].	1.27	5	1	1	2	1180	130.6	6.04	Adhesion molecule	Signal transduction	Cell adhesion molecule activity	Plasma membrane	-	Semen, Fetus, Substantia nigra, Hypothalamus, Urine, Thalamus, Brain, Corpus callosum, Subthalamic nucleus, Hippocampus, Caudate nucleus, Amygdala	TM, FN3, SP, IG	100	2	45713.2	0.00060077
189217874	NRSN1	140767	05819	NP_542454.3	neurensin-1 [Homo sapiens].	2.56	1	1	1	1	195	21.5	7.74	Integral membrane protein	Transport	Transporter activity	Integral to membrane	-	Brain	TM	19	1	170574	0.0117985
41350305	NRXN3	9369	08989	NP_620426.2	neurexin 3 isoform 2 precursor [Homo sapiens].	1.39	3	1	1	1	432	47.2	9.11	Adhesion molecule	Cell communication,Signal transduction	Cell adhesion molecule activity	Plasma membrane	Nucleus	Placenta, Heart, Testis, Mammary gland, Eye, Aorta, Stomach, Bone, Embryo, Adrenal gland, Brain, Lung, Liver, Skin, Uterus, Pituitary gland, Prostate, Kidney, Pancreas	TM, SP, LAMG, Band 4.1, EGF	41	1	133706	0.00428582
301336155	NSUN2	54888	08989	NP_001180384.1	tRNA (cytosine(34)-C(5))-methyltransferase isoform 2 [Homo	1.5	2	1	1	2	732	82.3	7.01	RNA methyltransferase	-	RNA methyltransferase activity	Nucleolus	Cytoplasm, Nucleus	Leukocyte, Liver	-	72	2	42435.8	0.000774581
6912598	NT5C2	22978	02686	NP_036361.1	cytosolic purine 5'-nucleotidase [Homo sapiens].	2.32	1	1	1	2	561	64.9	6.14	Enzyme: Hydrolase	Metabolism,Energy pathways	Hydrolase activity	Cytoplasm	-	Placenta	-	56	2	52122.1	0.00122321
27735049	NTAN1	123803	17649	NP_775745.1	protein N-terminal asparagine amidohydrolase isoform 1 [Homo	6.77	1	1	1	2	310	34.7	6.27	Enzyme: Hydrolase	Metabolism,Energy pathways	Hydrolase activity	-	-	-	-	29	2	24951	0.00113073
14150100	NTPCR	84284	17486	NP_115700.1	cancer-related nucleoside-triphosphatase [Homo sapiens].	5.79	1	1	1	2	190	20.7	9.54	ATPase	Metabolism,Energy pathways	ATPase activity	-	-	-	AAA	22	2	134681	0.00804546
320118881	NUBPL	80224	17486	NP_001188502.1	iron-sulfur protein NUBPL isoform 2 [Homo sapiens].	7.17	2	1	1	2	223	24.4	6.11	Unclassified	Biological_process unknown	Molecular function unknown	-	-	-	SP	17	2	61145.9	0.004727
5729953	NUDC	10726	03652	NP_006591.1	nuclear migration protein nudC [Homo sapiens].	4.53	1	1	1	2	331	38.2	5.38	Cell cycle control protein	Cell communication,Signal transduction	Protein binding	Cytoplasm	Cytoskeleton, Nucleus	Placenta, Heart, Testis, Leukocyte, Spleen, Skeletal muscle, Brain, Small intestine, Lung, Liver, Colon, Ovary, Prostate, Kidney, Pancreas	-	44	2	1.94128e+06	0.0579832
8922792	NUDT15	55270	14848	NP_060753.1	probable 8-oxo-dGTP diphosphatase NUDT15 [Homo sapiens].	10.98	1	1	1	2	164	18.6	6.14	Enzyme: Hydrolase	Metabolism,Energy pathways	Hydrolase activity	Nucleus	-	-	-	16	2	31293.2	0.00257038
40317632	NUDT4	11163	14850	NP_061967.3	diphosphoinositol polyphosphate phosphohydrolase 2 isoform alpha	6.11	1	1	1	4	180	20.3	6.35	Unclassified	Biological_process unknown	Molecular function unknown	-	-	Placenta, Heart, Skeletal muscle, Brain, Lung, Liver, Kidney, Pancreas	-	19	4	137347	0.00950022
26051235	NUP133	55746	06354	NP_060700.2	nuclear pore complex protein Nup133 [Homo sapiens].	1.38	1	1	1	2	1156	128.9	5.1	Transport/cargo protein	Transport	Transporter activity	Nucleus	Kinetochore, Cytoplasm, Microtubule	-	-	93	2	37561.4	0.000530794
4758844	NUP155	9631	06354	NP_004289.1	nuclear pore complex protein Nup155 isoform 2 [Homo sapiens].	0.75	2	1	1	2	1332	148.9	6.34	Transport/cargo protein	Transport	Transporter activity	Nucleus	Mitochondrion, Cytoplasm, Nuclear membrane	Placenta, Heart, Testis, Spleen, Skeletal muscle, Brain, Lung, Liver, Ovary, Kidney, Pancreas	-	107	2	30042	0.000368988
57634534	NUP205	23165	17653	NP_055950.1	nuclear pore complex protein Nup205 [Homo sapiens].	0.89	1	1	1	2	2012	227.8	6.21	Unclassified	Biological_process unknown	Molecular function unknown	Nucleus	Nuclear membrane	Placenta, Heart, Testis, Leukocyte, Spleen, Skeletal muscle, Brain, Small intestine, Lung, Liver, Colon, Ovary, Prostate, Kidney, Pancreas	-	170	2	38463.5	0.00029735
34222121	NUP37	79023	14853	NP_076962.2	nucleoporin Nup37 [Homo sapiens].	4.91	1	1	1	2	326	36.7	5.92	Transport/cargo protein	Transport	Transporter activity	Nucleus	Nuclear membrane	-	WD40	26	2	49830.4	0.00251877
13376259	NUP85	79902	01363	NP_079120.1	nuclear pore complex protein Nup85 [Homo sapiens].	1.98	1	1	1	2	656	75	5.55	Anchor protein	Cell growth and/or maintenance	Cytoskeletal anchoring activity	Centrosome	-	Osteoclast	-	61	2	31389.2	0.000676267
24497453	NUP88	4927	03974	NP_002523.2	nuclear pore complex protein Nup88 [Homo sapiens].	1.35	1	1	1	2	741	83.5	5.69	Transport/cargo protein	Transport	Transporter activity	Nucleus	Nuclear membrane	Placenta, Liver	CC	69	2	45704.2	0.00087051
13375846	OGFOD2	79676	07829	NP_078899.1	2-oxoglutarate and iron-dependent oxygenase domain-containing	3.1	1	1	1	4	290	32.1	4.97	Enzyme: Oxygenase	Metabolism	Catalytic activity	-	-	-	P4HC	21	4	1.64485e+06	0.102938
17136143	OLFM1	10439	09249	NP_055094.1	noelin isoform 1 precursor [Homo sapiens].	2.36	1	1	1	2	467	54.1	7.15	Unclassified	Neurogenesis	Protein binding	Endoplasmic reticulum	-	Brain, Plasma, Semen	CC, OLF	49	2	106579	0.00285853
52218828	OR1M1	125963	17689	NP_001004456.1	olfactory receptor 1M1 [Homo sapiens].	2.24	1	1	1	41	313	34.8	8.91	G protein coupled receptor	Cell communication,Signal transduction	G-protein coupled receptor activity	Plasma membrane	-	-	TM	21	41	4.15158e+07	2.59814
52627158	OR6N2	81442	15067	NP_001005278.1	olfactory receptor 6N2 [Homo sapiens].	2.21	1	1	1	3	317	35.7	8.82	G protein coupled receptor	Cell communication,Signal transduction	G-protein coupled receptor activity	Integral to membrane	-	-	TM	21	3	409963	0.0256562
19718746	OSBPL1A	114876	15067	NP_060500.3	oxysterol-binding protein-related protein 1 isoform 1 [Homo	2.29	3	1	1	2	437	50.2	6.67	Transport/cargo protein	Vesicle-mediated transport	Lipid binding	Cytoplasm, Nucleus	Nucleus	Cerebellum, Heart, Leukocyte, Spleen, Skeletal muscle, Brain, Frontal lobe, Small intestine, Colon, Liver, Spinal cord, Lung, Occipital pole, Cerebral cortex, Placenta, Kidney, Temporal lobe	CC, PH, ANK	43	2	46525.9	0.00142198
22547165	OSBPL9	114883	15067	NP_683702.1	oxysterol-binding protein-related protein 9 isoform a [Homo	1.79	6	1	1	2	558	62.5	6.37	Transport/cargo protein	Transport	Transporter activity	Cytoplasm, Nucleus	-	Placenta, Heart, Testis, Spleen, Skeletal muscle, Brain, Small intestine, Colon, Liver, Lung, Kidney	CC, PH	44	2	37025.1	0.00110589
268370167	OSCP1	127700	15067	NP_659484.4	protein OSCP1 isoform 1 [Homo sapiens].	5.28	1	1	1	2	379	43.2	6	Unclassified	Biological_process unknown	Molecular function unknown	-	-	Placenta, Heart, Ubiquitous, Spleen, Skeletal muscle, Brain, Small intestine, Colon, Liver, Lung, Leukocyte, Kidney	SP	38	2	23437.2	0.000810568
30039714	OTOP2	92736	07614	NP_835454.1	otopetrin-2 [Homo sapiens].	1.78	1	1	1	7	562	62.2	7.39	Integral membrane protein	Cell communication,Signal transduction	Molecular function unknown	-	-	-	TM, SP	31	7	1.15167e+06	0.0488239
223718097	OXA1L	5018	07614	NP_005006.3	mitochondrial inner membrane protein OXA1L [Homo sapiens].	2.63	1	1	1	2	495	55.2	9.69	Enzyme: Oxidase	Metabolism,Energy pathways	Catalytic activity	Mitochondrion	Cytoplasm, Nucleus	-	TM	46	2	48765.3	0.00139322
208431836	PABPC4	8761	07614	NP_001129126.1	polyadenylate-binding protein 4 isoform 3 [Homo sapiens].	1.74	3	1	1	2	631	69.5	9.52	RNA binding protein	Regulation of nucleobase, nucleoside, nucleotide and nucleic acid metabolism	RNA binding	Cytoplasm	-	Placenta, Heart, Testis, Leukocyte, Spleen, T Cell, Brain, Small intestine, Colon, Liver, Lung, Ovary, Muscle, Prostate, Kidney	RRM	70	2	47142	0.000885068
19224660	PACSIN3	29763	05937	NP_057307.2	protein kinase C and casein kinase substrate in neurons protein 3	2.59	1	1	1	4	424	48.5	6.18	Adapter molecule	Cell communication,Signal transduction	Receptor signaling complex scaffold activity	Cytoplasm	Nucleus	Placenta, Heart, Urine, Skeletal muscle, Brain, Lung, Liver, Kidney, Pancreas	FCH, CC, SH3	53	4	138318	0.00342981
27436910	PALB2	79728	07966	NP_078951.2	partner and localizer of BRCA2 [Homo sapiens].	0.59	1	1	1	2	1186	131.2	6.44	Unclassified	Biological_process unknown	Molecular function unknown	Nucleus	-	Serum	CC, WD40	114	2	687711	0.00792808
54400758	PARM1	25849	07966	NP_056208.2	prostate androgen-regulated mucin-like protein 1 precursor [Homo	6.77	1	1	1	6	310	32.3	4.68	Unclassified	Biological_process unknown	Molecular function unknown	-	Cytoplasm, Endosome, Plasma membrane	Placenta, Heart, Spleen, Thymus, Skeletal muscle, Brain, Small intestine, Lung, Colon, Kidney	SP, TM	11	6	150661	0.0180002
156523968	PARP1	142	07966	NP_001609.2	poly [ADP-ribose] polymerase 1 [Homo sapiens].	1.28	1	1	1	2	1014	113	8.88	Enzyme: Ribosyltransferase	Protein metabolism	Catalytic activity	Nucleus	Cytoplasm, Nucleolus	Placenta, Tonsil, Leukocyte, Skin fibroblast, Pancreas	NLS, BRCT	131	2	95474.4	0.000957818
226371718	PARP9	83666	07966	NP_001139578.1	poly [ADP-ribose] polymerase 9 isoform c [Homo sapiens].	2.82	3	1	1	2	710	80.2	8.06	Unclassified	Biological_process unknown	Molecular function unknown	Nucleus	-	Placenta, Heart, Testis, Leukocyte, Lymph node, Spleen, Fetus, Skeletal muscle, Small intestine, Lung, Liver, Bone marrow, Colon, Ovary, Prostate, Kidney, Pancreas	A1pp	71	2	120372	0.0022281
207029223	PAX7	5081	07966	NP_001128726.1	paired box protein Pax-7 isoform 3 [Homo sapiens].	3.76	3	1	1	1	505	55.1	8.98	Transcription factor	Regulation of nucleobase, nucleoside, nucleotide and nucleic acid metabolism	Transcription factor activity	Nucleus	-	Cerebellum, Skeletal muscle, Temporal cortex, Subthalamic nucleus, Myoblast, Frontal cortex, Thalamus, Amygdala, Putamen	PAX, HOX	43	1	33633.3	0.00102794
14589914	PCDH10	57575	07966	NP_065866.1	protocadherin-10 isoform 2 precursor [Homo sapiens].	1.9	2	1	1	1	896	96.9	4.82	Adhesion molecule	Cell communication,Signal transduction,Cell-cell adhesion	Cell adhesion molecule activity	Plasma membrane	-	Cerebellum, Heart, Testis, Hippocampus, Substantia nigra, Stomach, Trachea, Thalamus, Brain, Corpus callosum, Lung, Subthalamic nucleus, Spinal cord, Uterus, Fetus, Ovary, Prostate, Caudate nucleus, Amygdala, Kidney	Cadherin, SP, TM	61	1	15965.8	0.000343976
7657443	PCDH11X	27328	02215	NP_055337.1	protocadherin-11 X-linked isoform a precursor [Homo sapiens].	0.88	11	1	1	2	1021	112.7	4.97	Cell junction protein	Cell growth and/or maintenance	Cell adhesion molecule activity	Plasma membrane	-	Cerebellum, Testis, Hippocampus, Substantia nigra, Thalamus, Corpus callosum, Fetus, Caudate nucleus, Amygdala	Cadherin, SP, TM	79	2	54842.8	0.000912346
14277682	PCDHGC4	56098	07317	NP_115782.1	protocadherin gamma-C4 isoform 2 precursor [Homo sapiens].	0.69	2	1	1	6	871	94.4	5.12	Adhesion molecule	Cell growth and/or maintenance	Cell adhesion molecule activity	Plasma membrane	-	Brain	Cadherin, SP, TM	60	6	1.10379e+06	0.0241769
7019483	PCOLCE2	26577	06139	NP_037495.1	procollagen C-endopeptidase enhancer 2 precursor [Homo sapiens].	1.45	2	1	1	1	415	45.7	8.47	Unclassified	Biological_process unknown	Molecular function unknown	Extracellular	-	Placenta, Heart, Urine, Brain, Lung, Liver, Pancreas, Muscle, Bone, Kidney	SP, CUB, C345C	38	2	1214628	0.0420075
223718019	PDE6B	5158	06139	NP_001138764.1	rod cGMP-specific 3',5'-cyclic phosphodiesterase subunit beta	2.78	4	1	1	1	575	66.5	5.41	Enzyme: Esterase	Metabolism,Energy pathways	Hydrolase activity	Plasma membrane	-	Brain, Retina	CC, GAF, HDc	56	1	40781.6	0.00095707
196162711	PDLIM4	8572	06139	NP_001124499.1	PDZ and LIM domain protein 4 isoform 2 [Homo sapiens].	3.25	2	1	1	2	246	25.8	7.59	Unclassified	Cell communication,Signal transduction	Molecular function unknown	Cytoplasm	-	Fetus	LIM, PDZ	22	2	33028.5	0.00197303
155030220	PDS5A	23244	06139	NP_001093870.1	sister chromatid cohesion protein PDS5 homolog A isoform 3 [Homo	2	3	1	1	2	600	69	7.08	Unclassified	Apoptosis	Molecular function unknown	Nucleus	Mitochondrion	Testis, Leukocyte, Adrenal gland, Thyroid gland, Lymph node, Mammary gland, Stomach, Monocyte, Skeletal muscle, Liver, Colon, Pancreas, Placenta, Spleen, Bone marrow, Ovary, Heart, Trachea, Brain, Lung, Spinal cord, Kidney	-	67	2	35407.7	0.000694528
7706025	PDZD11	51248	06622	NP_057568.1	PDZ domain-containing protein 11 [Homo sapiens].	4.29	2	1	1	2	140	16.1	7.21	Unclassified	Biological_process unknown	Molecular function unknown	-	-	-	PDZ	17	2	88641.5	0.0068526
13376349	PDZD7	79955	15114	NP_079171.1	PDZ domain-containing protein 7 isoform 2 [Homo sapiens].	1.74	2	1	1	1	517	55.6	8.92	Unclassified	Biological_process unknown	Molecular function unknown	-	-	-	PDZ	58	1	121071	0.00274334
19923817	PECR	55825	09320	NP_060911.2	peroxisomal trans-2-enoyl-CoA reductase [Homo sapiens].	4.29	1	1	1	2	303	32.5	8.81	Enzyme: Oxidoreductase	Metabolism,Energy pathways	Oxidoreductase activity	Peroxisome	-	-	CC	29	2	32758.7	0.00148456
31377722	PERP	64065	17836	NP_071404.2	p53 apoptosis effector related to PMP-22 [Homo sapiens].	8.81	1	1	1	4	193	21.4	7.03	Unclassified	Apoptosis	Molecular function unknown	Plasma membrane	Golgi apparatus	-	SP, TM	10	4	57179.1	0.00751458
4826898	PFN1	5216	00346	NP_005013.1	profilin-1 [Homo sapiens].	11.43	1	1	1	14	140	15	8.27	Cytoskeletal associated protein	Cell growth and/or maintenance	Cytoskeletal protein binding	Cytoplasm	Extracellular	Semen, Leukocyte, Tear, Urine, Saliva, Islets of Langerhans, Lacrimal gland, Uterus, Muscle, Plasma, Serum, Kidney, Neutrophil	PROF	14	14	322012	0.0302281
4505781	PHKA2	5256	02380	NP_000283.1	phosphorylase b kinase regulatory subunit alpha, liver isoform	0.73	1	1	1	2	1235	138.3	6.44	Enzyme: Phosphotransferase	Metabolism,Energy pathways	Catalytic activity	-	-	Liver	-	109	2	61374.3	0.000739992
150170704	PHYHIP	9796	02380	NP_055574.3	phytanoyl-CoA hydroxylase-interacting protein [Homo sapiens].	1.82	3	1	1	2	330	37.5	7.01	Unclassified	Biological_process unknown	Molecular function unknown	Cytoplasm	-	Testis, Brain, Small intestine, Colon, Ovary, Prostate	FN3	33	2	72186.3	0.0028748
296080714	PIGT	51604	02380	NP_001171659.1	GPI transamidase component PIG-T isoform 4 precursor [Homo	1.47	4	1	1	2	476	54.1	8.21	Enzyme: Aminotransferase	Protein metabolism	Transaminase activity	Endoplasmic reticulum	-	Placenta	SP, TM	39	2	186197	0.00627445
226371741	PIP4K2C	79837	02380	NP_001139731.1	phosphatidylinositol 5-phosphate 4-kinase type-2 gamma isoform b	3.47	2	1	1	2	403	45	6.48	Lipid Kinase	Cell communication,Signal transduction	Lipid kinase activity	-	-	-	PIPKc	41	2	26241	0.000841133
5174633	PKDREJ	10343	05239	NP_006062.1	polycystic kidney disease and receptor for egg jelly-related	1.07	1	1	1	1	2253	255.3	9.11	Ion channel	Transport	Ion channel activity	Plasma membrane	-	Testis	TM, SP, LH2, GPS	199	1	14034.1	9.26828e-05
126131104	PKHD1	5314	05239	NP_733842.2	fibrocystin isoform 2 precursor [Homo sapiens].	0.62	2	1	1	1	3396	371.4	6.3	Cell surface receptor	Cell communication,Signal transduction	Receptor activity	Plasma membrane	Cytoplasm, Cell projection	Fetus, Liver, Kidney, Pancreas	SP, IPT, EF	227	1	296184	0.00171476
5453974	PKN2	5586	02799	NP_006247.1	serine/threonine-protein kinase N2 [Homo sapiens].	0.51	1	1	1	1	984	112	6.3	Serine/threonine kinase	Cell communication,Signal transduction	Protein serine/threonine kinase activity	Cytoplasm	Nucleus, Extracellular	Plasma	S_T_kinase, C2, CC, HR1	110	1	1.05233e+06	0.0125726
40254851	PKN3	29941	17856	NP_037487.2	serine/threonine-protein kinase N3 [Homo sapiens].	0.56	1	1	1	1	889	99.4	8.46	Serine/threonine kinase	Cell communication,Signal transduction	Protein serine/threonine kinase activity	Nucleus	Golgi apparatus	-	S_T_kinase, CC, HR1	94	1	3.58782e+06	0.0501614
55953106	PLA2R1	22925	17856	NP_001007268.1	secretory phospholipase A2 receptor isoform 2 precursor [Homo	1.36	3	1	1	2	1324	152.7	6.09	Integral membrane protein	Signal transduction	Receptor activity	Plasma membrane	Extracellular	Placenta, Fetus, Skeletal muscle, Lung, Kidney, Pancreas	TM, RICIN, SP, FN2, LECTIN_C	106	2	28915.3	0.0003585
72534670	PLAA	9373	17856	NP_001026859.1	phospholipase A-2-activating protein [Homo sapiens].	2.39	1	1	1	1	795	87.1	6.37	Adapter molecule	Cell communication,Signal transduction	Receptor signaling complex scaffold activity	Cytoplasm	-	Heart, Monocyte, Liver, Kidney, Skeletal muscle	WD40	71	1	18176.2	0.000336444
110227598	PLBD1	79887	17856	NP_079105.4	phospholipase B-like 1 precursor [Homo sapiens].	1.81	1	1	1	2	553	63.2	9.06	Unclassified	Biological_process unknown	Molecular function unknown	-	-	Leukocyte	SP	50	2	58256	0.00153122
195972873	PLCH1	23007	17856	NP_001124433.1	1-phosphatidylinositol 4,5-bisphosphate phosphodiesterase eta-1	0.8	3	1	1	4	1002	114.4	7.64	Unclassified	Biological_process unknown	Molecular function unknown	-	-	Cerebellum, Testis, Hippocampus, Substantia nigra, Thalamus, Brain, Subthalamic nucleus, Spinal cord, Fetus, Ovary, Caudate nucleus, Amygdala	C2, PH, PLCYc, PLCXc	111	4	234378	0.00277498
23397570	PLCXD2	257068	07114	NP_695000.1	PI-PLC X domain-containing protein 2 isoform b [Homo sapiens].	2.63	2	1	1	1	304	34.7	9.63	Unclassified	Biological_process unknown	Molecular function unknown	-	-	-	PLCXc	31	1	59948.9	0.00254148
55749621	PLEKHG3	26030	17861	NP_056364.1	pleckstrin homology domain-containing family G member 3 [Homo	1.03	1	1	1	1	1163	128.2	6.76	Guanine nucleotide exchange factor	Cell communication,Signal transduction	Guanyl-nucleotide exchange factor activity	-	-	Placenta, Heart, Testis, Spleen, Skeletal muscle, Brain, Small intestine, Lung, Liver, Ovary, Prostate, Kidney, Pancreas	PH, RHOGEF	115	1	161442	0.00184495
293336137	PLSCR4	57088	17861	NP_001170775.1	phospholipid scramblase 4 isoform c [Homo sapiens].	5.8	3	1	1	2	224	24.8	6.67	Transport/cargo protein	Transport	Transporter activity	Plasma membrane	-	Placenta, Heart, Testis, Spleen, Skeletal muscle, Brain, Small intestine, Lung, Liver, Uterus, Colon, Prostate, Kidney, Pancreas	-	14	2	53533.5	0.00502534
142976816	PNMA3	29944	17861	NP_037496.3	paraneoplastic antigen Ma3 [Homo sapiens].	2.59	1	1	1	1	463	52.4	9.5	Unclassified	Biological_process unknown	Molecular function unknown	Nucleus	-	Brain, Testis, Trachea, Kidney, Heart	ZnF_C2HC	56	1	95380.7	0.00223841
31982953	POGLUT1	56983	17475	NP_689518.1	protein O-glucosyltransferase 1 precursor [Homo sapiens].	3.57	1	1	1	2	392	46.2	8.72	Unclassified	Biological_process unknown	Molecular function unknown	Extracellular	-	-	SP	44	2	31629.9	0.00094474
14589951	POLR2E	5434	15946	NP_002686.2	DNA-directed RNA polymerases I, II, and III subunit RPABC1 [Homo	6.67	1	1	1	2	210	24.6	5.95	RNA polymerase	Regulation of nucleobase, nucleoside, nucleotide and nucleic acid metabolism	DNA-directed RNA polymerase activity	Nucleus	Nucleolus	-	-	24	2	204293	0.0111869
4505947	POLR2G	5436	15995	NP_002687.1	DNA-directed RNA polymerase II subunit RPB7 [Homo sapiens].	6.4	1	1	1	2	172	19.3	5.54	RNA polymerase	Regulation of nucleobase, nucleoside, nucleotide and nucleic acid metabolism	DNA-directed RNA polymerase activity	Nucleus	Cytoplasm	Placenta, Heart, Testis, Stomach, Choroid, Cornea, Retina, Skeletal muscle, Brain, Small intestine, Lung, Liver, Uterus, Fetus, Kidney, Pancreas	S1	16	2	85290.3	0.00700563
29171736	PPAP2A	8611	15995	NP_003702.2	lipid phosphate phosphohydrolase 1 isoform 1 [Homo sapiens].	7.04	2	1	1	2	284	32.1	7.97	Lipid phosphatase	Metabolism	Lipid phosphatase activity	Plasma membrane	-	Semen, Heart, Testis, Spleen, Skeletal muscle, Brain, Small intestine, Lung, Liver, Colon, Ovary, Prostate, Kidney, Pancreas	AcidPPc, TM	25	2	27753.1	0.00145895
308199463	PPP1R12B	4660	15995	NP_001184060.1	protein phosphatase 1 regulatory subunit 12B isoform g [Homo	6.45	4	1	1	4	186	21.4	9.69	Regulatory/other subunit	Cell communication,Signal transduction,Regulation of enzyme activity	Molecular function unknown,Enzyme regulator activity	Cytoplasm	-	Heart, Pancreas, Leukocyte, Skeletal muscle, Brain	CC, ANK	36	4	103223	0.00376827
5453946	PPP1R2	5504	00449	NP_006232.1	protein phosphatase inhibitor 2 [Homo sapiens].	5.37	1	1	1	4	205	23	4.74	Cell cycle control protein	Cell communication,Signal transduction	Protein binding	Cytoplasm	Nucleus, Centrosome	B Cell	-	20	4	205239	0.0134865
140972063	PPP1R9B	84687	01496	NP_115984.3	neurabin-2 [Homo sapiens].	1.1	1	1	1	1	817	89.3	4.97	Regulatory/other subunit	Cell communication,Signal transduction	Phosphatase regulator activity	Cytoplasm	Nucleus, Plasma membrane	Brain	CC, PDZ	84	1	266215	0.00416506
31083288	PPP2R5D	5528	09039	NP_851308.1	serine/threonine-protein phosphatase 2A 56 kDa regulatory subunit	2.22	3	1	1	2	496	58.4	6.77	Serine/threonine phosphatase	Cell communication,Signal transduction	Protein serine/threonine phosphatase activity	Cytoplasm, Nucleus	Microtubule, Cytoplasm, Chromosome	Brain, Skeletal muscle, Heart	-	58	2	28380	0.000643061
5453956	PPP2R5E	5529	09040	NP_006237.1	serine/threonine-protein phosphatase 2A 56 kDa regulatory subunit	3	1	1	1	2	467	54.7	6.95	Regulatory/other subunit	Cell communication,Signal transduction	Molecular function unknown	Cytoplasm	Chromosome	Fetus	-	51	2	64798.3	0.00166978
4506025	PPP3R1	5534	03195	NP_000936.1	calcineurin subunit B type 1 [Homo sapiens].	3.53	1	1	1	1	170	19.3	4.81	Regulatory/other subunit	Cell communication,Signal transduction	Phosphatase regulator activity	Cytoplasm	Nucleus, Plasma membrane	Brain, Keratinocyte, Epidermis, Skin, Thymocyte	EF	18	1	344268	0.0251358
226505140	PQLC1	80148	03195	NP_001139817.1	PQ-loop repeat-containing protein 1 isoform 3 [Homo sapiens].	2.77	2	1	1	1	253	28.5	8.19	Integral membrane protein	Biological_process unknown	Molecular function unknown	-	-	-	TM, CTNS	15	1	39479.1	0.00345894
4885561	PRKAB2	5565	04117	NP_005390.1	5'-AMP-activated protein kinase subunit beta-2 [Homo sapiens].	6.62	1	1	1	1	272	30.3	6.46	Regulatory/other subunit	Cell communication,Signal transduction	Molecular function unknown	Cytoplasm	-	Placenta, Heart, Urine, Skeletal muscle, Brain, Liver, Pancreas	-	25	1	13997.5	0.000735831
192447438	PROS1	5627	04117	NP_000304.2	vitamin K-dependent protein S preproprotein [Homo sapiens].	1.18	1	1	1	2	676	75.1	5.67	Coagulation factor	Protein metabolism	Protease inhibitor activity	Extracellular	-	Hepatocyte, Semen, Neutrophil, Osteoblast, Megakaryocyte, Platelet, Liver, Plasma, Serum, Bone	SP, LAMG, EGFCA	61	2	64675.4	0.0013934
4758556	PRPF3	9129	07389	NP_004689.1	U4/U6 small nuclear ribonucleoprotein Prp3 [Homo sapiens].	1.32	1	1	1	1	683	77.5	9.5	RNA binding protein	Regulation of nucleobase, nucleoside, nucleotide and nucleic acid metabolism	RNA binding	Nucleus	Cytoplasm, Ribosome, Nucleolus	Heart, Leukocyte, Retina, Brain, Liver, Kidney	PWI	91	1	22252.4	0.000321368
88703045	PRR11	55771	07389	NP_060774.2	proline-rich protein 11 [Homo sapiens].	1.94	1	1	1	9	360	40.1	10.11	Unclassified,Transcription regulatory protein	Biological_process unknown	Molecular function unknown	Nucleus	-	-	-	42	9	4.14535e+06	0.129712
115298682	PRRC2C	23215	07389	NP_055987.2	protein PRRC2C [Homo sapiens].	0.35	1	1	1	1	2817	308.4	9.07	Unclassified	Biological_process unknown	Molecular function unknown	Cytoplasm	-	Cerebellum, Heart, Testis, Hippocampus, Substantia nigra, Spleen, Subthalamic nucleus, Skeletal muscle, Amygdala, Brain, Corpus callosum, Lung, Liver, Spinal cord, Fetus, Ovary, Thalamus, Caudate nucleus, Kidney, Pancreas	CC	281	1	364125	0.00170299
4506191	PSMB10	5699	01465	NP_002792.1	proteasome subunit beta type-10 precursor [Homo sapiens].	7.33	1	1	1	8	273	28.9	7.81	Ubiquitin proteasome system protein	Protein metabolism	Ubiquitin-specific protease activity	Cytoplasm	-	Semen	-	24	8	182827	0.0100115
44680114	PSMG1	8624	01465	NP_982257.1	proteasome assembly chaperone 1 isoform b [Homo sapiens].	5.99	2	1	1	2	267	30.3	7.77	Unclassified	Cell communication,Signal transduction	Molecular function unknown	Plasma membrane	-	Testis, Mammary gland, Fetus, Brain, Colon, Leukocyte	-	27	2	19812.7	0.000964376
46249388	PSPH	5723	01465	NP_004568.2	phosphoserine phosphatase [Homo sapiens].	5.33	1	1	1	2	225	25	5.69	Serine/threonine phosphatase	Metabolism,Energy pathways	Protein serine/threonine phosphatase activity	Cytoplasm	-	Ubiquitous	-	25	2	78220.7	0.00411196
134254466	PTCH1	5727	01465	NP_001077071.1	protein patched homolog 1 isoform M [Homo sapiens].	1.23	3	1	1	2	1381	153.8	6.67	Cell surface receptor	Cell communication,Signal transduction	Receptor activity	Plasma membrane	-	Placenta, Heart, Leydig cell, Brain, Lung, Liver, Muscle, Kidney, Pancreas	TM	99	2	64201.1	0.000852264
38257153	PTPLB	201562	17930	NP_940684.1	very-long-chain (3R)-3-hydroxyacyl-[acyl-carrier protein]	3.94	1	1	1	2	254	28.4	9.55	Integral membrane protein	Biological_process unknown	Molecular function unknown	Endoplasmic reticulum	-	Placenta, Heart, Testis, Leukocyte, Spleen, Skeletal muscle, Small intestine, Colon, Liver, Ovary, Prostate, Kidney, Pancreas	TM	17	2	58509.7	0.00452321
4506301	PTPN9	5780	02864	NP_002824.1	tyrosine-protein phosphatase non-receptor type 9 [Homo sapiens].	1.85	1	1	1	2	593	68	8.02	Tyrosine phosphatase	Cell communication,Signal transduction	Protein tyrosine phosphatase activity	Cytoplasm	-	Neutrophil, Hematopoietic stem cell	SEC14, Tyr_Phos	58	2	32604.7	0.000738788
18450369	PTPRA	5786	01501	NP_543030.1	receptor-type tyrosine-protein phosphatase alpha isoform 2	1.64	2	1	1	2	793	89.6	6.55	Receptor tyrosine phosphatase	Cell communication,Signal transduction	Receptor signaling protein tyrosine phosphatase activity	Cytoplasm, Nucleus, Plasma membrane	-	Placenta, Blood vessel, Fetus, Skeletal muscle, Adipose tissue, Brain, Liver, Kidney	TM, SP, Tyr_Phos	72	2	63266	0.00115479
18860859	PTPRE	5791	01501	NP_569119.1	receptor-type tyrosine-protein phosphatase epsilon isoform 2 [Homo	2.18	2	1	1	2	642	74.5	7.53	Receptor tyrosine phosphatase	Cell communication,Signal transduction	Receptor signaling protein tyrosine phosphatase activity	Plasma membrane	Cytoplasm, Cytoskeleton, Nucleus	Placenta, Heart, Testis, Intestine, Spleen, Lymphocyte, Leukocyte, Skeletal muscle, Brain, Lung, Liver, Colon, Ovary, Prostate, Kidney, Pancreas	TM, SP, Tyr_Phos	68	2	30295.4	0.000585512
157419150	PTPRM	5797	01501	NP_002836.3	receptor-type tyrosine-protein phosphatase mu isoform 2 precursor	0.62	2	1	1	2	1452	163.6	6.65	Receptor tyrosine phosphatase	Cell communication,Signal transduction	Receptor signaling protein tyrosine phosphatase activity	Plasma membrane	-	Urine, Umbilical cord	FN3, Tyr_Phos, SP, TM, MAM, IG	121	2	55828.4	0.000606369
48762926	PWP2	5822	01501	NP_005040.2	periodic tryptophan protein 2 homolog [Homo sapiens].	1.41	1	1	1	1	919	102.4	6.15	Cell cycle control protein	Cell communication,Signal transduction	Signal transducer activity	Nucleolus	Ribosome	Placenta, Heart, Fetus, Skeletal muscle, Brain, Lung, Liver, Ubiquitous, Kidney, Pancreas	WD40	83	1	15609.4	0.000247158
198041662	PYCRL	65263	01501	NP_075566.2	pyrroline-5-carboxylate reductase 3 [Homo sapiens].	3.85	1	1	1	2	286	29.9	8.1	Enzyme: Oxidoreductase	Metabolism,Energy pathways	Oxidoreductase activity	-	-	-	-	24	2	146031	0.00799652
229577391	PYROXD2	84795	01501	NP_116098.2	pyridine nucleotide-disulfide oxidoreductase domain-containing	1.72	1	1	1	2	581	63	6.95	Enzyme: Oxidase	Metabolism,Energy pathways	Catalytic activity	-	-	-	-	45	2	73985.3	0.00216073
106507164	RAB12	201475	01501	NP_001020471.2	ras-related protein Rab-12 [Homo sapiens].	4.51	1	1	1	2	244	27.2	8.41	G protein	Signal transduction	GTP binding	-	-	-	RAB	31	2	37531.4	0.00159111
38371739	RAB15	376267	11467	NP_941959.1	ras-related protein Rab-15 [Homo sapiens].	5.29	1	1	1	34	208	23.5	9.95	GTPase	Cell communication,Signal transduction	GTPase activity	Endosome, Cytoskeleton	-	Urine	RAB	30	34	6.29353e+06	0.275702
34485714	RAB23	51715	05850	NP_057361.3	ras-related protein Rab-23 [Homo sapiens].	6.75	1	1	1	4	237	26.6	6.6	Transport/cargo protein	Cell communication,Signal transduction	Transporter activity	Plasma membrane	Endosome	Retina	RAB	30	4	207408	0.00908599
33589861	RAB31	11031	05751	NP_006859.2	ras-related protein Rab-31 [Homo sapiens].	7.18	1	1	1	4	195	21.7	7.06	GTPase	Cell communication,Signal transduction	GTPase activity	Plasma membrane	Mitochondrion, Cytoplasm, Nucleus	Placenta, Heart, Testis, Leukocyte, Spleen, Platelet, Neutrophil, Brain, Small intestine, Lung, Liver, Melanocyte, Colon, Ovary, Muscle, Prostate, Kidney, Pancreas	RAB	21	4	86345.9	0.00540368
25188193	RAB39B	116442	06703	NP_741995.1	ras-related protein Rab-39B [Homo sapiens].	7.51	1	1	1	2	213	24.6	7.83	GTPase	Cell communication,Signal transduction	GTPase activity	-	-	Placenta, Testis, Fetus, Spleen, Leukocyte, Skeletal muscle, Brain, Small intestine, Lung, Colon, Ovary, Prostate, Kidney, Pancreas	RAB	26	2	30381.1	0.00153567
4759012	RAB9A	9367	02236	NP_004242.1	ras-related protein Rab-9A [Homo sapiens].	5.47	2	1	1	2	201	22.8	5.47	Unclassified	Cell communication,Signal transduction,G-protein coupled receptor protein signaling pathway	Molecular function unknown,GDP binding	Endosome	Cytoplasm, Nucleus, Golgi apparatus	Umbilical vein endothelial cell	RAB	20	2	40664.8	0.00267212
164519084	RABGAP1	23637	02236	NP_036329.3	rab GTPase-activating protein 1 [Homo sapiens].	1.03	1	1	1	2	1069	121.7	5.25	GTPase activating protein	Cell communication,Signal transduction	GTPase activator activity	Cytoplasm	Centrosome	Placenta, Heart, Brain, Lung, Liver, Muscle, Kidney, Pancreas	CC, PTB	120	2	35597.1	0.000389853
5902038	RABL2A	11159	10394	NP_009013.1	rab-like protein 2A [Homo sapiens].	4.82	4	1	1	4	228	26.1	4.89	GTPase	Cell communication,Signal transduction	GTPase activity	Plasma membrane	-	Placenta, Heart, Fetus, Skeletal muscle, Brain, Lung, Liver, Kidney, Pancreas	RAS	20	4	100895	0.00662988
21396480	RALY	22913	11480	NP_031393.2	RNA-binding protein Raly isoform 2 [Homo sapiens].	3.1	2	1	1	2	290	30.3	9.63	RNA binding protein	Regulation of nucleobase, nucleoside, nucleotide and nucleic acid metabolism	RNA binding	Mitochondrion, Cytoplasm, Nucleus	-	Placenta, Heart, Testis, Pituitary gland, Melanocyte, B Cell, Monocyte, Skeletal muscle, Brain, Lung, Liver, Kidney, Pancreas	RRM	34	2	57674.4	0.00222931
154240740	RALYL	138046	11480	NP_776247.3	RNA-binding Raly-like protein isoform 2 [Homo sapiens].	4.12	2	1	1	1	291	32.3	7.93	RNA binding protein	Regulation of nucleobase, nucleoside, nucleotide and nucleic acid metabolism	Ribonucleoprotein	-	-	-	CC, RRM	36	1	16207.5	0.000591672
55741709	RBM25	58517	15229	NP_067062.1	RNA-binding protein 25 [Homo sapiens].	0.83	1	1	1	2	843	100.1	6.32	RNA binding protein	Regulation of nucleobase, nucleoside, nucleotide and nucleic acid metabolism	RNA binding	Nucleus	-	Leukocyte	RRM, PWI	149	2	114365	0.00100873
311771540	RBM4	5936	15229	NP_001185772.1	RNA-binding protein 4 isoform 2 [Homo sapiens].	5.59	4	1	1	2	143	16.2	6.02	RNA binding protein	Regulation of nucleobase, nucleoside, nucleotide and nucleic acid metabolism	RNA binding	Nucleus	Nucleolus	Placenta, Heart, Brain, Lung, Liver, Muscle, Kidney, Pancreas	RRM, ZnF_C2HC	19	2	44590.6	0.0030843
4826972	RBM8A	9939	05609	NP_005096.1	RNA-binding protein 8A [Homo sapiens].	6.32	1	1	1	2	174	19.9	5.72	RNA binding protein	Regulation of nucleobase, nucleoside, nucleotide and nucleic acid metabolism	RNA binding	Cytoplasm, Nucleus	Cytoplasm, Nucleolus	Ubiquitous	RRM	23	2	65087.7	0.0037191
25282469	RDH10	157506	07605	NP_742034.1	retinol dehydrogenase 10 [Homo sapiens].	2.35	1	1	1	2	341	38.1	7.4	Enzyme: Dehydrogenase	Metabolism,Energy pathways	Catalytic activity	Endoplasmic reticulum	Cytoplasm	Placenta, Heart, Retina, Skeletal muscle, Small intestine, Lung, Liver, Kidney	TM	29	2	33256.1	0.0015071
115430112	REEP5	7905	07605	NP_005660.4	receptor expression-enhancing protein 5 [Homo sapiens].	4.23	1	1	1	4	189	21.5	8.1	Integral membrane protein	Biological_process unknown	Molecular function unknown	-	-	Monocyte, Fetus	TM	20	4	401902	0.0264093
203098013	RETSAT	54884	07605	NP_060220.3	all-trans-retinol 13,14-reductase precursor [Homo sapiens].	1.97	1	1	1	2	610	66.8	8.28	Enzyme: Reductase	Vitamin metabolism	Catalytic activity	Endoplasmic reticulum membrane	Mitochondrion, Microsome	-	SP	52	2	51855.7	0.00131057
95113666	RIC8B	55188	07605	NP_060627.2	synembryn-B [Homo sapiens].	3.85	1	1	1	1	520	58.8	5.73	Guanine nucleotide exchange factor	Cell communication,Signal transduction	Guanyl-nucleotide exchange factor activity	Cytoplasm	Plasma membrane	Brain	-	57	1	21474.5	0.000495126
140561070	RIMBP2	23504	07605	NP_056162.4	RIMS-binding protein 2 [Homo sapiens].	0.48	1	1	1	1	1052	116	5.3	Unclassified	Biological_process unknown	Molecular function unknown	-	-	Placenta, Testis, Brain, Small intestine, Ovary, Kidney	CC, SH3, FN3	92	1	32547.1	0.000464935
18466802	RIN2	54453	15249	NP_061866.1	ras and Rab interactor 2 isoform 2 [Homo sapiens].	0.89	2	1	1	17	895	100.1	6.58	Guanine nucleotide exchange factor	Cell communication,Signal transduction	Guanyl-nucleotide exchange factor activity	Cytoplasmic vesicle	-	Placenta, Heart, Brain, Leukocyte, Spleen, Skeletal muscle, Peripheral blood cell, Small intestine, Lung, Liver, Colon, Kidney	SH2, VPS9, RA	83	17	1.82238e+06	0.0288555
4506533	RIT2	6014	15253	NP_002921.1	GTP-binding protein Rit2 isoform 1 [Homo sapiens].	5.07	1	1	1	1	217	24.7	6.55	GTPase	Cell communication,Signal transduction	GTPase activity	Plasma membrane	Cytoplasm, Nucleus	-	RAS	23	1	37446.6	0.0021397
157388927	RMND1	55005	15253	NP_060379.2	required for meiotic nuclear division protein 1 homolog isoform 1	2.23	1	1	1	2	449	51.6	8.69	Unclassified	Biological_process unknown	Molecular function unknown	-	-	-	-	53	2	38393.1	0.000952016
170016081	RP2	6102	15253	NP_008846.2	protein XRP2 [Homo sapiens].	2.86	1	1	1	4	350	39.6	5.12	Structural protein	Cell growth and/or maintenance	Structural molecule activity	Plasma membrane	Nucleus	Ubiquitous	CARP	35	4	67306	0.00252728
6912634	RPL13A	23521	11775	NP_036555.1	60S ribosomal protein L13a isoform 1 [Homo sapiens].	2.96	1	1	1	1	203	23.6	10.93	Ribosomal subunit	Protein metabolism	Structural constituent of ribosome	Ribosome	Cytoplasm, Nucleolus	-	CC	37	1	116599	0.00414152
4506621	RPL26	6154	04746	NP_000978.1	60S ribosomal protein L26 [Homo sapiens].	6.21	2	1	1	2	145	17.2	10.55	Ribosomal subunit	Protein metabolism	Structural constituent of ribosome	Ribosome	Nucleoplasm, Nucleolus	-	-	31	2	38271.3	0.00162248
76496472	RPL3	6122	16042	NP_001029025.1	60S ribosomal protein L3 isoform b [Homo sapiens].	2.54	2	1	1	4	354	40.1	10.23	Ribosomal subunit	Protein metabolism	Structural constituent of ribosome	Cytoplasm	Ribosome, Nucleolus	Placenta, Heart, Ubiquitous, Skeletal muscle, Brain, Lung, Liver, Leukocyte, Kidney, Pancreas	-	53	4	258253	0.00640378
14591909	RPL5	6125	04699	NP_000960.2	60S ribosomal protein L5 [Homo sapiens].	4.71	1	1	1	2	297	34.3	9.72	Ribosomal subunit	Protein metabolism	Structural constituent of ribosome	Ribosome	Cytosol, Nucleolus	Leukocyte, Retina, Skeletal muscle, Brain, Colon, Uterus, Ovary	NLS, NES	43	2	95048	0.00290497
4506661	RPL7A	6130	01712	NP_000963.1	60S ribosomal protein L7a [Homo sapiens].	5.26	1	1	1	6	266	30	10.61	Ribosomal subunit	Protein metabolism	Structural constituent of ribosome	Cytoplasm	Ribosome, Nucleolus, Nucleus, Extracellular	Leukocyte, Fetus, Monocyte	NLS	48	6	232833	0.00637486
15431306	RPL8	6132	01712	NP_150644.1	60S ribosomal protein L8 [Homo sapiens].	4.28	1	1	1	2	257	28	11.03	Ribosomal subunit	Protein metabolism	Structural constituent of ribosome	Nucleolus	Mitochondrion	Granulosa lutein cell, Leukocyte	-	41	2	173910	0.00557453
4506723	RPS3A	6189	01606	NP_000997.1	40S ribosomal protein S3a isoform 1 [Homo sapiens].	3.03	1	1	1	2	264	29.9	9.73	Ribosomal subunit	Protein metabolism	Structural constituent of ribosome	Cytoplasm	Cytosol, Ribosome, Nucleolus, Nucleus	Lymphocyte, Leukocyte	-	39	2	32206.7	0.0010853
4885579	RQCD1	9125	08828	NP_005435.1	cell differentiation protein RCD1 homolog isoform 2 [Homo sapiens].	4.01	1	1	1	2	299	33.6	8.03	Transcription regulatory protein	Regulation of nucleobase, nucleoside, nucleotide and nucleic acid metabolism	Transcription regulator activity	Nucleus	-	Intestine, Testis, Prostate, Ovary, Spleen	-	28	2	35563.9	0.00166924
192807327	RRAD	6236	08828	NP_001122322.1	GTP-binding protein RAD [Homo sapiens].	4.87	1	1	1	8	308	33.2	8.88	GTPase	Cell communication,Signal transduction	GTPase activity	Cytoplasm	Plasma membrane	Placenta, Cardiac muscle, Skeletal muscle, Adipose tissue, Lung, Kidney	Small_GTPase, RAS	36	8	946646	0.0345583
289177076	RRM2B	50484	08828	NP_001165949.1	ribonucleoside-diphosphate reductase subunit M2 B isoform 3 [Homo	2.01	5	1	1	1	299	34.5	4.88	Enzyme: Reductase	Regulation of nucleobase, nucleoside, nucleotide and nucleic acid metabolism	Catalytic activity	Nucleus	Cytoplasm	-	TM	24	1	617152	0.0337946
10835083	RS1	6247	02426	NP_000321.1	retinoschisin precursor [Homo sapiens].	6.7	1	1	1	1	224	25.6	5.68	Secreted polypeptide	Cell growth and/or maintenance,Response to external stimulus	Molecular function unknown	Extracellular	-	-	SP	21	1	16623.6	0.00104034
55953125	RWDD1	51389	15286	NP_057188.2	RWD domain-containing protein 1 isoform b [Homo sapiens].	11.56	2	1	1	3	147	17.1	4.41	Unclassified	Biological_process	Molecular function unknown	-	-	-	CC, RWD	16	3	248225	0.0203889
5032057	S100A11	6282	04385	NP_005611.1	protein S100-A11 [Homo sapiens].	8.57	1	1	1	1	105	11.7	7.12	Calcium binding protein	Cell communication,Signal transduction	Calcium ion binding	Cytoplasm	Endosome, Nucleus, Plasma membrane	Semen, Testis, Leukocyte, Hepatocyte, Thyroid gland, Mammary gland, Stomach, Spleen, Skeletal muscle, Bronchial epithelial cell, Small intestine, Liver, Colon, Prostate, Pancreas, Placenta, Epidermis, Tear, Renal tubule, Saliva, Lacrimal gland, Uterus, Lactiferous duct, Ovary, Heart, Fetus, Urine, Lung, Kidney	EF	12	1	31757.2	0.00347799
5454034	S100B	6285	01505	NP_006263.1	protein S100-B [Homo sapiens].	16.3	1	1	1	2	92	10.7	4.59	Calcium binding protein	Cell communication,Signal transduction	Calcium ion binding	Cytoplasm	Nucleus, Extracellular	Brain, Amniotic fluid, Fetus, Astrocyte	EF, S_100	9	2	34776.3	0.00507818
32129199	SARNP	84324	16716	NP_149073.1	SAP domain-containing ribonucleoprotein [Homo sapiens].	4.76	1	1	1	1	210	23.7	6.42	Unclassified	Biological_process unknown	Molecular function unknown	Nucleus	Cytoplasm, Nucleolus	Placenta, Heart, Testis, Fetus, Spleen, Bone marrow, Skeletal muscle, Peripheral blood cell, Brain, Lung, Liver, Lymph node, Kidney, Pancreas	NLS, SAP	31	1	55881	0.00236903
116256358	SCAMP1	9522	00579	NP_004857.4	secretory carrier-associated membrane protein 1 [Homo sapiens].	6.8	1	1	1	4	338	37.9	7.42	Membrane transport protein	Transport	Auxiliary transport protein activity	Plasma membrane	Cytoplasm, Secretory granule, Synaptic vesicle, Golgi apparatus	Placenta, Heart, Skeletal muscle, Brain, Lung, Liver, Pancreas	CC, TM	21	4	259483	0.0162389
5730031	SCAMP2	10066	06073	NP_005688.2	secretory carrier-associated membrane protein 2 [Homo sapiens].	3.65	1	1	1	4	329	36.6	6.1	Membrane transport protein	Transport	Auxiliary transport protein activity	Plasma membrane	Cytoplasm, Secretory granule	Placenta, Heart, Leukocyte, Monocyte, Skeletal muscle, Lung, Liver, Kidney, Pancreas	CC, TM	15	4	220731	0.0193392
16445421	SCAMP3	10067	06073	NP_443069.1	secretory carrier-associated membrane protein 3 isoform 2 [Homo	4.98	2	1	1	2	321	35.2	7.93	Membrane transport protein	Transport	Auxiliary transport protein activity	Nucleus, Plasma membrane	Cytoplasm, Golgi apparatus, Early endosome	Placenta, Heart, Skeletal muscle, Brain, Lung, Liver, Kidney, Pancreas	CC, TM	18	2	65548.8	0.00478586
17738287	SCAMP4	113178	11536	NP_524558.1	secretory carrier-associated membrane protein 4 [Homo sapiens].	4.8	1	1	1	2	229	25.7	8.82	Membrane transport protein	Transport	Auxiliary transport protein activity	Cytoplasmic vesicle	-	-	TM	13	2	132875	0.0134328
53759151	SCD	6319	11536	NP_005054.3	acyl-CoA desaturase [Homo sapiens].	1.67	1	1	1	2	359	41.5	9	Enzyme: Oxidoreductase	Metabolism,Energy pathways	Oxidoreductase activity	Endoplasmic reticulum	Mitochondrion, Nucleus	Placenta, Heart, Keratinocyte, Trachea, Retinal pigmented epithelial cell, Retina, Skeletal muscle, Sebaceous gland, Hair, Brain, Lung, Liver, Spinal cord, Skin, Cerebellum, Fetus, Kidney, Pancreas	TM	32	2	376473	0.0154615
119220552	SDK1	221935	11536	NP_689957.3	protein sidekick-1 isoform 1 [Homo sapiens].	0.95	1	1	1	2	2213	242	6.39	Adhesion molecule	Cell growth and/or maintenance	Cell adhesion molecule activity	Plasma membrane	-	-	IGC2, FN3, TM, IG	166	2	26676.1	0.000211194
19923959	SDSL	113675	11542	NP_612441.1	serine dehydratase-like [Homo sapiens].	3.65	1	1	1	2	329	34.7	6.89	Unclassified	Biological_process unknown	Molecular function unknown	-	-	-	SP	24	2	44028.5	0.00241096
190343021	SEC24D	9871	11542	NP_055637.2	protein transport protein Sec24D [Homo sapiens].	1.45	1	1	1	2	1032	112.9	7.25	Transport/cargo protein	Transport	Transporter activity	Endoplasmic reticulum	Cytoplasm	Placenta, Heart, Brain, Lung, Liver, Muscle, Kidney, Pancreas	GEL	66	2	79492.8	0.00158289
6005872	SEC63	11231	09783	NP_009145.1	translocation protein SEC63 homolog [Homo sapiens].	2.24	1	1	1	2	760	87.9	5.31	Transport/cargo protein	Transport	Transporter activity	Endoplasmic reticulum	Mitochondrion	Leukocyte	CC, TM, DNAJ	81	2	18821.2	0.000305373
32880229	SELO	83642	07449	NP_113642.1	selenoprotein O [Homo sapiens].	1.79	1	1	1	1	669	73.4	5.97	-	-	-	-	-	-	-	60	1	35038.6	0.000767473
21361302	SERPINA4	5267	01004	NP_006206.2	kallistatin precursor [Homo sapiens].	2.11	1	1	1	2	427	48.5	7.75	Protease inhibitor	Protein metabolism	Protease inhibitor activity	Extracellular	-	Semen, Testis, Collecting duct, Vitreous Humor, Salivary gland, Ciliary body, Ventricle, Plasma, Stomach, Choroid, Lymphocyte, Retina, Monocyte, Pancreatic acinus, Liver, Prostate, Pancreas, Loop of Henle, Renal tubule, Intestinal epithelium, Zona fasciculata, Aorta, Neutrophil, Cornea, Urine, Vascular endothelium, Platelet, Lung, Atrium, Serum, Kidney	SP, SERPIN	37	2	69638.3	0.00247351
211904152	SERPINE2	5270	01004	NP_001130000.1	glia-derived nexin isoform b precursor [Homo sapiens].	2.77	3	1	1	2	397	44	9.38	Protease inhibitor	Protein metabolism	Protease inhibitor activity	Extracellular	-	Skin	SP, SERPIN	36	2	45174.2	0.00164913
40068483	SETD3	84193	08664	NP_954574.1	histone-lysine N-methyltransferase setd3 isoform b [Homo sapiens].	3.38	2	1	1	2	296	33.7	7.02	Enzyme: Methyltransferase	Biological_process unknown	Methyltransferase activity	-	-	-	SET	31	2	32628.9	0.00138327
18139549	SETD7	80854	16226	NP_085151.1	histone-lysine N-methyltransferase SETD7 [Homo sapiens].	3.83	1	1	1	2	366	40.7	4.63	Enzyme: Methyltransferase	Regulation of nucleobase, nucleoside, nucleotide and nucleic acid metabolism	Methyltransferase activity	Nucleus	-	Cerebellum, Heart, Testis, Hippocampus, Substantia nigra, Spleen, Subthalamic nucleus, Skeletal muscle, Amygdala, Brain, Corpus callosum, Lung, Liver, Spinal cord, Fetus, Ovary, Thalamus, Caudate nucleus, Kidney, Pancreas	SET, MORN	27	2	31660.4	0.00154106
30578418	SFXN2	118980	18045	NP_849189.1	sideroflexin-2 [Homo sapiens].	2.8	1	1	1	2	322	36.2	9.41	Transport/cargo protein	Transport	Transporter activity	Integral to membrane	-	Placenta, Testis, Lung, Liver, Ovary, Prostate, Kidney, Pancreas	TM	33	2	31563.3	0.001257
71143119	SIPA1L3	23094	18755	NP_055888.1	signal-induced proliferation-associated 1-like protein 3 [Homo	0.9	1	1	1	3	1781	194.5	8.32	Unclassified	Biological_process unknown	Peptide binding	-	-	Heart, Testis, Skeletal muscle, Brain, Small intestine, Lung, Ovary, Prostate, Kidney	CC, PDZ	172	3	95599.8	0.000730459
21314632	SLC1A4	6509	02576	NP_003029.2	neutral amino acid transporter A isoform 1 [Homo sapiens].	2.44	1	1	1	2	532	55.7	6.25	Transport/cargo protein	Transport	Transporter activity	Plasma membrane	Cytoplasm	Brain	TM	31	2	41497.7	0.00175926
56699405	SLC25A25	114789	10573	NP_001006644.1	calcium-binding mitochondrial carrier protein SCaMC-2 isoform d	3.55	4	1	1	2	366	40.6	9.04	Transport/cargo protein	Transport	Transporter activity	Mitochondrion	-	Cerebellum, Heart, Testis, Hippocampus, Substantia nigra, Spleen, Subthalamic nucleus, Skeletal muscle, Amygdala, Brain, Corpus callosum, Lung, Liver, Spinal cord, Fetus, Ovary, Small intestine, Thalamus, Caudate nucleus, Kidney, Pancreas	EF, SP	37	2	36289.3	0.00128897
41462412	SLC25A35	399512	13444	NP_958928.1	solute carrier family 25 member 35 [Homo sapiens].	2.71	1	1	1	2	295	31.2	9.32	Membrane transport protein	Mitochondrial transport,Amino acid transport,Protein transport	Transporter activity	Mitochondrial membrane	Integral to membrane	-	SP	24	2	94139.9	0.00515501
157388991	SLC25A36	55186	13444	NP_060625.2	solute carrier family 25 member 36 isoform b [Homo sapiens].	4.19	3	1	1	2	310	34.1	8.73	Transport/cargo protein	Metabolism	Transporter activity	Mitochondrion	-	-	TM	32	2	85032.7	0.00349223
258547124	SLC25A42	284439	13444	NP_848621.2	mitochondrial coenzyme A transporter SLC25A42 [Homo sapiens].	5.35	1	1	1	2	318	35.4	10.07	Unclassified	Biological_process unknown	Molecular function unknown	-	-	-	-	35	2	115871	0.00435086
13325055	SLC27A6	28965	09173	NP_054750.1	long-chain fatty acid transport protein 6 [Homo sapiens].	1.45	1	1	1	1	619	70.1	8.51	Transport/cargo protein	Lipid transport	Lipid transporter activity	Plasma membrane	-	Placenta, Heart, Testis, Trophoblast, Urinary bladder, Adrenal gland, Small intestine, Colon, Uterus, Lung, Ovary, Kidney	SP	62	1	24945.3	0.000528768
17999520	SLC32A1	140679	18058	NP_542119.1	vesicular inhibitory amino acid transporter [Homo sapiens].	1.14	1	1	1	7	525	57.4	6.64	Membrane transport protein	Transport	Auxiliary transport protein activity	Integral to membrane	-	Retina, Retinal horizontal cell	TM	37	7	668672	0.0237508
67782317	SLC6A9	6536	01498	NP_001020016.1	sodium- and chloride-dependent glycine transporter 1 isoform 3	1.9	3	1	1	4	633	70.5	7.91	Membrane transport protein	Transport	Auxiliary transport protein activity,Transporter activity	Plasma membrane	-	Cerebellum, Heart, Intestine, CNS, Mast cell, Enterocyte, Retina, Placenta, Brain, Lung, Liver, Pancreas, Hippocampus, Muscle, Cerebral cortex, Kidney, Macrophage	TM	35	4	354903	0.0133263
51477704	SMARCD3	6604	01498	NP_001003802.1	SWI/SNF-related matrix-associated actin-dependent regulator of	1.7	2	1	1	1	470	53.7	9.32	Transcription regulatory protein	Regulation of nucleobase, nucleoside, nucleotide and nucleic acid metabolism	Transcription factor binding	Cytoplasm, Nucleus	-	Cerebellum, Heart, Testis, Fetus, Spleen, Bone marrow, Trachea, Placenta, Adipose tissue, Skeletal muscle, Adrenal gland, Thyroid gland, Salivary gland, Lung, Uterus, Prostate, Kidney	-	51	1	168527	0.00434277
42476070	SMG7	9887	10723	NP_963862.1	protein SMG7 isoform 2 [Homo sapiens].	1.1	4	1	1	1	1091	121.9	8.28	Unclassified	Biological_process unknown	Molecular function unknown	-	-	Placenta, Heart, Testis, Leukocyte, Spleen, Skeletal muscle, Brain, Small intestine, Lung, Liver, Colon, Ovary, Prostate, Kidney, Pancreas	-	85	1	50716.6	0.000784149
21264341	SMS	6611	02115	NP_004586.2	spermine synthase isoform 1 [Homo sapiens].	5.74	1	1	1	2	366	41.2	5.02	Enzyme: Synthase	Metabolism,Energy pathways	Transferase activity	-	-	Placenta, Heart, Semen, Skeletal muscle, Brain, Lung, Liver, Kidney, Pancreas	-	35	2	30537.9	0.00114667
18765731	SNAP23	8773	01498	NP_570710.1	synaptosomal-associated protein 23 isoform SNAP23B [Homo sapiens].	8.86	2	1	1	2	158	17.8	4.69	Transport/cargo protein	Transport	Transporter activity	Plasma membrane	Cytoplasmic vesicle, Cytoplasm, Secretory granule, Late endosome, Golgi apparatus	Placenta, Heart, Ubiquitous, Plasma cell, Lymphocyte, Monocyte, Skeletal muscle, Brain, Platelet, Lung, Liver, Eosinophil, Muscle, Neutrophil, Kidney, Pancreas	CC, t_SNARE	18	2	71588.4	0.00522682
4507145	SNX4	8723	09334	NP_003785.1	sorting nexin-4 [Homo sapiens].	2	1	1	1	2	450	51.9	5.99	Transport/cargo protein	Transport	Transporter activity	Integral to membrane	Cytoplasm, Endosome	Placenta, Heart, Testis, Leukocyte, Medulla oblongata, Spleen, Pituitary gland, Brain, Lung, Liver, Spinal cord, Colon, Ovary, Prostate, Kidney, Pancreas	CC, PX	52	2	54526.3	0.00137807
7706706	SNX9	51429	12072	NP_057308.1	sorting nexin-9 [Homo sapiens].	2.18	1	1	1	1	595	66.5	5.58	Adapter molecule	Cell communication,Signal transduction	Receptor signaling complex scaffold activity	-	Cell surface, Perinuclear region, Clathrin-coated vesicle, Golgi apparatus, Plasma membrane	Placenta, Heart, Testis, Leukocyte, Spleen, Skeletal muscle, Brain, Small intestine, Lung, Liver, Colon, Ovary, Prostate, Kidney, Pancreas	PX, SH3	61	1	17569.8	0.000378534
31377585	SPATA2L	124044	14515	NP_689552.2	spermatogenesis-associated protein 2-like protein [Homo sapiens].	4.72	1	1	1	1	424	46.1	5.52	Unclassified	Biological_process unknown	Molecular function unknown	-	-	-	-	32	1	52424.3	0.00215303
94536850	SPATA7	55812	14515	NP_001035518.1	spermatogenesis-associated protein 7 isoform 2 [Homo sapiens].	1.23	2	1	1	1	567	64.1	5.88	Unclassified	Biological_process unknown	Molecular function unknown	-	-	Testis	CC	65	1	950640	0.0192207
27477113	SREBF2	6721	02726	NP_004590.2	sterol regulatory element-binding protein 2 [Homo sapiens].	0.88	1	1	1	1	1141	123.6	8.4	Transcription factor	Regulation of nucleobase, nucleoside, nucleotide and nucleic acid metabolism	Transcription factor activity	Nucleus	Endoplasmic reticulum, Golgi apparatus	Heart, Keratinocyte, Fetus, Brain, Lung, Liver, Leukocyte, Muscle, Prostate, Kidney	LZ, HLH	94	1	22736.9	0.000317885
4507217	SRP9	6726	02830	NP_003124.1	signal recognition particle 9 kDa protein isoform 2 [Homo sapiens].	12.79	1	1	1	1	86	10.1	7.97	RNA binding protein	Protein metabolism	RNA binding	Cytoplasm	Nucleolus	Testis, Leukocyte, Spleen, Thyroid gland, Small intestine, Colon, Ovary, Prostate	-	14	1	26396.6	0.00247792
300244569	SRSF11	9295	02830	NP_001177916.1	serine/arginine-rich splicing factor 11 isoform 2 [Homo sapiens].	3.52	2	1	1	2	483	53.4	10.52	Transcription regulatory protein	Regulation of nucleobase, nucleoside, nucleotide and nucleic acid metabolism	Transcription regulator activity	Nucleus	Cytoplasm	-	RRM	81	2	44718	0.000725546
86991438	SRSF5	6430	02830	NP_001034554.1	serine/arginine-rich splicing factor 5 [Homo sapiens].	3.31	3	1	1	2	272	31.2	11.59	RNA binding protein	Regulation of nucleobase, nucleoside, nucleotide and nucleic acid metabolism	RNA binding	Nucleus	Nucleolus	Brain, Retina, Liver, Kidney, Spleen	RRM	66	2	1.23498e+06	0.0245913
6005884	SSR3	6747	16206	NP_009038.1	translocon-associated protein subunit gamma [Homo sapiens].	7.57	1	1	1	2	185	21.1	9.61	Membrane transport protein	Transport	Auxiliary transport protein activity	Microsome	Mitochondrion, Cytoplasm, Endoplasmic reticulum	Monocyte	TM	20	2	45774	0.00300785
21264614	ST5	6764	00780	NP_631896.1	suppression of tumorigenicity 5 protein isoform 2 [Homo sapiens].	0.84	2	1	1	1	717	82	8.94	Unclassified	Cell communication,Signal transduction	Protein binding,Molecular function unknown	-	-	Placenta, Heart, Testis, Leukocyte, Bone marrow, Trachea, Adrenal gland, Brain, Liver, Uterus, Kidney	-	80	1	240355	0.00394849
112789530	STAG2	10735	00780	NP_001036216.1	cohesin subunit SA-2 isoform b [Homo sapiens].	1.22	3	1	1	2	1231	141.2	5.43	Cell cycle control protein	Cell growth and/or maintenance	Molecular function unknown	Nucleus	Cytoplasm, Chromosome	-	CC	117	2	29615.6	0.000332661
33147080	STAMBPL1	57559	16486	NP_065850.1	AMSH-like protease [Homo sapiens].	1.61	1	1	1	1	436	49.8	7.23	Adapter molecule	Cell communication,Signal transduction	Receptor signaling complex scaffold activity	Nucleus	Cytoplasm	Placenta, Heart, Testis, Leukocyte, Spleen, Ubiquitous, Skeletal muscle, Brain, Small intestine, Lung, Liver, Colon, Ovary, Prostate, Kidney, Pancreas	CC, NLS, JAB	44	1	19843.6	0.000592702
116812600	STARD10	10809	16486	NP_006636.2	PCTP-like protein [Homo sapiens].	4.12	1	1	1	2	291	33	7.12	Unclassified	Biological_process unknown	Molecular function unknown	-	-	-	START	32	2	41542.9	0.00170614
221316744	STOML3	161003	16486	NP_001137505.1	stomatin-like protein 3 isoform 2 [Homo sapiens].	2.48	2	1	1	6	282	31	8.85	Integral membrane protein	Cell communication,Signal transduction	Molecular function unknown	Plasma membrane	-	-	PHB, TM	30	6	308016	0.0134933
142976675	STRN3	29966	16486	NP_055389.3	striatin-3 isoform 2 [Homo sapiens].	1.82	2	1	1	2	713	77.7	5.26	Calcium binding protein	Cell communication,Signal transduction	Calcium ion binding	Cytoskeleton, Nucleus	Cytoplasm, Integral to membrane	Caudate nucleus	CC, WD40, NLS	58	2	25167.7	0.000570274
16418379	STX1B	112755	18126	NP_443106.1	syntaxin-1B [Homo sapiens].	3.13	1	1	1	1	288	33.2	5.38	Membrane transport protein	Transport	Auxiliary transport protein activity	Integral to membrane	-	-	SynN, t_SNARE, TM	40	1	18766.9	0.000616594
20149560	STX4	6810	01722	NP_004595.2	syntaxin-4 isoform 3 [Homo sapiens].	3.7	1	1	1	2	297	34.2	6.28	Membrane transport protein	Cell communication,Signal transduction	Auxiliary transport protein activity	Plasma membrane	-	Placenta, Eosinophil	CC, SynN, TM	40	2	108463	0.00356359
4759188	STX8	9482	05012	NP_004844.1	syntaxin-8 [Homo sapiens].	4.24	1	1	1	2	236	26.9	4.98	Membrane transport protein	Transport	Auxiliary transport protein activity	Plasma membrane	Cytoplasm, Endosome, Golgi apparatus, Endoplasmic reticulum	Placenta, Heart, Fetus, Skeletal muscle, Brain, Lung, Liver, Kidney, Pancreas	CC, TM	26	2	38385.5	0.00194026
188528901	STXBP2	6813	05012	NP_001120868.1	syntaxin-binding protein 2 isoform b [Homo sapiens].	2.71	2	1	1	2	590	66.1	6.55	Unclassified	Cell communication,Signal transduction	Molecular function unknown	Cytoplasm	Secretory granule, Plasma membrane	Placenta, Heart, Semen, Skeletal muscle, T Cell, Brain, Platelet, Lung, Liver, Kidney, Pancreas	-	68	2	78112.4	0.00150966
150417971	SVIL	6840	05012	NP_003165.2	supervillin isoform 1 [Homo sapiens].	1.06	2	1	1	2	1788	200.7	6.9	Cytoskeletal associated protein	Cell growth and/or maintenance	Cytoskeletal protein binding	Plasma membrane	Cytoplasm, Nucleus	Testis, Leukocyte, Adrenal gland, Thyroid gland, Salivary gland, Pituitary gland, Lymph node, Mammary gland, Vermiform appendix, Skeletal muscle, Small intestine, Liver, Colon, Prostate, Pancreas, Placenta, Cardiac muscle, Spleen, Bone marrow, Uterus, Stomach, Ovary, Heart, Aorta, Trachea, Brain, Lung, Spinal cord, Kidney	VHP, GEL	200	2	50562.6	0.000332251
93102364	SWAP70	23075	05012	NP_055870.2	switch-associated protein 70 [Homo sapiens].	1.71	1	1	1	2	585	69	5.87	Guanine nucleotide exchange factor	Cell communication,Signal transduction	Guanyl-nucleotide exchange factor activity	Cytoplasm	Nucleus, Plasma membrane	B Cell, Heart, Testis, Spleen, Lymphocyte, Tonsil, Skeletal muscle, Brain, Lung, Liver, Ovary, Kidney, Pancreas	CC, PH, NLS, NES	73	2	39621.3	0.000713301
19923855	SYAP1	94056	06733	NP_116185.2	synapse-associated protein 1 [Homo sapiens].	4.26	1	1	1	2	352	39.9	4.53	Transport/cargo protein	Cell communication,Signal transduction	Transporter activity	Cytoplasm, Nucleus	-	Liver	CC	31	2	43752.4	0.00185484
23097308	SYNE1	23345	09762	NP_149062.1	nesprin-1 isoform 2 [Homo sapiens].	0.21	2	1	1	1	8749	1004.6	5.52	Unclassified	Cell growth and/or maintenance	Protein binding,Cytoskeletal protein binding	Nucleus	Cytoplasm, Cytoskeleton, Sarcoplasmic reticulum, Nucleolus, Golgi apparatus	Placenta, Testis, Leukocyte, Paracentral gyrus, Parietal lobe, Vermiform appendix, Adrenal gland, Thyroid gland, Salivary gland, Oesophagus, Ventricular septum, Ventricle, Cerebral cortex, Thalamus, Temporal lobe, Lymph node, Nucleus accumbens, Mammary gland, Hippocampus, Medulla oblongata, Jejunum, Descending colon, Skeletal muscle, Urinary bladder, Subthalamic nucleus, Liver, Ileum, Rectum, Pro…	CC, SPECTRIN, CH, TM, NLS	980	1	39650.7	5.31731e-05
22035698	SYNGR1	9145	09762	NP_663783.1	synaptogyrin-1 isoform 1b [Homo sapiens].	6.28	2	1	1	11	191	21	6.09	Integral membrane protein	Transport	Molecular function unknown	Integral to membrane	-	Heart, Fetus, Skeletal muscle, Brain, Colon, Cerebrum, Ovary, Prostate, Kidney, Liver	TM	11	11	395852	0.0472941
237757312	SYNJ1	8867	09762	NP_001153774.1	synaptojanin-1 isoform c [Homo sapiens].	0.93	4	1	1	2	1295	143.2	7.33	Enzyme: Phosphatase	Metabolism	Hydrolase activity	Synaptic vesicle	Nucleus	-	RRM, I_Phosphatase	123	2	36359.8	0.000388493
193083185	SYNPO2	171024	09762	NP_001122405.1	synaptopodin-2 isoform b [Homo sapiens].	1.28	3	1	1	2	1093	117.4	8.57	Unclassified	Biological_process unknown	Molecular function unknown	Cytoplasm	Nucleus	Heart, Urothelium, Skeletal muscle, Urinary bladder	PDZ	102	2	47972.4	0.0006181
27764867	SYP	6855	02435	NP_003170.1	synaptophysin [Homo sapiens].	3.19	1	1	1	2	313	33.8	4.81	Transport/cargo protein	Transport	Transporter activity	Cytoplasm	Endosome, Nucleus	Endocrine pancreas, Pancreatic duct, Parietal cortex, Superior frontal gyrus, Langerhans cell, Corpus, Pineal gland, Sympathetic nervous system, Hippocampus, Retina, Osteoblast, Thalamus, Liver, Antrum, Red nucleus, Duodenum, Ileum, Cerebellar cortex, Frontal cortex, Purkinje cell, Brain, Colon, Spinal cord	TM	20	2	60060.7	0.00394664
209447070	SYT1	6857	02435	NP_001129277.1	synaptotagmin-1 [Homo sapiens].	3.08	1	1	1	2	422	47.5	8.12	Calcium binding protein	Cell communication,Signal transduction	Calcium ion binding	Cytoplasmic vesicle	Chromaffin granule	Mast cell, Brain, Caudate nucleus, Semen	C2, TM	50	2	83785.5	0.00220225
27545315	TACO1	51204	17421	NP_057444.2	translational activator of cytochrome c oxidase 1 [Homo sapiens].	6.06	1	1	1	4	297	32.5	8.13	Unclassified	Biological_process unknown	Molecular function unknown	-	-	-	SP	38	4	93684.9	0.00324006
21071067	TAF5	6877	11876	NP_008882.2	transcription initiation factor TFIID subunit 5 [Homo sapiens].	0.88	2	1	1	1	800	86.8	5.64	Transcription factor	Regulation of nucleobase, nucleoside, nucleotide and nucleic acid metabolism	Transcription factor activity	Nucleus	-	-	LISH, WD40	67	1	79166.4	0.00155286
262527244	TAPBP	6892	11876	NP_757346.2	tapasin isoform 3 precursor [Homo sapiens].	2.22	3	1	1	2	361	38.3	6.65	Chaperone	Protein folding	Chaperone activity	Endoplasmic reticulum	Golgi apparatus	Leukocyte, Neutrophil, Monocyte	Ig_LIKE, TM, SP	23	2	1.5378e+06	0.0878696
148806902	TBC1D12	23232	11876	NP_056003.1	TBC1 domain family member 12 [Homo sapiens].	0.9	1	1	1	1	775	85.6	5.74	GTPase activating protein	Cell communication,Signal transduction	GTPase activator activity	-	-	Placenta, Heart, Testis, Spleen, Skeletal muscle, Brain, Small intestine, Lung, Liver, Ovary, Prostate, Kidney, Pancreas	TBC	80	1	86429.2	0.00141983
164565381	TBC1D14	57533	11876	NP_001106834.1	TBC1 domain family member 14 isoform b [Homo sapiens].	5.33	2	1	1	1	413	47.7	6.39	GTPase activating protein	Cell communication,Signal transduction	GTPase activator activity	-	-	Cerebellum, Heart, Testis, Hippocampus, Substantia nigra, Spleen, Subthalamic nucleus, Skeletal muscle, Amygdala, Brain, Corpus callosum, Lung, Liver, Spinal cord, Fetus, Ovary, Thalamus, Caudate nucleus, Kidney, Pancreas	CC, TBC	39	1	12705.7	0.000428154
38570103	TBC1D8B	54885	11876	NP_942582.1	TBC1 domain family member 8B isoform b [Homo sapiens].	1.11	2	1	1	12	632	72.6	6.34	Unclassified	Biological_process unknown	Molecular function unknown	-	-	-	TBC, GRAM	66	12	1.35615e+06	0.0270042
55749431	TCEAL3	85012	11876	NP_001006934.1	transcription elongation factor A protein-like 3 [Homo sapiens].	12	1	1	1	5	200	22.5	4.92	Unclassified	Biological_process unknown	Molecular function unknown	-	-	-	-	25	5	75238	0.00395516
16753231	TEKT1	83659	10611	NP_444515.1	tektin-1 [Homo sapiens].	2.63	1	1	1	1	418	48.3	6.37	Structural protein	Cell growth and/or maintenance	Structural molecule activity	Cytoskeleton	Microtubule	Testis, Fetus	CC	58	1	21144	0.0004791
5730091	TFPI2	7980	08962	NP_006519.1	tissue factor pathway inhibitor 2 isoform 1 precursor [Homo	2.55	1	1	1	6	235	26.9	8.53	Protease inhibitor	Protein metabolism	Protease inhibitor activity	Extracellular	Endoplasmic reticulum, Plasma membrane	Placenta, Semen, Umbilical vein endothelial cell, Cytotrophoblast, Syncytiotrophoblast, Liver, Artery, Serum	SP, KUNITZ	30	6	306939	0.0134462
215272341	THOC6	79228	08962	NP_001135822.1	THO complex subunit 6 homolog isoform 2 [Homo sapiens].	3.72	2	1	1	2	296	32.9	7.24	Unclassified	Biological_process unknown	Molecular function unknown	-	-	-	WD40	27	2	31515.5	0.00153401
156151381	THOC7	80145	08962	NP_079351.2	THO complex subunit 7 homolog [Homo sapiens].	6.37	1	1	1	6	204	23.7	5.67	Unclassified	Biological_process unknown	Molecular function unknown	Cytoplasm	Nucleus	-	CC	23	6	232974	0.0133121
122937257	THSD7B	80731	08962	NP_001073896.1	thrombospondin type-1 domain-containing protein 7B [Homo sapiens].	0.38	1	1	1	1	1577	175.5	7.42	Unclassified	Cell communication	Molecular function unknown	-	-	Spinal cord	TSP1, TM	140	1	132274	0.00124169
13236577	THTPA	79178	15505	NP_077304.1	thiamine-triphosphatase isoform 1 [Homo sapiens].	3.04	2	1	1	2	230	25.6	4.82	Enzyme: Phosphatase	Metabolism,Energy pathways	Hydrolase activity	Extracellular	-	Testis, Leukocyte, Parietal lobe, Adrenal gland, Thyroid gland, Salivary gland, Oesophagus, Ventricular septum, Ventricle, Cerebral cortex, Thalamus, Temporal lobe, Nucleus accumbens, Stomach, Medulla oblongata, Descending colon, Skeletal muscle, Urinary bladder, Jejunum, Liver, Rectum, Prostate, Caudate nucleus, Amygdala, Duodenum, Placenta, Spleen, Occipital lobe, Bone marrow, Frontal lobe, Cor…	-	19	2	32834	0.00227111
7661804	THYN1	29087	18183	NP_054893.1	thymocyte nuclear protein 1 isoform 1 [Homo sapiens].	3.56	1	1	1	1	225	25.7	9.25	Unclassified	Biological_process unknown	Molecular function unknown	Nucleus	-	Lymphoid stem cell	NLS	33	1	30269.8	0.00120549
56606061	TIMM22	29928	18183	NP_037469.2	mitochondrial import inner membrane translocase subunit Tim22 [Homo	7.73	1	1	1	4	194	20	7.59	Transport/cargo protein	Transport	Transporter activity	Mitochondrial membrane	Mitochondrion	-	TM	18	4	140800	0.0102801
290656975	TK2	7084	18183	NP_001166114.1	thymidine kinase 2 isoform 2 [Homo sapiens].	8.97	4	1	1	2	234	27.5	6.84	Enzyme: Phosphorylase	Regulation of nucleobase, nucleoside, nucleotide and nucleic acid metabolism	Phosphorylase activity	Mitochondrion	-	Nervous system, Brain, Muscle, Placenta, Spleen	-	26	2	32113	0.00162321
4507531	TLR3	7098	04324	NP_003256.1	toll-like receptor 3 precursor [Homo sapiens].	1.99	1	1	1	2	904	103.8	7.18	Cell surface receptor	Cell communication,Signal transduction	Receptor activity	Plasma membrane	Endosome, Nucleus, Endoplasmic reticulum	Placenta, Heart, Monocyte, Lung, Liver, Muscle, Pancreas	TM, SP, TIR, LRR	76	2	27916.1	0.000482735
117414150	TM7SF2	7108	04324	NP_003264.2	delta(14)-sterol reductase isoform 1 [Homo sapiens].	2.39	1	1	1	2	418	46.4	8.87	Enzyme: Reductase	Metabolism,Energy pathways	Catalytic activity	Endoplasmic reticulum	-	Heart, Testis, Leukocyte, Skeletal muscle, Brain, Lung, Liver, Ovary, Prostate, Kidney, Pancreas	TM	28	2	65806.1	0.0030887
190194386	TM9SF3	56889	04324	NP_064508.3	transmembrane 9 superfamily member 3 precursor [Homo sapiens].	1.87	1	1	1	1	589	67.8	7.21	Membrane transport protein	Transport	Auxiliary transport protein activity	Plasma membrane	-	Placenta, Heart, Testis, Leukocyte, Spleen, Monocyte, Skeletal muscle, Brain, Small intestine, Lung, Liver, Eosinophil, Uterus, Colon, Prostate, Kidney, Pancreas	SP, TM	43	1	18971.6	0.000579832
238550100	TMC7	79905	04324	NP_001153836.1	transmembrane channel-like protein 7 isoform b [Homo sapiens].	0.82	2	1	1	1	613	71.1	8.27	Integral membrane protein	Biological_process unknown	Molecular function unknown	Integral to membrane	-	-	TM	55	1	89212	0.00213171
5803040	TMED1	11018	05653	NP_006849.1	transmembrane emp24 domain-containing protein 1 precursor [Homo	3.96	1	1	1	2	227	25.2	4.48	Ligand	Cell communication,Signal transduction	Receptor binding	Plasma membrane	-	Placenta, Heart, Lung, Liver, Muscle, Kidney, Pancreas	TM	16	2	78986.9	0.00648788
6679189	TMED3	23423	18200	NP_031390.1	transmembrane emp24 domain-containing protein 3 precursor [Homo	4.61	1	1	1	2	217	24.8	5.6	Integral membrane protein	Biological_process unknown	Molecular function unknown	Integral to membrane	-	-	SP, TM	20	2	170490	0.011203
13994300	TMEM120A	83862	15543	NP_114131.1	transmembrane protein 120A [Homo sapiens].	2.33	1	1	1	1	343	40.6	8.98	Integral membrane protein	Biological_process unknown	Molecular function unknown	Integral to membrane	-	-	TM	33	1	74354.2	0.00296114
154240704	TMEM192	201931	15543	NP_001093859.1	transmembrane protein 192 [Homo sapiens].	5.54	1	1	1	2	271	30.9	7.99	Integral membrane protein	Biological_process unknown	Molecular function unknown	Integral to membrane	Late endosome, Nucleus, Lysosome	Heart, Skeletal muscle, Brain, Lung, Liver, Skin, Kidney, Pancreas	TM	22	2	42068	0.00251302
13129060	TMEM38A	79041	15537	NP_076979.1	trimeric intracellular cation channel type A [Homo sapiens].	5.02	1	1	1	2	299	33.2	8.29	Integral membrane protein	Biological_process unknown	Molecular function unknown	Integral to membrane	-	-	TM	20	2	29936.2	0.00196713
8922461	TMEM38B	55151	15538	NP_060582.1	trimeric intracellular cation channel type B [Homo sapiens].	4.12	1	1	1	2	291	32.5	9.06	Integral membrane protein	Biological_process unknown	Molecular function unknown	-	-	-	TM	20	2	145361	0.00955177
151101292	TMX1	81542	15538	NP_110382.3	thioredoxin-related transmembrane protein 1 precursor [Homo	3.21	1	1	1	4	280	31.8	4.98	Enzyme: Oxidoreductase	Metabolism,Energy pathways	Oxidoreductase activity	Endoplasmic reticulum	Mitochondrion, Microsome, Plasma membrane	Placenta, Heart, Spleen, Monocyte, Brain, Small intestine, Colon, Liver, Lung, Kidney	SP, TM	21	4	147549	0.00923387
117676365	TNFAIP8	25816	15538	NP_055165.2	tumor necrosis factor alpha-induced protein 8 isoform a [Homo	5.05	1	1	1	1	198	23	7.93	Unclassified	Cell growth and/or maintenance	Molecular function unknown	Cytoplasm	-	Lymph node, Placenta, Stomach, Spleen, Bone marrow, Trachea, Thyroid gland, Colon, Fetus, Spinal cord, Heart, Leukocyte, Prostate, Pancreas	DED	24	1	27333.4	0.00149675
13376842	TNKS2	80351	06182	NP_079511.1	tankyrase-2 [Homo sapiens].	1.2	1	1	1	1	1166	126.8	7.2	Enzyme: Ribosyltransferase	Cell communication,Signal transduction	Catalytic activity	Cytoplasm, Centrosome	Endosome, Nucleus, Golgi apparatus	Placenta, Heart, Testis, Mammary gland, Ubiquitous, Lymph node, Spleen, Lung, Skeletal muscle, Brain, Small intestine, Colon, Liver, Spinal cord, Leukocyte, Ovary, Fetus, Prostate, Kidney, Pancreas	SAM, ANK	104	1	114446	0.00144622
75677327	TOM1L2	146691	18213	NP_001028723.1	TOM1-like protein 2 isoform 1 [Homo sapiens].	5.03	2	1	1	2	457	49.9	4.65	Transport/cargo protein	Transport	Transporter activity	-	-	Placenta, Heart, Fetus, Skeletal muscle, Brain, Lung, Liver, Kidney, Pancreas	CC, VHS	36	2	23320	0.000851319
193083122	TOMM40	10452	18213	NP_001122389.1	mitochondrial import receptor subunit TOM40 homolog [Homo sapiens].	4.99	1	1	1	4	361	37.9	7.25	Transport/cargo protein	Transport	Transporter activity	Mitochondrion	-	-	-	21	4	442835	0.0277134
39753957	TOR1AIP1	26092	13958	NP_056417.2	torsin-1A-interacting protein 1 isoform 2 [Homo sapiens].	2.06	1	1	1	12	583	66.2	8.18	Unclassified	Biological_process unknown	Molecular function unknown	Nucleus	Endoplasmic reticulum	Leukocyte	TM	72	12	392402	0.00716251
110227857	TPK1	27010	13958	NP_001035947.1	thiamin pyrophosphokinase 1 isoform b [Homo sapiens].	10.31	2	1	1	2	194	21.9	5.4	Enzyme: Phosphotransferase	Metabolism,Energy pathways	Catalytic activity	-	-	Placenta, Heart, Testis, Leukocyte, Spleen, Red blood cell, Stomach, Skeletal muscle, Brain, Small intestine, Colon, Liver, Lung, Ubiquitous, Kidney	-	18	2	19912.8	0.00145387
9558733	TRA2A	29896	04096	NP_037425.1	transformer-2 protein homolog alpha [Homo sapiens].	4.96	1	1	1	6	282	32.7	11.27	RNA binding protein	Regulation of nucleobase, nucleoside, nucleotide and nucleic acid metabolism	RNA binding	Nucleus	Mitochondrion, Cytoplasm	-	RRM	51	6	133478	0.00343959
13378137	TRADD	8717	04610	NP_003780.1	tumor necrosis factor receptor type 1-associated DEATH domain	3.85	1	1	1	2	312	34.2	6.27	Adapter molecule	Apoptosis,Cell communication,Signal transduction	Receptor signaling complex scaffold activity	Cytoplasm	Mitochondrion, Endoplasmic reticulum, Nucleus, Golgi apparatus, Plasma membrane	Placenta, Heart, Testis, Ubiquitous, Spleen, Leukocyte, Skeletal muscle, Brain, Small intestine, Lung, Liver, Colon, Ovary, Prostate, Kidney, Pancreas	CC, DEATH	33	2	41559.4	0.00165509
15812226	TRERF1	55809	11647	NP_277037.1	transcriptional-regulating factor 1 [Homo sapiens].	0.58	1	1	1	1	1200	132.2	6.74	Transcription factor	Regulation of nucleobase, nucleoside, nucleotide and nucleic acid metabolism	Transcription regulator activity	Nucleus	-	Placenta, Heart, Testis, Stomach, Adrenal medulla, Adrenal cortex, Skeletal muscle, Brain, Thyroid gland, Small intestine, Lung, Liver, Kidney, Pancreas	SANT, ZNFC2	82	1	806009	0.0129179
68160937	TRIM25	7706	11647	NP_005073.2	E3 ubiquitin/ISG15 ligase TRIM25 [Homo sapiens].	1.59	1	1	1	4	630	70.9	8.09	Transcription factor	Regulation of nucleobase, nucleoside, nucleotide and nucleic acid metabolism	Transcription factor activity	Nucleus	Cytoplasm	Placenta, Mammary gland, Leukocyte, Brain, Liver, Uterus, Ovary	CC, RING, PRY, SPRY	63	4	68144.8	0.00142154
15011941	TRIM4	89122	11647	NP_149082.1	tripartite motif-containing protein 4 isoform beta [Homo sapiens].	2.32	2	1	1	1	474	54.1	7.99	Water channel	Biological_process unknown	Molecular function unknown	Cytoplasm	-	-	CC, RING, PRY, BBOX, SPRY	51	1	361964	0.00932744
190194412	TRIP11	9321	11647	NP_004230.2	thyroid receptor-interacting protein 11 [Homo sapiens].	0.86	1	1	1	2	1979	227.4	5.26	Ligand	Regulation of nucleobase, nucleoside, nucleotide and nucleic acid metabolism	Receptor binding	Golgi apparatus	Cytoplasm, Nucleus, Centrosome	Placenta, Heart, Brain, Lung, Liver, Muscle, Pancreas	CC, SP	242	2	26532.6	0.000144089
91208423	TRIP6	7205	11647	NP_003293.2	thyroid receptor-interacting protein 6 [Homo sapiens].	3.78	1	1	1	2	476	50.3	7.37	Transcription regulatory protein	Regulation of nucleobase, nucleoside, nucleotide and nucleic acid metabolism	Transcription regulator activity	Nucleus	Cytoplasm, Plasma membrane	Placenta, Heart, Lung, Liver, Kidney, Pancreas	LIM	39	2	293365	0.00988576
29540541	TRO	7216	02134	NP_808224.1	trophinin isoform 2 [Homo sapiens].	2.83	2	1	1	1	706	77	9.91	Integral membrane protein	Cell adhesion	Cell adhesion molecule activity	Plasma membrane	-	Placenta, Trophoblast, Endometrium	MAGE	77	1	103207	0.00176151
116534990	TRPA1	8989	02134	NP_015628.2	transient receptor potential cation channel subfamily A member 1	0.71	1	1	1	2	1119	127.4	7.12	Ion channel	Transport	Ion channel activity	Plasma membrane	-	Fetus, Lung fibroblast	TM, ANK	96	2	48792.6	0.000667959
45935368	TRPM3	80036	10605	NP_996831.1	transient receptor potential cation channel subfamily M member 3	8.7	8	1	1	1	230	25.1	9.13	Ion channel	Calcium-mediated signaling	Ion channel activity	Plasma membrane	Cytoplasm	Cerebellum, Iris, Testis, Leukocyte, Substantia nigra, Fetus, Locus coeruleus, Eye, Thalamus, Brain, Corpus callosum, Hypothalamus, Lung, Amygdala, Spinal cord, Hippocampus, Ovary, Choroid plexus, Caudate nucleus, Kidney, Pancreas	TM	24	1	11296.4	0.000618579
190194420	TSPAN14	81619	10605	NP_112189.2	tetraspanin-14 isoform 1 [Homo sapiens].	6.3	1	1	1	4	270	30.7	6.84	Integral membrane protein	Biological_process unknown	Molecular function unknown	Integral to membrane	-	-	TM	24	4	42952	0.00235201
155369269	TSPAN19	144448	10605	NP_001094387.1	putative tetraspanin-19 [Homo sapiens].	2.02	4	1	1	2	248	28.4	7.64	Unclassified	Biological_process unknown	Molecular function unknown	-	-	-	-	19	2	466943	0.0322982
270132569	TSPAN9	10867	10605	NP_001161792.1	tetraspanin-9 [Homo sapiens].	4.6	1	1	1	2	239	26.8	7.68	Adhesion molecule	Cell communication,Signal transduction	Cell adhesion molecule activity	Plasma membrane	-	-	TM	18	2	41311.9	0.00301627
4507711	TTC1	7265	11881	NP_003305.1	tetratricopeptide repeat protein 1 [Homo sapiens].	6.85	1	1	1	2	292	33.5	4.84	Adapter molecule	Cell communication,Signal transduction	Receptor signaling complex scaffold activity	-	-	Ubiquitous	CC, TPR	38	2	55965.6	0.00193555
60685231	TTC7B	145567	18503	NP_001010854.1	tetratricopeptide repeat protein 7B [Homo sapiens].	1.19	1	1	1	2	843	94.1	6.89	Unclassified	Biological_process unknown	Molecular function unknown	-	-	-	TPR	83	2	122117	0.0019336
291045268	TXNRD3	114112	18503	NP_001166984.1	thioredoxin reductase 3 isoform 2 [Homo sapiens].	2.97	2	1	1	2	607	66.6	8.31	-	-	-	-	-	-	-	61	2	27262.9	0.000587366
56550047	UACA	55075	18503	NP_001008225.1	uveal autoantigen with coiled-coil domains and ankyrin repeats	0.86	2	1	1	4	1403	161.4	6.93	Unclassified	Biological_process unknown	Molecular function unknown	Nucleus	Cytoplasm	Testis, Thyroid follicular cell, Thalamus, Hippocampus, Choroid, Retina, Monocyte, Skeletal muscle, Subthalamic nucleus, Liver, Prostate, Caudate nucleus, Amygdala, Pancreas, Cerebellum, Substantia nigra, Spleen, Corpus callosum, Ovary, Heart, Fetus, Brain, Lung, Spinal cord, Melanocyte, Kidney	CC, C-C, ANK	196	4	69151.4	0.000463673
4885649	UBA2	10054	11658	NP_005490.1	SUMO-activating enzyme subunit 2 [Homo sapiens].	1.09	1	1	1	2	640	71.2	5.29	Ubiquitin proteasome system protein	Protein metabolism	Ubiquitin-specific protease activity	Nucleus	-	Leukocyte	CC	67	2	51961.1	0.00101923
38327032	UBA5	79876	15598	NP_938143.1	ubiquitin-like modifier-activating enzyme 5 isoform 2 [Homo	3.45	2	1	1	2	348	38.5	4.78	Ubiquitin proteasome system protein	Protein metabolism	Protein binding	Integral to membrane	-	Liver	TM	23	2	462457	0.0264247
150417996	UBA6	55236	15598	NP_060697.4	ubiquitin-like modifier-activating enzyme 6 [Homo sapiens].	1.33	1	1	1	2	1052	117.9	6.14	Ubiquitin proteasome system protein	Protein metabolism	Ubiquitin-specific protease activity	-	-	-	-	94	2	38022.8	0.000531599
38045948	UBA7	7318	15598	NP_003326.2	ubiquitin-like modifier-activating enzyme 7 [Homo sapiens].	2.96	1	1	1	1	1012	111.6	6.04	Ubiquitin proteasome system protein	Protein metabolism	Ubiquitin-specific protease activity	Cytoplasm	Nucleus	Testis, Intestine, Tear, Tonsil, Lung, Liver, Skin, Colon, Lacrimal gland	-	73	1	5183.04	9.33102e-05
32967285	UBE2C	11065	15598	NP_861516.1	ubiquitin-conjugating enzyme E2 C isoform 3 [Homo sapiens].	10	1	1	1	12	150	16.7	7.96	Ubiquitin proteasome system protein	Protein metabolism	Ubiquitin-specific protease activity	Nucleus	-	Thyroid follicular cell	UBC	14	12	540279	0.0507175
19718762	UBE3A	7337	03375	NP_570853.1	ubiquitin-protein ligase E3A isoform 1 [Homo sapiens].	1.17	3	1	1	1	852	97.9	5.22	Ubiquitin proteasome system protein	Metabolism,Energy pathways	Ubiquitin-specific protease activity	Cytoplasm	Mitochondrion, Nucleus	Placenta, Heart, Testis, Intestine, Spleen, Blood, Brain, Lung, Liver, Skin, Colon, Ovary, Muscle, Prostate, Kidney, Pancreas	CC, HECT	90	1	123342	0.00180109
5174741	UCHL3	7347	04367	NP_005993.1	ubiquitin carboxyl-terminal hydrolase isozyme L3 isoform 2 [Homo	3.91	1	1	1	2	230	26.2	4.92	Ubiquitin proteasome system protein	Protein metabolism	Ubiquitin-specific protease activity	Cytoplasm	-	B Cell, Heart, Testis, Placenta, Red blood cell, Skeletal muscle, Brain, Lung, Pancreas	-	19	2	476614	0.0329671
296040438	UGDH	7358	04367	NP_001171630.1	UDP-glucose 6-dehydrogenase isoform 3 [Homo sapiens].	2.27	3	1	1	2	397	44.4	7.68	Enzyme: Dehydrogenase	Metabolism,Energy pathways	Catalytic activity	-	-	Placenta, Heart, Testis, Leukocyte, Spleen, Skeletal muscle, Semen, Brain, Small intestine, Lung, Liver, Colon, Ovary, Prostate, Kidney, Pancreas	-	41	2	40776.3	0.00130705
4507831	ULK1	8408	11933	NP_003556.1	serine/threonine-protein kinase ULK1 [Homo sapiens].	1.52	1	1	1	2	1050	112.5	8.79	Serine/threonine kinase	Cell communication,Signal transduction	Protein serine/threonine kinase activity	Endoplasmic reticulum	Cytoplasm, Golgi apparatus	Placenta, Heart, Skeletal muscle, Brain, Lung, Liver, Kidney, Pancreas	S_T_kinase	91	2	121760	0.00175845
16936535	UNC119	9094	11933	NP_473376.1	protein unc-119 homolog A isoform b [Homo sapiens].	4.09	3	1	1	8	220	24.1	7.34	Unclassified	Cell communication,Signal transduction	Kinase regulator activity,Molecular function unknown	Cytoplasm	Plasma membrane	Granulocyte, Fetus, Retina, Monocyte, T Cell, Eosinophil	-	23	8	271896	0.0155361
122937514	UNC13C	440279	11933	NP_001074003.1	protein unc-13 homolog C [Homo sapiens].	0.68	1	1	1	2	2214	250.8	5.92	Calcium binding protein	Cell communication,Signal transduction	Calcium ion binding	-	-	-	C2, C1	234	2	54112.9	0.000303915
45580709	UNC93B1	81622	12191	NP_112192.2	protein unc-93 homolog B1 [Homo sapiens].	2.18	1	1	1	1	597	66.6	6.96	Transport/cargo protein	Transport	Transporter activity	Integral to membrane	-	Placenta, Heart, Leukocyte, Spleen, Monocyte, Brain, Small intestine, Colon, Liver, Lung, Muscle, Kidney	TM	40	1	15757.9	0.000517734
238908495	PLEKHD1	400224	12191	NP_001154970.1	pleckstrin homology domain-containing family D member 1 [Homo	0.99	1	1	1	1	506	59.2	6.44	-	-	-	-	-	-	-	67	1	66348	0.00130143
31543140	USHBP1	83878	18276	NP_114147.2	Usher syndrome type-1C protein-binding protein 1 [Homo sapiens].	1.71	1	1	1	2	703	76	5.8	Unclassified	Biological_process unknown	Molecular function unknown	-	-	Placenta, Heart, Skeletal muscle, Small intestine, Lung, Liver, Kidney	CC	63	2	76281.6	0.00159128
24234683	USP11	8237	02081	NP_004642.2	ubiquitin carboxyl-terminal hydrolase 11 [Homo sapiens].	1.25	1	1	1	2	963	109.7	5.45	Ubiquitin proteasome system protein	Protein metabolism	Ubiquitin-specific protease activity	Nucleus	-	Cerebellum, Retina, Ubiquitous, Liver, Kidney	DUSP, UCH	81	2	36237.3	0.000587947
50980309	UTP15	84135	02081	NP_115551.2	U3 small nucleolar RNA-associated protein 15 homolog [Homo	3.47	1	1	1	2	518	58.4	9.11	Unclassified	Cell communication	Molecular function unknown	-	-	-	WD40	59	2	54656.6	0.00121747
223468574	VAMP7	6845	02081	NP_001138621.1	vesicle-associated membrane protein 7 isoform 2 [Homo sapiens].	5.03	3	1	1	2	179	20.1	9.29	Transport/cargo protein	Transport	Transporter activity	Cell surface, Perinuclear region, Vesicle, Plasma membrane, Lysosome	-	Alveolar macrophage	TM, SP	21	2	72344.8	0.00452747
46309463	VKORC1L1	154807	12312	NP_775788.2	vitamin K epoxide reductase complex subunit 1-like protein 1 [Homo	6.25	1	1	1	2	176	19.8	9.13	Integral membrane protein	Biological_process unknown	Molecular function unknown	Endoplasmic reticulum	-	-	TM	17	2	37211.9	0.00287674
54607141	VPS13D	55187	10593	NP_060626.2	vacuolar protein sorting-associated protein 13D isoform 2 [Homo	0.18	2	1	1	3	4363	488.8	6.55	Transport/cargo protein	Transport	Transporter activity	Cytoplasm	-	Placenta, Heart, Ubiquitous, Skeletal muscle, Brain, Lung, Liver, Kidney, Pancreas	CC, UBA	405	3	465578	0.00151079
17978481	VPS16	64601	10593	NP_536338.1	vacuolar protein sorting-associated protein 16 homolog isoform 3	1.87	2	1	1	2	695	78.3	7.87	Transport/cargo protein	Transport	Transporter activity	Late endosome	Cytoplasm, Membrane fraction, Lysosome	Placenta, Heart, Skeletal muscle, Brain, Lung, Liver, Kidney, Pancreas	CC	75	2	94848.9	0.00166203
17978485	VPS18	57617	09776	NP_065908.1	vacuolar protein sorting-associated protein 18 homolog [Homo	1.54	1	1	1	2	973	110.1	6.07	Transport/cargo protein	Transport	Transporter activity	Cytoplasm	Lysosome	Cerebellum, Heart, Skeletal muscle, Hippocampus, Substantia nigra, Spleen, Subthalamic nucleus, Thalamus, Brain, Placenta, Corpus callosum, Lung, Liver, Spinal cord, Fetus, Pancreas, Ubiquitous, Caudate nucleus, Amygdala, Kidney	CC	93	2	121647	0.00171904
7019569	VPS4A	27183	11676	NP_037377.1	vacuolar protein sorting-associated protein 4A [Homo sapiens].	2.75	3	1	1	2	437	48.9	7.8	ATPase	Cell communication,Signal transduction	ATPase activity	Cytoplasm	Perinuclear region	Placenta, Heart, Leukocyte, Spleen, Urine, Skeletal muscle, Brain, Small intestine, Colon, Liver, Lung, Ubiquitous, Kidney	AAA	49	2	120531	0.00323274
189491744	VPS53	55275	11676	NP_001121631.1	vacuolar protein sorting-associated protein 53 homolog isoform 1	1.8	1	1	1	2	832	94.3	6.7	Unclassified	Biological_process unknown	Molecular function unknown	-	-	-	CC	89	2	35607.3	0.000525795
57863275	VPS8	23355	11111	NP_056118.2	vacuolar protein sorting-associated protein 8 homolog isoform b	0.49	2	1	1	2	1426	161.5	5.6	Unclassified	Biological_process unknown	Molecular function unknown	-	-	Heart, Testis, Brain, Lung, Liver, Ovary, Kidney	RING	119	2	404368	0.00446577
38195082	VWA5A	4013	04238	NP_938057.1	von Willebrand factor A domain-containing protein 5A isoform 2	2.41	2	1	1	2	415	45.9	5.16	Unclassified	Biological_process unknown	Molecular function unknown	Cytoplasm	-	Placenta, Heart, Testis, Mammary gland, Fetus, Lymph node, Spleen, Lung, Lymphocyte, Skeletal muscle, Brain, Small intestine, Colon, Liver, Bone marrow, Uterus, Leukocyte, Ovary, Prostate, Kidney, Pancreas	VWA, VIT	33	2	43166	0.00171908
18482373	WDFY1	57590	15663	NP_065881.1	WD repeat and FYVE domain-containing protein 1 [Homo sapiens].	3.9	1	1	1	2	410	46.3	7.33	Unclassified	Biological_process unknown	Molecular function unknown	Endosome	-	-	WD40, FYVE	35	2	84191.1	0.0031613
31317272	WDFY3	23001	10304	NP_055806.2	WD repeat and FYVE domain-containing protein 3 [Homo sapiens].	0.4	1	1	1	2	3526	395	6.76	Unclassified	Biological_process unknown	Molecular function unknown	-	-	Cerebellum, Heart, Testis, Hippocampus, Substantia nigra, Spleen, Monocyte, Subthalamic nucleus, Thalamus, Corpus callosum, Lung, Amygdala, Spinal cord, Fetus, Ovary, Caudate nucleus, Kidney	WD40, FYVE	301	2	64214.2	0.00028037
264681556	WDR26	80232	10304	NP_001108585.2	WD repeat-containing protein 26 isoform b [Homo sapiens].	2.95	2	1	1	2	645	70.4	6.15	Unclassified	Biological_process unknown	Molecular function unknown	-	-	-	WD40, CTLH	49	2	29119.6	0.000781009
14149771	WDR54	84058	08577	NP_115494.1	WD repeat-containing protein 54 [Homo sapiens].	2.99	1	1	1	2	334	35.9	6.2	Unclassified	Biological_process unknown	Molecular function unknown	-	-	-	WD40	20	2	105151	0.00690954
269847282	WDR65	149465	08577	NP_689711.2	WD repeat-containing protein 65 isoform b [Homo sapiens].	1.86	2	1	1	21	698	78.1	6.93	Unclassified	Cell communication,Signal transduction	Molecular function unknown	-	-	-	WD40	58	21	7.11831e+06	0.161293
50845416	WNK3	65267	02289	NP_001002838.1	serine/threonine-protein kinase WNK3 isoform 2 [Homo sapiens].	0.34	4	1	1	1	1743	191.7	5.67	Serine/threonine kinase	Biological_process unknown	Protein serine/threonine kinase activity	Cell junction	-	Placenta, Heart, Fetus, Spleen, Brain, Liver, Frontal cortex, Hippocampus, Kidney, Pancreas	S_T_kinase, CC, S_T_Y_Kinase	158	1	55605.8	0.00046252
21361159	WTAP	9589	09259	NP_004897.2	pre-mRNA-splicing regulator WTAP isoform 1 [Homo sapiens].	3.03	1	1	1	3	396	44.2	5.19	Unclassified	Biological_process unknown	Molecular function unknown	Cytoplasm, Nucleus	-	Placenta, Heart, Testis, Fetus, Spleen, Leukocyte, Skeletal muscle, Brain, Small intestine, Lung, Liver, Colon, Ovary, Prostate, Kidney, Pancreas	CC	43	3	242864	0.00742269
94681057	YARS2	51067	09259	NP_001035526.1	tyrosine--tRNA ligase, mitochondrial precursor [Homo sapiens].	4.4	1	1	1	2	477	53.2	8.98	Unclassified	Biological_process unknown	Molecular function unknown	-	-	-	SP	49	2	45922.3	0.00123167
5730120	YKT6	10652	16205	NP_006546.1	synaptobrevin homolog YKT6 [Homo sapiens].	4.04	1	1	1	4	198	22.4	6.92	Integral membrane protein	Transport	Molecular function unknown	Endoplasmic reticulum	Golgi apparatus	Pancreas	-	25	4	104003	0.00546731
19526767	ZAK	51776	11791	NP_598407.1	mitogen-activated protein kinase kinase kinase MLT isoform 2 [Homo	3.52	1	1	1	2	455	51.5	5.21	-	-	-	-	-	-	-	43	2	83057.2	0.00253849
30425510	ZBTB8OS	339487	12470	NP_848642.1	protein archease [Homo sapiens].	5.59	1	1	1	2	179	20.7	4.59	Unclassified	Biological_process unknown	Molecular function unknown	-	-	-	-	16	2	43404.1	0.00356515
4508001	ZNF165	7718	02903	NP_003438.1	zinc finger protein 165 [Homo sapiens].	1.24	1	1	1	7	485	55.7	7.17	DNA binding protein	Regulation of nucleobase, nucleoside, nucleotide and nucleic acid metabolism	DNA binding	Nucleus	-	Placenta, Testis, Spleen, Small intestine, Lung, Liver, Colon, Pancreas	LER, ZNFC2	59	7	982067	0.0218754
148491106	ZBTB21	49854	02903	NP_001091873.1	zinc finger protein 295 isoform S [Homo sapiens].	0.81	2	1	1	1	865	95.7	6.51	-	-	-	-	-	-	-	79	1	16677.1	0.000277434
24429588	ZNF532	55205	11724	NP_060651.2	zinc finger protein 532 [Homo sapiens].	0.38	2	1	1	1	1301	141.6	8.65	Transcription factor	Regulation of nucleobase, nucleoside, nucleotide and nucleic acid metabolism	Transcription factor activity	Nucleus	-	-	ZNFC2	139	1	76002.1	0.000718585
145309298	ZNF830	91603	11724	NP_443089.3	zinc finger protein 830 [Homo sapiens].	1.61	1	1	1	2	372	42	5.31	Unclassified	Biological_process unknown	Molecular function unknown	-	-	-	CC	48	2	248492	0.0068036
4759344	ZW10	9183	04902	NP_004715.1	centromere/kinetochore protein zw10 homolog [Homo sapiens].	1.67	1	1	1	1	779	88.8	6.27	Cell cycle control protein	Cell communication,Signal transduction	DNA binding	Cytoplasm	Kinetochore, Chromosome	-	CC	80	1	21847.1	0.000358898
55742693	ZYG11B	79699	13356	NP_078922.1	protein zyg-11 homolog B [Homo sapiens].	1.75	1	1	1	1	744	83.9	6.86	Unclassified	Biological_process unknown	Molecular function unknown	-	-	Cerebellum, Heart, Testis, Hippocampus, Substantia nigra, Spleen, Subthalamic nucleus, Skeletal muscle, Amygdala, Brain, Corpus callosum, Lung, Liver, Spinal cord, Fetus, Ovary, Thalamus, Caudate nucleus, Kidney, Pancreas	-	65	1	16326.6	0.000330104
4508047	ZYX	7791	03592	NP_003452.1	zyxin [Homo sapiens].	2.1	1	1	1	1	572	61.2	6.67	Adhesion molecule	Signal transduction	Cell adhesion molecule activity	Cytoplasm, Plasma membrane	Nucleus	Placenta, Heart, Testis, Leukocyte, Spleen, Blood, Keratinocyte, Skeletal muscle, Brain, Plasma, Small intestine, Lung, Liver, Colon, Ovary, Prostate, Kidney, Pancreas	LIM	39	1	27980.4	0.00094288
73747881	ZZEF1	23140	03592	NP_055928.3	zinc finger ZZ-type and EF-hand domain-containing protein 1 [Homo	0.54	1	1	1	2	2961	330.9	5.95	Unclassified	Biological_process unknown	Molecular function unknown	-	-	Placenta, Leukocyte, Brain, Small intestine, Lung, Ovary, Kidney, Pancreas	F58C, EF, ZnF_ZZ	268	2	33662.2	0.000165073
373432682	UBE2L3	7332	03592	NP_001243285.1	ubiquitin-conjugating enzyme E2 L3 isoform 3 [Homo sapiens].	18.03	3	1	1	2	122	14.1	8.92	Ubiquitin proteasome system protein	Protein metabolism	Ubiquitin binding,Ubiquitin-specific protease activity	Cytoplasm	Perinuclear region, Nucleus	Semen, Testis, Leukocyte, Urine, Saliva, Keratinocyte, Plasma	UBC	16	2	23537.9	0.00193337
349732256	TXN	7295	03592	NP_001231867.1	thioredoxin isoform 2 [Homo sapiens].	15.29	3	1	1	2	85	9.4	6.04	Enzyme: Reductase	Metabolism,Energy pathways	Catalytic activity	Cytoplasm	Nucleus, Extracellular	Cervix, Ubiquitous, Decidua, Semen, Tear, Urine, Saliva, Endometrium, Lung, Lacrimal gland, Leukocyte, Plasma, Neutrophil	CAAX	10	2	74556.3	0.00979832
332164664	CAV2	858	03592	NP_001193676.1	caveolin-2 isoform b [Homo sapiens].	12.08	2	1	1	4	149	16.8	5.66	Integral membrane protein	Cell communication,Signal transduction	Protein binding	Plasma membrane	Golgi apparatus	Dorsal root ganglion	TM	11	4	86009.2	0.0102759
371872799	TMCO1	54499	03592	NP_001243094.1	transmembrane and coiled-coil domain-containing protein 1 isoform c	8.52	3	1	1	2	176	19.9	9.82	Integral membrane protein	Biological_process unknown	Molecular function unknown	Endoplasmic reticulum	Cytosol, Golgi apparatus	Heart, Testis, Leukocyte, Spleen, Skeletal muscle, Small intestine, Colon, Liver, Ovary, Prostate, Pancreas	CC, TM	24	2	47726.9	0.00261348
339276103	RSPO1	284654	03592	NP_001229839.1	R-spondin-1 isoform 3 precursor [Homo sapiens].	8.5	3	1	1	1	200	21.8	9.32	Chaperone,Ligand	Development,Protein metabolism,Signal transduction	Chaperone activity,Receptor binding	Nucleus, Extracellular	Cytoplasm	Fetus, Facial nucleus	TSP1, SP, FU	27	1	21347.1	0.00103907
38372921	BSG	682	00176	NP_940992.1	basigin isoform 3 [Homo sapiens].	7.95	4	1	1	4	176	19.4	6.68	Cell surface receptor	Cell communication,Signal transduction	Receptor activity	Cytoplasm, Nucleus, Plasma membrane	-	Placenta, Keratinocyte, Fetus, Trophoblast, Endometrium, Syncytiotrophoblast, T Cell, Amnionic epithelial cell, Ubiquitous, Choriodecidua	TM, SP, IG	19	4	169879	0.0117504
341915780	LOC401847	401847	00176	XP_001718156.4	PREDICTED: ig heavy chain V-III region VH26-like [Homo sapiens].	7.43	2	1	1	2	148	16.3	8.37	-	-	-	-	-	-	-	14	2	259007	0.0243137
341913686	LOC100653137	100653137	00176	XP_003403675.1	PREDICTED: cadherin-23-like isoform 5 [Homo sapiens].	6.94	8	1	1	1	216	23.9	5.16	-	-	-	-	-	-	-	22	1	392092	0.0234225
323639472	SEC14L2	23541	00176	NP_001191133.1	SEC14-like protein 2 isoform 3 [Homo sapiens].	6.88	4	1	1	2	320	36.6	8.57	Transcription regulatory protein	Regulation of nucleobase, nucleoside, nucleotide and nucleic acid metabolism	Transcription regulator activity	Cytoplasm	Nucleus	Cerebellum, Pituitary gland, Cerebral cortex, Thalamus, Temporal lobe, Nucleus accumbens, Mammary gland, Hippocampus, Medulla oblongata, Skeletal muscle, Blood, Prostate, Caudate nucleus, Amygdala, Liver, Placenta, Substantia nigra, Occipital lobe, Frontal lobe, Stomach, Heart, Fetus, Brain, Lung, Spinal cord, Skin, Pancreas, Kidney, Putamen	SEC14	38	2	12368.4	0.000427757
341915156	LOC100652743	100652743	00176	XP_003403553.1	PREDICTED: ig kappa chain V-III region VH-like [Homo sapiens].	5.96	3	1	1	8	151	16.6	7.12	-	-	-	-	-	-	-	8	8	1.34947e+06	0.221687
341914409	LOC100653210	100653210	00176	XP_003403801.1	PREDICTED: ig kappa chain V-III region VG-like [Homo sapiens].	5.92	1	1	1	1	152	16.6	7.08	-	-	-	-	-	-	-	9	1	78106.2	0.0114054
359718934	GMDS	2762	00176	NP_001240775.1	GDP-mannose 4,6 dehydratase isoform 2 [Homo sapiens].	5.85	2	1	1	2	342	39	7.08	Enzyme: Dehydratase	Metabolism,Energy pathways	Hydro-lyase activity	Cytoplasm	-	Placenta, Heart, Testis, Leukocyte, Spleen, Tear, Fetus, Skeletal muscle, Lacrimal gland, Brain, Small intestine, Colon, Liver, Lung, Ovary, Prostate, Kidney, Pancreas	-	37	2	28477.6	0.00101151
329112583	NXN	64359	00176	NP_001192248.1	nucleoredoxin isoform 2 [Homo sapiens].	4.89	2	1	1	4	327	36.8	4.88	Enzyme: Oxidoreductase	Metabolism,Energy pathways	Oxidoreductase activity	Nucleus	Cytoplasm	-	-	31	4	147467	0.00625174
323668300	SCLY	51540	00176	NP_057594.4	selenocysteine lyase [Homo sapiens].	4.42	1	1	1	2	453	48.8	7.12	Enzyme: Lyase	Metabolism,Energy pathways	Lyase activity	Cytoplasm	-	Adrenal gland, Heart, Muscle, Liver, Kidney	-	38	2	41116.8	0.00142201
379642611	CYBRD1	79901	00176	NP_001243838.1	cytochrome b reductase 1 isoform 3 [Homo sapiens].	4.39	2	1	1	4	228	25.1	8.44	Enzyme: Oxidoreductase	Transport	Oxidoreductase activity	Plasma membrane	Nucleus	Duodenum	TM	14	4	1.40395e+06	0.131792
374671758	CADM2	253559	00176	NP_001243433.1	cell adhesion molecule 2 isoform 5 [Homo sapiens].	4.18	5	1	1	4	287	31.4	5.31	Adhesion molecule	Cell communication,Signal transduction	Cell adhesion molecule activity	Plasma membrane	-	-	Ig_LIKE, Band 4.1, SP, IGC2, TM, IG	26	4	140088	0.00708103
339275807	PLTP	5360	00176	NP_001229849.1	phospholipid transfer protein isoform c precursor [Homo sapiens].	3.77	3	1	1	2	398	44.1	6.55	Transport/cargo protein	Transport	Transporter activity	Extracellular	-	Placenta, Semen, Heart, Tear, Saliva, Skeletal muscle, Lacrimal gland, Brain, Lung, Liver, Lymph, Ovary, Pancreas, Plasma, Kidney, Macrophage	SP	36	2	36224.4	0.00132241
343403796	NUB1	51667	00176	NP_057202.3	NEDD8 ultimate buster 1 isoform 2 [Homo sapiens].	3.52	2	1	1	1	625	71.9	6.62	Ubiquitin proteasome system protein	Protein metabolism	Ubiquitin-specific protease activity	Nucleus	-	Lymph node, Heart, Testis, Eye, Spleen, Skeletal muscle, Small intestine, Colon, Fetus, Ovary, Prostate, Leukocyte, Pancreas	CC, NLS, UBA	76	1	12194.1	0.000210865
380503839	DDX19B	11269	00176	NP_001244104.1	ATP-dependent RNA helicase DDX19B isoform 5 [Homo sapiens].	3.35	6	1	1	2	328	37.3	7.64	ATPase	Metabolism	ATPase activity	Cytoplasm, Nucleus	Nucleus	Testis, Ubiquitous	DEXDc, HELIC	41	2	34908.9	0.00111897
333470683	MRPL45	84311	00176	NP_115727.4	39S ribosomal protein L45, mitochondrial [Homo sapiens].	3.27	1	1	1	1	306	35.3	9.03	Ribosomal subunit	Protein metabolism	Structural constituent of ribosome	Mitochondrion	-	-	-	37	1	37550.3	0.00133376
344217748	FANCC	2176	00176	NP_001230673.1	Fanconi anemia group C protein isoform b [Homo sapiens].	2.44	2	1	1	1	492	56	6.35	DNA repair protein	DNA repair	DNA repair protein	Cytoplasm	Nucleus	Bone marrow, Lymphocyte, Blood vessel	-	41	1	27230	0.000872833
13375688	ERVMER34-1	100288413	07790	NP_078810.1	HERV-MER_4q12 provirus ancestral Env polyprotein precursor [Homo	2.31	1	1	1	1	563	63.5	7.87	-	-	-	-	-	-	-	44	1	16537	0.000493938
341914315	ERVMER34-1	100288413	07790	XP_003119868.2	HERV-MER_4q12 provirus ancestral Env polyprotein precursor [Homo	2.02	2	1	1	2	594	67.4	8.92	-	-	-	-	-	-	-	61	2	103726	0.00223472
333609265	CNBD2	140894	07790	NP_543024.2	cyclic nucleotide-binding domain-containing protein 2 isoform 1	1.92	1	1	1	7	572	67	9.26	-	-	-	-	-	-	-	66	7	202172	0.00402573
339895853	AKT2	208	07790	NP_001229956.1	RAC-beta serine/threonine-protein kinase isoform 2 [Homo sapiens].	1.91	3	1	1	2	419	48.5	6.15	Serine/threonine kinase	Cell communication,Signal transduction	Protein serine/threonine kinase activity	Cytoplasm	Cytosol, Mitochondrial membrane, Microsome, Nucleus, Mitochondrion, Plasma membrane	Placenta, Heart, Testis, Leukocyte, Spleen, Ubiquitous, Skeletal muscle, Brain, Small intestine, Lung, Liver, Colon, Ovary, Prostate, Kidney, Pancreas	S_T_kinase, PH	52	2	132843	0.0033574
375493542	MELK	9833	07790	NP_001243620.1	maternal embryonic leucine zipper kinase isoform 7 [Homo sapiens].	1.58	6	1	1	1	571	65.6	9.03	Serine/threonine kinase	Cell communication,Signal transduction	Protein serine/threonine kinase activity	Cytoplasm	Nucleus	Placenta, Testis, Small intestine, Ovary, Kidney	S_T_kinase	66	1	27094.7	0.00053952
343478149	CLEC16A	23274	07790	NP_001230332.1	protein CLEC16A isoform 2 [Homo sapiens].	0.88	2	1	1	5	906	103.5	6.61	Unclassified	Biological_process unknown	Molecular function unknown	-	-	Placenta, Testis, Spleen, Lung, Liver, Ovary, Kidney	-	85	5	512894	0.00793005
373432620	CHD1L	9557	07790	NP_001243266.1	chromodomain-helicase-DNA-binding protein 1-like isoform 4 [Homo	0.81	5	1	1	1	616	69.1	7.47	DNA binding protein	Regulation of nucleobase, nucleoside, nucleotide and nucleic acid metabolism	DNA binding	Nucleus	-	-	CC, DEXDc, A1pp, HELIC	70	1	53299.5	0.00100067
323635431	NOS1	4842	07790	NP_001191142.1	nitric oxide synthase, brain isoform 3 [Homo sapiens].	0.64	3	1	1	2	1098	125	7.44	Enzyme: Synthase	Metabolism,Energy pathways	Oxidoreductase activity	Plasma membrane	Cytosol, Cytoskeleton	Brain, Muscle, Kidney, Heart	PDZ	117	2	63803.8	0.000716684
333108224	MLLT4	4301	07790	NP_001193937.1	afadin isoform 1 [Homo sapiens].	0.63	1	1	1	2	1743	197.5	6.54	Cell junction protein	Cell communication,Signal transduction	Cell adhesion molecule activity	Cytoplasm	Nucleus, Basolateral membrane, Plasma membrane, Cell junction	Cerebellum, Cerebral cortex, Thalamus, Temporal lobe, Stomach, Medulla oblongata, Skeletal muscle, Small intestine, Liver, Colon, Prostate, Caudate nucleus, Amygdala, Pancreas, Placenta, Substantia nigra, Occipital lobe, Frontal lobe, Corpus callosum, Uterus, Hippocampus, Heart, Brain, Lung, Subthalamic nucleus, Spinal cord, Kidney	CC, FHA, RA, PDZ	186	2	157244	0.00111103
348041302	PI4KA	5297	07790	NP_477352.3	phosphatidylinositol 4-kinase alpha isoform 1 [Homo sapiens].	0.57	1	1	1	2	2102	236.7	7.06	Lipid Kinase	Cell communication,Signal transduction	Lipid kinase activity	Golgi apparatus	Cytoplasm, Membrane fraction	Testis, Leukocyte, Thalamus, Subthalamus, Skeletal muscle, Small intestine, Liver, Colon, Prostate, Caudate nucleus, Amygdala, Pancreas, Placenta, Substantia nigra, Spleen, Corpus callosum, Hippocampus, Ovary, Heart, Fetus, Brain, Lung, Kidney	PI3KA, PI3KC	196	2	33173	0.000222431
327315395	CCDC18	343099	07790	NP_996769.3	coiled-coil domain-containing protein 18 [Homo sapiens].	0.54	1	1	1	2	1299	151.2	5.63	T cell antigen receptor	Humoral immune response	Molecular function unknown	Cytoplasm	-	Brain, Testis, Colon, Ovary, Lung	CC, ERM	187	2	416433	0.00292665
375364515	PRDM11	56981	07790	NP_001243624.1	PR domain-containing protein 11 isoform 1 [Homo sapiens].	0.51	1	1	1	1	1177	134.2	5.96	Transcription factor	Regulation of nucleobase, nucleoside, nucleotide and nucleic acid metabolism	Transcription factor activity	Nucleus	-	-	SET	123	1	171924	0.00183695
345498499	LRBA	987	07790	NP_001186211.2	lipopolysaccharide-responsive and beige-like anchor protein isoform	0.42	3	1	1	2	2851	317.5	5.57	Anchor protein	Cell communication,Signal transduction	Cytoskeletal anchoring activity	Golgi apparatus	Cytoplasmic vesicle, Endoplasmic reticulum, Plasma membrane, Lysosome	Brain, Leukocyte, Lung, Kidney	WD40	235	2	47598.8	0.000266192
363807222	CCDC88A	55704	07790	NP_001241872.1	girdin isoform 3 [Homo sapiens].	0.33	3	1	1	1	1796	207.7	5.97	Cytoskeletal protein	Plasma membrane organization and biogenesis,Cell growth and/or maintenance,Cell migration	Structural constituent of cytoskeleton,Cytoskeletal protein binding,Protein kinase binding	Cytoskeleton	Plasma membrane	Placenta, Heart, Testis, Skeletal muscle, Brain, Lung, Liver, Kidney, Pancreas	CC, SPECTRIN	238	1	303808	0.0016776
300192933	AFG3L2	10939	07790	NP_006787.2	AFG3-like protein 2 [Homo sapiens].	2.26	1	1	2	7	797	88.5	8.66	ATPase	Transport	ATPase activity	Mitochondrion	-	Ubiquitous	TM, AAA	91	7	290509	0.00419552
291291012	AKR1B15	441282	07790	NP_001074007.2	aldo-keto reductase family 1 member B15 [Homo sapiens].	4.65	2	1	2	18	344	39.4	6.47	Unclassified	Biological_process unknown	Molecular function unknown	-	-	-	ALDKR	35	18	7.30105e+06	0.274148
22907049	ALDH3A1	218	00004	NP_000682.3	aldehyde dehydrogenase, dimeric NADP-preferring [Homo sapiens].	5.74	4	1	2	5	453	50.4	6.54	Enzyme: Dehydrogenase	Metabolism,Energy pathways	Catalytic activity	Cytoplasm	Nucleus	Stomach, Tear, Saliva, Hair, Lung, Liver, Oesophagus, Kidney, Lacrimal gland	CC	38	5	475376	0.0164407
208610000	ATL2	64225	00004	NP_071769.2	atlastin-2 isoform 1 [Homo sapiens].	4.15	2	1	2	3	579	66	6.11	Unclassified	Biological_process unknown	Molecular function unknown	Nucleus	-	-	CC, TM	51	4	80109.4	0.00206434
91199546	CD63	967	00004	NP_001035123.1	CD63 antigen isoform B [Homo sapiens].	6.78	2	1	2	12	236	25.4	7.97	Integral membrane protein	Cell communication,Signal transduction	Molecular function unknown	Lysosome	Cytoplasm, Endosome, Plasma membrane, Cell surface	Semen, Mast cell, Lung, Tonsil, Urine, Bone marrow, Platelet, Eosinophil, Skin, Uterus, Colon, Macrophage, Neutrophil, Small intestine, Basophil, Duodenum	TM	19	14	619694	0.0428638
13540563	CFHR5	81494	06508	NP_110414.1	complement factor H-related protein 5 precursor [Homo sapiens].	4.39	1	1	2	4	569	64.4	7.06	Secreted polypeptide	Immune response,Complement activation	Complement binding	Extracellular	-	Red blood cell, Plasma, Glomerulus, Liver, Middle ear	SUSHI, SP	54	4	83465.5	0.00203133
27894378	CLIC6	54102	06508	NP_444507.1	chloride intracellular channel protein 6 [Homo sapiens].	4.08	1	1	2	6	686	71	4.31	Voltage gated channel	Transport	Voltage-gated ion channel activity	Plasma membrane	Cytoplasmic vesicle, Cytoplasm	-	-	50	6	212871	0.00559519
19923821	DPYSL5	56896	10522	NP_064519.2	dihydropyrimidinase-related protein 5 [Homo sapiens].	3.37	1	1	2	8	564	61.4	7.2	Unclassified	Biological_process unknown	Molecular function unknown	Cytoplasm	-	Brain	-	55	8	1.65716e+06	0.0395975
195976754	DYSF	8291	10522	NP_001124448.1	dysferlin isoform 9 [Homo sapiens].	1.55	14	1	2	6	2066	235.8	5.67	Unclassified	Cell communication,Signal transduction	Molecular function unknown	Plasma membrane	-	Placenta, Heart, Leukocyte, Skeletal muscle, Fetus, Muscle	DYSFC, C2, TM	193	6	57829.8	0.000393787
20149675	EFHD2	79180	13266	NP_077305.2	EF-hand domain-containing protein D2 [Homo sapiens].	6.67	3	1	2	10	240	26.7	5.2	Unclassified	Biological_process unknown	Molecular function unknown	Cytoplasm, Nucleus	-	Semen, Leukocyte, Neutrophil	CC, EF	30	10	471224	0.020643
223005862	EML6	400954	13266	NP_001034842.2	echinoderm microtubule-associated protein-like 6 [Homo sapiens].	0.72	2	1	2	4	1958	217.8	7.44	Unclassified	Biological_process unknown	Molecular function unknown	-	-	-	WD40	199	4	211549	0.00139709
239582761	ERO1LB	56605	13266	NP_063944.3	ERO1-like protein beta precursor [Homo sapiens].	3.64	1	1	2	4	467	53.5	7.99	Enzyme: Oxidoreductase	Metabolism,Energy pathways	Oxidoreductase activity	Endoplasmic reticulum	-	Cerebellum, Testis, Pituitary gland, Paracentral gyrus, Parietal lobe, Vermiform appendix, Adrenal gland, Thyroid gland, Salivary gland, Oesophagus, Ventricle, Cerebral cortex, Thalamus, Temporal lobe, Lymph node, Nucleus accumbens, Mammary gland, Hippocampus, Medulla oblongata, Spleen, Skeletal muscle, Jejunum, Ventricular septum, Liver, Ileum, Rectum, Prostate, Caudate nucleus, Amygdala, Duoden…	SP	58	4	272009	0.00616344
13540580	FAM49A	81553	07729	NP_110424.1	protein FAM49A [Homo sapiens].	7.43	1	1	2	4	323	37.3	6.01	Unclassified	Biological_process unknown	Molecular function unknown	-	-	Monocyte	-	35	4	57570.6	0.00216172
166706903	GBP1	2633	07729	NP_002044.2	interferon-induced guanylate-binding protein 1 [Homo sapiens].	4.22	1	1	2	3	592	67.9	6.32	GTPase	Cell communication,Signal transduction	GTPase activity	Cytoplasm	Extracellular	Heart, Keratinocyte, Spleen, Endometrium, Uterine epithelium, Lung, Uterine stromal cell, Plasma	CC	63	3	585364	0.012211
38327558	GBP2	2634	07729	NP_004111.2	interferon-induced guanylate-binding protein 2 [Homo sapiens].	4.57	1	1	2	4	591	67.2	5.71	GTPase	Cell communication,Signal transduction	GTPase activity	Cytoplasm	-	Fetus	CC	64	4	211324	0.00433946
83700220	GGPS1	9453	07729	NP_001032354.1	geranylgeranyl pyrophosphate synthase [Homo sapiens].	6.33	1	1	2	3	300	34.8	6.14	Enzyme: Prenyltransferase	Metabolism,Energy pathways	Transferase activity	Cytoplasm	-	Placenta, Heart, Testis, Leukocyte, Spleen, Intestine, Brain, Lung, Liver, Colon, Ovary, Muscle, Prostate, Kidney, Pancreas	35EXO	33	3	89183.6	0.00355172
4504187	GSTT2	2953	02701	NP_000845.1	glutathione S-transferase theta-2 [Homo sapiens].	8.2	1	1	2	5	244	27.5	6.4	Enzyme: Glutathione transferase	Metabolism,Energy pathways	Glutathione transferase activity	Cytoplasm	-	Gastric mucosa, Colon, Lung, Liver, Semen	-	23	9	145918	0.00833776
39753961	IQGAP3	128239	11051	NP_839943.2	ras GTPase-activating-like protein IQGAP3 [Homo sapiens].	2.33	1	1	2	3	1631	184.5	7.56	GTPase activating protein	Cell communication,Signal transduction	GTPase activator activity	Nucleus	-	-	IQ, CH, RASGAP	167	3	41039.4	0.000322962
41393559	KIF1B	23095	05818	NP_904325.2	kinesin-like protein KIF1B isoform alpha [Homo sapiens].	1.47	2	1	2	2	1153	130.3	8.43	Motor protein	Cell growth and/or maintenance	Motor activity	Cytoplasmic vesicle	Mitochondrion, Microtubule, Cytoplasm	Placenta, Testis, Thalamus, Hippocampus, Skeletal muscle, Subthalamic nucleus, Liver, Colon, Prostate, Caudate nucleus, Amygdala, Pancreas, Cerebellum, Substantia nigra, Spleen, Corpus callosum, Ovary, Small intestine, Heart, Fetus, Bronchoalveolar fluid, Brain, Lung, Spinal cord, Kidney	CC, PH, FHA, KISC	152	3	585587	0.00506308
189217425	LAMA3	3909	05818	NP_001121189.1	laminin subunit alpha-3 isoform 3 precursor [Homo sapiens].	1.25	4	1	2	19	3277	360	7.24	Extracellular matrix protein	Cell growth and/or maintenance	Extracellular matrix structural constituent	Extracellular	-	Placenta, Fetus, Lung, Skin	LAMB, EGFLAM, LAMG, CC, LAMNT, SP, TSPN	293	19	493177	0.00221209
143770880	LAMB4	22798	05818	NP_031382.2	laminin subunit beta-4 precursor [Homo sapiens].	1.02	1	1	2	16	1761	193.4	6.35	Unclassified	Biological_process unknown	Molecular function unknown	-	-	-	CC, LAMNT, EGFLAM, SP	145	16	1.48729e+06	0.0134801
110611156	LAMC3	10319	05818	NP_006050.3	laminin subunit gamma-3 precursor [Homo sapiens].	1.59	1	1	2	22	1575	171.1	6.58	Structural protein	Cell growth and/or maintenance	Structural molecule activity	Extracellular	Plasma membrane	Placenta, Heart, Testis, Nervous system, Intestine, Spleen, Retina, Epididymis, Adrenal gland, Brain, Thyroid gland, Lung, Liver, Skin, Uterus, Ovary, Muscle, Ear	LAMB, LAMNT, EGFLAM, SP, CC	127	22	3.69391e+06	0.0382252
15082234	LDHAL6B	92483	13981	NP_149972.1	L-lactate dehydrogenase A-like 6B [Homo sapiens].	6.04	1	1	2	77	381	41.9	8.65	Enzyme: Oxidoreductase	Metabolism,Energy pathways	Oxidoreductase activity	-	-	-	-	41	77	2.28172e+07	0.731383
95147555	MAP1A	4130	13981	NP_002364.5	microtubule-associated protein 1A [Homo sapiens].	0.61	1	1	2	3	2803	305.3	4.92	Cytoskeletal associated protein	Cell growth and/or maintenance	Cytoskeletal protein binding	Cytoplasm	Perinuclear region, Nucleus, Plasma membrane	Heart, Fetus, Substantia nigra, Thalamus, Brain, Corpus callosum, Subthalamic nucleus, Hippocampus, Caudate nucleus, Amygdala	CC	278	3	64808.4	0.000306375
10800412	MAPRE3	22924	16156	NP_036458.2	microtubule-associated protein RP/EB family member 3 [Homo	5.69	1	1	2	4	281	32	5.54	Cytoskeletal associated protein	Cell growth and/or maintenance	Cytoskeletal protein binding	Cytoskeleton	Nucleus, Cilium	Placenta, Heart, Testis, Spleen, Urine, Skeletal muscle, Brain, Small intestine, Lung, Liver, Colon, Ovary, Prostate, Kidney, Pancreas	CH	27	4	48820.8	0.00237634
40788015	NLRC4	58484	16156	NP_067032.3	NLR family CARD domain-containing protein 4 [Homo sapiens].	1.95	1	1	2	3	1024	116.1	6.77	Adapter molecule	Cell communication,Signal transduction	Receptor signaling complex scaffold activity	Cytoplasm	-	Testis, Mammary gland, Intestine, Spleen, Bone marrow, Brain, Lung, Liver, Leukocyte, Serum, Kidney, Pancreas	LRR, CARD	103	3	583184	0.00744108
45439316	PPIE	10450	03893	NP_982281.1	peptidyl-prolyl cis-trans isomerase E isoform 2 [Homo sapiens].	10.81	3	1	2	6	296	33.1	5.59	RNA binding protein,Enzyme: Isomerase	Protein metabolism,RNA metabolism	RNA binding,Isomerase activity	Nucleus	-	Placenta, Heart, Testis, Leukocyte, Spleen, Urine, Skeletal muscle, Brain, Small intestine, Lung, Liver, Colon, Ovary, Prostate, Kidney, Pancreas	RRM	31	6	265828	0.0112696
190014586	PSIP1	11168	03893	NP_066967.3	PC4 and SFRS1-interacting protein isoform 1 [Homo sapiens].	5.71	4	1	2	14	333	37.7	9.17	Transcription regulatory protein	Regulation of nucleobase, nucleoside, nucleotide and nucleic acid metabolism	Transcription regulator activity	Cytoplasm, Nucleus	Nucleoplasm, Cytoplasm	Placenta, Heart, Testis, Ubiquitous, Spleen, Skeletal muscle, Brain, Small intestine, Lung, Liver, Kidney, Colon, Ovary, Prostate, Leukocyte, Pancreas	CC, PWWP, NLS	47	14	482910	0.0135032
5292161	PSMD4	5710	03386	NP_002801.1	26S proteasome non-ATPase regulatory subunit 4 [Homo sapiens].	6.1	1	1	2	3	377	40.7	4.79	Ubiquitin proteasome system protein	Protein metabolism	Ubiquitin-specific protease activity	Cytoplasm	-	Testis	UIM, VWA	34	3	317483	0.0122718
15147219	PURB	5814	12325	NP_150093.1	transcriptional activator protein Pur-beta [Homo sapiens].	3.85	1	1	2	7	312	33.2	5.43	Transcription regulatory protein	Regulation of nucleobase, nucleoside, nucleotide and nucleic acid metabolism	Transcription regulator activity	Nucleus	-	Heart, Cardiomyocyte	-	36	7	463750	0.0169297
11641237	RAB38	23682	05889	NP_071732.1	ras-related protein Rab-38 [Homo sapiens].	10.43	2	1	2	6	211	23.7	7.77	GTPase	Cell communication,Signal transduction	GTPase activity	Cytoplasm	Golgi apparatus, Endoplasmic reticulum	Adrenal gland, Melanocyte, Placenta, Kidney, Uterus	RAB	23	6	122583	0.00700437
82659107	RAB4B	53916	05889	NP_057238.3	ras-related protein Rab-4B [Homo sapiens].	10.8	1	1	2	7	213	23.6	6.06	GTPase	Cell communication,Signal transduction	GTPase activity	-	-	-	RAB	24	7	68854.7	0.00377042
4506375	RAB7L1	8934	11962	NP_003920.1	ras-related protein Rab-7L1 isoform 1 [Homo sapiens].	10.84	2	1	2	6	203	23.1	7.18	GTPase	Cell communication,Signal transduction	GTPase activity	Golgi apparatus	Cytoplasmic vesicle	Placenta, Ubiquitous	Small_GTPase, RAB	25	6	185300	0.00974098
4826964	RAD23A	5886	07191	NP_005044.1	UV excision repair protein RAD23 homolog A isoform 1 [Homo	4.96	1	1	2	6	363	39.6	4.58	DNA repair protein	DNA repair	DNA binding	Nucleus	-	Leukocyte	STI1, UBQ, UBA	30	6	1.07949e+06	0.0472896
256600202	RAPGEF6	51735	07191	NP_001157861.1	rap guanine nucleotide exchange factor 6 isoform 5 [Homo sapiens].	1.22	7	1	2	4	1391	157.4	7.37	Guanine nucleotide exchange factor	Cell communication,Signal transduction	Guanyl-nucleotide exchange factor activity	Cytoplasm	Nucleus, Plasma membrane	Placenta, Heart, Umbilical cord, Fetus, Smooth muscle, Skeletal muscle, Brain, Lung, Liver, Kidney, Pancreas	RasGEFN, CNMP, PDZ, RasGEF, RA	156	6	545411	0.0045948
17986247	SEPT4	5414	04738	NP_536341.1	septin-4 isoform 3 [Homo sapiens].	5.66	6	1	2	3	459	53	6.33	Cell cycle control protein	Apoptosis	GTP binding	Mitochondrion	Cytosol, Cytoplasm, Cytoskeleton, Nucleus, Unknown membrane	Testis, Pituitary gland, Vermiform appendix, Adrenal gland, Thyroid gland, Salivary gland, Leukocyte, Cerebral cortex, Thalamus, Temporal lobe, Lymph node, Hippocampus, Medulla oblongata, Skeletal muscle, Subthalamic nucleus, Liver, Lung, Prostate, Caudate nucleus, Amygdala, Pancreas, Placenta, Substantia nigra, Spleen, Occipital lobe, Frontal lobe, Uterus, Stomach, Ovary, Small intestine, Heart,…	CC	53	5	76843.5	0.00190545
4507137	SNTA1	6640	03868	NP_003089.1	alpha-1-syntrophin [Homo sapiens].	3.96	1	1	2	5	505	53.9	6.8	Adapter molecule	Cell communication,Signal transduction	Receptor signaling complex scaffold activity	Cytoplasm	Nucleus, Plasma membrane	Placenta, Heart, Brain, Lung, Liver, Muscle, Kidney, Pancreas	PH, PDZ	47	5	205284	0.00574016
115298659	SPTA1	6708	03868	NP_003117.2	spectrin alpha chain, erythrocytic 1 [Homo sapiens].	0.7	1	1	2	9	2419	279.8	5.05	Cytoskeletal protein	Cell growth and/or maintenance	Structural constituent of cytoskeleton	Plasma membrane	Mitochondrion, Cytoplasm, Nucleus	Red blood cell, Leukocyte, Bronchoalveolar fluid, Liver	SPECTRIN, EF	278	9	3.01395e+06	0.0142482
38787970	TENC1	23371	16256	NP_938072.1	tensin-like C1 domain-containing phosphatase isoform 3 [Homo	1.95	4	1	2	8	1285	138.7	7.37	Adhesion molecule	Signal transduction,Cell motility	Binding	Actin filament	Cytoplasm	Placenta, Testis, Thalamus, Hippocampus, Skeletal muscle, Subthalamic nucleus, Liver, Colon, Caudate nucleus, Amygdala, Pancreas, Cerebellum, Substantia nigra, Spleen, Corpus callosum, Ovary, Small intestine, Heart, Fetus, Brain, Lung, Spinal cord, Kidney	C1, SH2, PTB	96	8	307307	0.00420696
4507691	TRRAP	8295	04310	NP_003487.1	transformation/transcription domain-associated protein isoform 2	0.5	2	1	2	2	3830	434.1	8.22	Transcription regulatory protein	Regulation of nucleobase, nucleoside, nucleotide and nucleic acid metabolism	Transcription regulator activity	Nucleus	Mitochondrion, Extracellular	-	NLS, PI3KC	359	2	186452	0.000682559
6005846	TWF2	11344	08464	NP_009215.1	twinfilin-2 [Homo sapiens].	6.88	1	1	2	8	349	39.5	6.84	Tyrosine kinase	Cell communication,Signal transduction	Protein-tyrosine kinase activity	Cytoplasm, Cytoskeleton	-	Neutrophil, Leukocyte	ADF, CC	41	8	214607	0.00687902
82659109	UBR4	23352	08464	NP_065816.2	E3 ubiquitin-protein ligase UBR4 [Homo sapiens].	0.35	2	1	2	4	5183	573.5	6.04	Unclassified	Biological_process unknown	Molecular function unknown	Cytoplasm	Nucleus	Leukocyte	-	427	6	262472	0.000807835
194394141	URB1	9875	08464	NP_055640.2	nucleolar pre-ribosomal-associated protein 1 [Homo sapiens].	0.53	1	1	2	2	2271	254.2	6.47	Unclassified	Biological_process unknown	Protein binding	-	-	-	-	193	3	747307	0.00508872
341914924	LOC100293211	100293211	08464	XP_003403901.1	PREDICTED: ig heavy chain V-III region VH26-like [Homo sapiens].	11.83	6	1	2	16	186	20.3	9.03	-	-	-	-	-	-	-	17	16	1.60786e+06	0.124299
341913933	LOC100653084	100653084	08464	XP_003403714.1	PREDICTED: hypothetical protein LOC100653084 [Homo sapiens].	6.45	5	1	2	20	279	31.5	7.78	-	-	-	-	-	-	-	26	20	1.47381e+06	0.0744964
356582355	SEC24A	10802	08464	NP_001239160.1	protein transport protein Sec24A isoform 2 [Homo sapiens].	3.92	2	1	2	3	613	66	6.93	Transport/cargo protein	Transport	Transporter activity	Endoplasmic reticulum	-	B Cell	GEL	29	4	47582.3	0.00215633
41281429	BZW1	9689	16570	NP_055485.2	basic leucine zipper and W2 domain-containing protein 1 isoform 4	5.38	4	1	3	8	353	40.5	6.46	Transcription factor	Regulation of nucleobase, nucleoside, nucleotide and nucleic acid metabolism	Transcription factor activity	Nucleus	Cytoplasm	-	-	44	8	145379	0.00434226
229577398	BZW2	28969	16570	NP_001153239.1	basic leucine zipper and W2 domain-containing protein 2 [Homo	5.25	1	1	3	8	419	48.1	6.68	Translation regulatory protein	Protein metabolism	Translation regulator activity	Nucleolus	-	-	-	50	8	194919	0.00512332
26667191	CAMK2G	818	03672	NP_001213.2	calcium/calmodulin-dependent protein kinase type II subunit gamma	8.08	6	1	3	10	495	55.9	7.18	Serine/threonine kinase	Cell communication,Signal transduction	Protein serine/threonine kinase activity	Cytoplasm	Nucleus	Keratinocyte, Bile duct, Leukocyte, Brain, Trachea, T Cell, Colon epithelium, Islets of Langerhans, Gall bladder, Muscle	S_T_kinase	46	10	328910	0.00939694
118442839	CFHR1	3078	03672	NP_002104.2	complement factor H-related protein 1 precursor [Homo sapiens].	10.61	2	1	3	12	330	37.6	7.39	Complement protein	Immune response	Complement activity	Extracellular	-	Urine, Plasma, Saliva, Liver	SUSHI, SP	33	12	3.83551e+06	0.152748
209915561	DNM3	26052	03672	NP_001129599.1	dynamin-3 isoform b [Homo sapiens].	4.19	2	1	3	8	859	96.6	8.22	GTPase	Cell communication,Signal transduction	GTPase activity	-	-	-	PH, DYNC, GED	91	8	123768	0.00178746
215272362	NIF3L1	60491	03672	NP_001135828.1	NIF3-like protein 1 isoform 3 [Homo sapiens].	14.74	1	1	3	12	285	32.1	8.68	Transcription regulatory protein	Regulation of nucleobase, nucleoside, nucleotide and nucleic acid metabolism	Transcription regulator activity	Nucleus	Cytoplasm	Placenta, Heart, Testis, Spleen, Plasma, Skeletal muscle, Semen, Brain, Colon, Liver, Ovary, Prostate	-	28	12	467387	0.0219374
56605983	NIF3L1	60491	10424	NP_068596.2	NIF3-like protein 1 isoform 2 [Homo sapiens].	14.29	2	1	3	14	350	39	6.4	Transcription regulatory protein	Regulation of nucleobase, nucleoside, nucleotide and nucleic acid metabolism	Transcription regulator activity	Nucleus	Cytoplasm	Placenta, Heart, Testis, Spleen, Plasma, Skeletal muscle, Semen, Brain, Colon, Liver, Ovary, Prostate	-	30	14	341920	0.0149786
4506363	RAB13	5872	04053	NP_002861.1	ras-related protein Rab-13 isoform 1 [Homo sapiens].	12.32	1	1	3	22	203	22.8	9.19	GTPase	Cell communication,Signal transduction	GTPase activity	Cytoplasmic vesicle	Plasma membrane	Semen, Small intestine, Skeletal muscle, Kidney, Liver	RAB	29	22	1.20189e+06	0.0544672
5902016	RTN4	57142	04053	NP_008939.1	reticulon-4 isoform C [Homo sapiens].	15.08	2	1	3	36	199	22.4	9.31	Integral membrane protein	Regulation of cell growth	Protein binding	Endoplasmic reticulum membrane, Cytoplasm, Nucleus	Mitochondrion, Plasma membrane	Cerebellum, Testis, Leukocyte, Oligodendrocyte, Thalamus, Hippocampus, Monocyte, Skeletal muscle, Small intestine, Liver, Colon, Prostate, Caudate nucleus, Amygdala, Pancreas, Placenta, Substantia nigra, Spleen, Corpus callosum, Ovary, Muscle, Heart, Fetus, Bronchoalveolar fluid, Urine, Brain, Lung, Subthalamic nucleus, Spinal cord, Kidney	CC, TM	21	36	1.76997e+06	0.110768
339882741	HLA-C	3107	04053	NP_001229971.1	HLA class I histocompatibility antigen, Cw-1 alpha chain precursor	13.66	2	1	3	8	366	40.7	5.87	MHC complex protein	Immune response	MHC class I receptor activity,MHC class II receptor activity	Plasma membrane	-	Pituitary gland, Trophoblast, Umbilical vein endothelial cell, Gastric mucosa, Cytotrophoblast, Islets of Langerhans, Skeletal muscle, Hepatocyte, Thyroid gland, Parathyroid, Myocardium, Fetus, Spermatozoa, Serum, Smooth muscle	SP, IGC, TM	33	8	246630	0.00982199
342349354	RANBP6	26953	04053	NP_001230131.1	ran-binding protein 6 isoform 2 [Homo sapiens].	4.25	2	1	3	13	753	85.2	5.1	Transport/cargo protein	Transport	Transporter activity	-	-	-	CC, HEAT	66	13	252425	0.00502638
25952118	CAMK2A	815	06532	NP_741960.1	calcium/calmodulin-dependent protein kinase type II subunit alpha	11.51	10	1	4	12	478	54.1	7.08	Serine/threonine kinase	Cell communication,Signal transduction	Protein serine/threonine kinase activity	Centrosome	Cytoplasm, Nucleus	Brain, Fetus	S_T_kinase	47	12	334410	0.00935079
26667183	CAMK2D	817	09653	NP_742113.1	calcium/calmodulin-dependent protein kinase type II subunit delta	10.88	13	1	4	12	478	54.1	7.25	Serine/threonine kinase	Regulation of cell growth	Protein serine/threonine kinase activity	Cytoplasm	Nucleus	Mammary epithelium, Cardiac muscle, Cerebral cortex, Skeletal muscle	S_T_kinase	48	12	1.75789e+06	0.0481301
154800487	ERLIN1	10613	09653	NP_006450.2	erlin-1 [Homo sapiens].	12.36	1	1	4	24	348	39.1	7.87	Unclassified	Biological_process unknown	Molecular function unknown	Plasma membrane	Cytoplasm	Placenta, Heart, Testis, Monocyte, Dendritic cell, Small intestine, Colon, Liver, Ovary, Prostate, Kidney, Pancreas	PHB, TM	40	24	1.28645e+07	0.42267
38569466	PTBP3	9991	09603	NP_005147.3	polypyrimidine tract-binding protein 3 isoform 1 [Homo sapiens].	6.16	7	1	4	13	552	59.7	9.04	-	-	-	-	-	-	-	44	17	652932	0.0195021
156151420	HKDC1	80201	09603	NP_079406.3	putative hexokinase HKDC1 [Homo sapiens].	4.14	1	1	5	46	917	102.4	7.24	Unclassified	Biological_process unknown	Molecular function unknown	-	-	-	-	107	46	6.64301e+06	0.0815922
15718761	KRAS	3845	01817	NP_004976.2	GTPase KRas isoform b precursor [Homo sapiens].	32.45	2	1	5	18	188	21.4	8.12	GTPase	Signal transduction	GTPase activity	Plasma membrane	Mitochondrion	Testis, Bronchus, Platelet, Lung, Liver, Colon, Lymphocyte	RAS	25	18	489064	0.0257094
24430190	KRT15	3866	01009	NP_002266.2	keratin, type I cytoskeletal 15 [Homo sapiens].	9.43	15	1	5	204	456	49.2	4.77	Cytoskeletal protein	Cell growth and/or maintenance	Structural constituent of cytoskeleton	Cytoplasm	-	Oesophagus, Skin	CC	41	204	2.15593e+07	0.691063
117938299	WTH3DI	150786	01009	NP_001071105.1	RAB6C-like [Homo sapiens].	17.32	2	1	5	14	254	28.2	6.74	-	-	-	-	-	-	-	25	14	820082	0.0431106
4759000	RAB3D	9545	05070	NP_004274.1	ras-related protein Rab-3D [Homo sapiens].	26.94	3	1	5	33	219	24.3	4.93	GTPase	Transport	GTPase activity	Cytoskeleton, Secretory granule	Cytoplasm, Zymogen granule, Plasma membrane	Placenta, Testis, Leukocyte, Semen, Thyroid gland, Cerebral cortex, Temporal lobe, Lymph node, Stomach, Medulla oblongata, Monocyte, Small intestine, Liver, Colon, Prostate, Pancreas, Cerebellum, Spleen, Occipital lobe, Bone marrow, Frontal lobe, Vermiform appendix, Ovary, Heart, Granulocyte, Fetus, Neutrophil, Adrenal cortex, Urine, Lung, Spinal cord, Kidney, Putamen	RAB	22	36	1.18404e+06	0.0707309
9624998	HNRNPH2	3188	03022	NP_062543.1	heterogeneous nuclear ribonucleoprotein H2 [Homo sapiens].	16.48	1	1	6	54	449	49.2	6.3	Ribonucleoprotein	Regulation of nucleobase, nucleoside, nucleotide and nucleic acid metabolism	RNA binding	Nucleus	Cytoplasm	Heart, Testis, Ubiquitous, Spleen, Gastrointestinal Tract, Adrenal gland, Brain, Liver, Skin, Distal convoluted tubule	RRM	41	54	4.72751e+06	0.151536
4505451	NRAS	4893	01273	NP_002515.1	GTPase NRas [Homo sapiens].	37.04	2	1	6	20	189	21.2	5.17	GTPase	Cell communication,Signal transduction	GTPase activity	Plasma membrane	Golgi apparatus	B Cell, T Cell	RAS	20	20	521050	0.0342386
32455246	PPP2R1B	5519	01273	NP_002707.3	serine/threonine-protein phosphatase 2A 65 kDa regulatory subunit A	15.47	5	1	6	19	601	66.2	4.94	Serine/threonine phosphatase,Regulatory/other subunit	Cell communication,Signal transduction,Regulation of cell proliferation	Protein serine/threonine phosphatase activity,Enzyme regulator activity	Cytoplasm	Microtubule, Membrane fraction, Nucleus	-	HEAT	54	19	1.73101e+06	0.0421282
21361884	RAB2B	84932	06312	NP_116235.2	ras-related protein Rab-2B isoform 1 [Homo sapiens].	35.65	2	1	6	46	216	24.2	7.83	GTPase	Cell communication,Signal transduction	GTPase activity	Golgi apparatus	-	Placenta, Skeletal muscle, Lung, Liver, Colon, Prostate, Kidney, Pancreas	RAB	22	46	1.1809e+06	0.0705434
4506413	RAP1A	5906	03382	NP_002875.1	ras-related protein Rap-1A [Homo sapiens].	34.78	2	1	6	62	184	21	6.67	GTPase	Cell communication,Signal transduction	GTPase activity	Plasma membrane	Late endosome, Lysosome, Cytoplasm, Perinuclear region, Nucleus, Mitochondrion	Monocyte, Neutrophil	RAS	22	62	9.63629e+06	0.575644
226437577	SUMF2	25870	03382	NP_001139805.1	sulfatase-modifying factor 2 isoform g [Homo sapiens].	37.09	1	1	6	31	213	24.1	6.93	Unclassified	Protein metabolism	Molecular function unknown	Endoplasmic reticulum	-	Semen	SP, TM	23	31	556178	0.0317799
13562114	TUBB1	81027	18243	NP_110400.1	tubulin beta-1 chain [Homo sapiens].	9.76	1	1	6	264	451	50.3	5.17	Cytoskeletal protein	Cell growth and/or maintenance	Structural constituent of cytoskeleton	Nucleolus	Microtubule	Semen, Leukocyte, Plasma, Monocyte	CC, TUBULIN	34	264	1.03975e+07	0.401899
290542359	CAV1	857	18243	NP_001166366.1	caveolin-1 isoform beta [Homo sapiens].	47.62	2	1	7	53	147	17	5.49	Structural protein	Cell growth and/or maintenance	Structural molecule activity	Caveola, Plasma membrane, Early endosome	Cytoplasm, Mitochondrial membrane, Nuclear membrane, Integral to membrane	Blood vessel, Urine, Adipose tissue, Adipocyte, Muscle, Kidney	TM	14	53	9.04563e+06	0.849137
5031753	HNRNPH1	3187	03021	NP_005511.1	heterogeneous nuclear ribonucleoprotein H [Homo sapiens].	19.38	1	1	7	75	449	49.2	6.3	Ribonucleoprotein	Regulation of nucleobase, nucleoside, nucleotide and nucleic acid metabolism	Ribonucleoprotein	Nucleus	Cytoplasm, Nucleolus	Heart, Testis, Ubiquitous, Spleen, Gastrointestinal Tract, Adrenal gland, Brain, Liver, Skin, Leukocyte, Ovary, Distal convoluted tubule	RRM	41	75	5.24351e+06	0.168076
4557701	KRT17	3872	01019	NP_000413.1	keratin, type I cytoskeletal 17 [Homo sapiens].	12.96	15	1	7	206	432	48.1	5.02	Cytoskeletal protein	Cell growth and/or maintenance	Structural constituent of cytoskeleton	Cytoplasm	Nucleolus, Nucleus, Extracellular	Keratinocyte, Mammary gland, Sweat gland, Hair, Skin, Plasma, Serum	CC	47	206	2.13891e+07	0.598083
153791158	KRT75	9119	01019	NP_004684.2	keratin, type II cytoskeletal 75 [Homo sapiens].	11.07	9	1	7	164	551	59.5	7.74	Structural protein	Cell growth and/or maintenance	Structural molecule activity	-	-	Hair follicle, Keratinocyte, Anagen follicle	CC	60	164	1.66052e+07	0.363714
96975097	RAB6B	51560	01019	NP_057661.3	ras-related protein Rab-6B [Homo sapiens].	30.77	1	1	7	30	208	23.4	5.53	GTPase	Cell communication,Signal transduction	GTPase activity	Golgi apparatus	Zymogen granule, Cytoskeleton	Cerebellum, Heart, Purkinje cell, Brain, Microglia, Pericyte	RAB	24	30	1.94154e+06	0.106317
29550921	SULT1A3	6818	01019	NP_808220.1	sulfotransferase 1A3/1A4 [Homo sapiens].	29.15	1	1	7	33	295	34.2	6.01	Enzyme: Sulphotransferase	Metabolism,Energy pathways	Sulfotransferase activity	Cytoplasm	-	Placenta, Brain, Lung, Liver, Colon, Kidney	-	29	33	1.89793e+06	0.0860101
195539349	AHCYL2	23382	01019	NP_001124195.1	putative adenosylhomocysteinase 3 isoform d [Homo sapiens].	13.98	5	1	8	39	508	56.9	7.11	Unclassified,Enzyme: Lyase	Metabolism	Molecular function unknown	-	-	Cerebellum, Heart, Testis, Colon, Hippocampus, Substantia nigra, Spleen, Subthalamic nucleus, Skeletal muscle, Amygdala, Brain, Corpus callosum, Lung, Liver, Spinal cord, Fetus, Ovary, Caudate nucleus, Kidney, Pancreas	CC	50	43	9.11853e+06	0.239675
153791352	POTEF	728378	01019	NP_001093241.1	POTE ankyrin domain family member F [Homo sapiens].	8.47	1	1	8	588	1075	121.4	6.2	Unclassified	Biological_process unknown	ATP binding	-	-	-	CC, ACTIN, ANK	117	588	2.22917e+08	2.50394
338827763	PRKACB	5567	01019	NP_001229791.1	cAMP-dependent protein kinase catalytic subunit beta isoform 9	18.05	10	1	8	34	338	39.2	8.82	Serine/threonine kinase	Cell communication,Signal transduction	Protein serine/threonine kinase activity	Cytoplasm	-	Brain	S_T_kinase	40	34	4.75399e+06	0.156194
336455095	AHCYL1	10768	01019	NP_001229602.1	putative adenosylhomocysteinase 2 isoform b [Homo sapiens].	14.7	3	1	8	37	483	53.7	7.44	Enzyme: Hydrolase	Metabolism,Energy pathways	Hydrolase activity	Cytoplasm	Plasma membrane, Endoplasmic reticulum	-	CC	47	41	8.91916e+06	0.249398
4506017	PPP2CA	5515	08912	NP_002706.1	serine/threonine-protein phosphatase 2A catalytic subunit alpha	40.13	2	1	10	79	309	35.6	5.54	Serine/threonine phosphatase	Cell communication,Signal transduction	Protein serine/threonine phosphatase activity	Cytoplasm	Mitochondrion, Chromosome	Placenta, Heart, Leukocyte, Semen, Tear, Lacrimal gland, Brain, Lung, Liver, Atrium, Ventricle, Kidney, Pancreas	PP2A	30	79	3.0661e+06	0.134318
57222565	PPP2CB	5516	01487	NP_001009552.1	serine/threonine-protein phosphatase 2A catalytic subunit beta	38.51	2	1	10	79	309	35.6	5.43	Serine/threonine phosphatase	Cell communication,Signal transduction	Protein serine/threonine phosphatase activity	Cytoplasm	Nucleus	Red blood cell, Heart	CC, PP2A	29	79	3.48275e+06	0.157831
63055057	ACTBL2	345651	18598	NP_001017992.1	beta-actin-like protein 2 [Homo sapiens].	28.99	1	1	11	389	376	42	5.59	Unclassified,Cytoskeletal protein	Biological_process unknown	Molecular function unknown,ATP binding	-	-	-	ACTIN	34	389	5.11322e+07	1.97643
4758984	RAB11A	8766	01532	NP_004654.1	ras-related protein Rab-11A isoform 1 [Homo sapiens].	58.8	3	1	11	104	216	24.4	6.57	GTPase,Transport/cargo protein	Cell communication,Signal transduction,Transport	Transporter activity,GTPase activity	Golgi apparatus	Mitochondrion, Axon	Ubiquitous	RAB	26	104	8.83758e+06	0.446712
4506003	PPP1CA	5499	15942	NP_002699.1	serine/threonine-protein phosphatase PP1-alpha catalytic subunit	34.24	3	1	13	127	330	37.5	6.33	Serine/threonine phosphatase	Cell proliferation	Protein serine/threonine phosphatase activity	Cytoskeleton	Microtubule, Mitochondrion, Nucleolus	Leukocyte, Ubiquitous	PP2A	32	127	6.3302e+06	0.259977
124256496	HSPA1L	3305	15942	NP_005518.3	heat shock 70 kDa protein 1-like [Homo sapiens].	25.27	15	1	14	331	641	70.3	6.02	Heat shock protein	Protein metabolism	Heat shock protein activity	Cytoplasm	Mitochondrion, Nucleus	Plasma, Semen, Testis, Saliva	-	70	353	3.44767e+07	0.647284
22748667	ATP1A3	478	01666	NP_689509.1	sodium/potassium-transporting ATPase subunit alpha-3 isoform 1	18.85	4	1	17	141	1013	111.7	5.38	Transport/cargo protein	Transport	Transporter activity	Plasma membrane	-	Placenta, Nervous system	CC, TM	85	141	1.38411e+07	0.214003
14389309	TUBA1C	84790	06747	NP_116093.1	tubulin alpha-1C chain [Homo sapiens].	53.23	3	1	22	1082	449	49.9	5.1	Cytoskeletal protein	Cell growth and/or maintenance	Structural constituent of cytoskeleton	Cytoplasm	Microtubule, Nucleus	Tear, Semen, Ovary, Urine, Lacrimal gland	CC, TUBULIN	35	1082	1.17583e+08	4.41514
222418611	ITGA7	3679	06747	NP_002197.2	integrin alpha-7 isoform 2 precursor [Homo sapiens].	25.15	1	1	22	88	1137	124.2	5.92	Adhesion molecule	Cell communication,Signal transduction	Cell adhesion molecule activity	Plasma membrane	Nucleus	Heart, Testis, Muscle, Intestine, Colon, Lung, Ovary, Nervous system, Prostate	TM, INTA, SP	89	88	1.61694e+07	0.238765
222418613	ITGA7	3679	06747	NP_001138468.1	integrin alpha-7 isoform 1 precursor [Homo sapiens].	24.98	2	1	22	98	1141	124.6	5.92	Adhesion molecule	Cell communication,Signal transduction	Cell adhesion molecule activity	Plasma membrane	Nucleus	Heart, Testis, Muscle, Intestine, Colon, Lung, Ovary, Nervous system, Prostate	TM, INTA, SP	90	98	1.73677e+07	0.25361
17986283	TUBA1A	7846	03959	NP_006000.2	tubulin alpha-1A chain isoform 1 [Homo sapiens].	51.44	5	1	22	1062	451	50.1	5.06	Cytoskeletal protein	Cell growth and/or maintenance	Structural constituent of cytoskeleton	Cytoplasm	Microtubule, Nucleolus, Nucleus	Tear, Brain, Islets of Langerhans, Monocyte, Lacrimal gland	TUBULIN	35	1062	1.11195e+08	4.17526
5174735	TUBB4B	10383	04043	NP_006079.1	tubulin beta-4B chain [Homo sapiens].	70.79	2	1	24	1064	445	49.8	4.89	-	-	-	-	-	-	-	33	1071	4.74197e+07	1.88848
114155140	TPM3	7170	04043	NP_689476.2	tropomyosin alpha-3 chain isoform 1 [Homo sapiens].	46.67	3	1	24	266	285	32.9	4.72	Cytoskeletal associated protein,Structural protein	Cell growth and/or maintenance	Cytoskeletal protein binding	Cytoplasm	Cytosol, Extracellular	Leukocyte, Placental tissue, Urine, Skeletal muscle, Plasma, Bronchoalveolar fluid	CC	46	266	2.58785e+07	0.739347
38202257	GANAB	23193	04043	NP_938148.1	neutral alpha-glucosidase AB isoform 2 precursor [Homo sapiens].	52.86	1	1	40	324	944	106.8	6.14	Enzyme: Hydrolase	Carbohydrate metabolism	Hydrolase activity	Endoplasmic reticulum	Centrosome	Placenta, Heart, Testis, Leukocyte, Spleen, Tear, Plasma, Lymphocyte, Skeletal muscle, Lacrimal gland, Semen, Brain, Small intestine, Lung, Liver, Endometrium, Colon, Ovary, Prostate, Kidney, Pancreas	SP	77	324	3.6163e+07	0.617221
341916194	C4B	721	04043	XP_003403643.1	PREDICTED: complement C4-A isoform 1 [Homo sapiens].	33.49	4	1	44	297	1744	192.7	7.08	Complement protein	Immune response	Complement activity	Extracellular	-	Serum	-	156	297	1.37675e+07	0.115984
5031875	LMNA	4000	00302	NP_005563.1	lamin isoform C [Homo sapiens].	67.13	1	1	45	994	572	65.1	6.84	Structural protein	Cell growth and/or maintenance	Structural molecule activity	Cytoplasm, Nucleus	Cytoplasm, Nucleolus	Placenta, Heart, Testis, Ubiquitous, Spleen, Skeletal muscle, Adipose tissue, Brain, Lung, Liver, Skin, Leukocyte, Ovary, Pancreas, Kidney, Macrophage	CC, NLS	84	994	2.22579e+08	3.48235
4501891	ACTN1	87	01477	NP_001093.1	alpha-actinin-1 isoform b [Homo sapiens].	72.76	1	1	61	937	892	103	5.41	Cytoskeletal associated protein,Structural protein	Cell growth and/or maintenance	Cytoskeletal protein binding	Cytoplasm	Cytosol, Mitochondrion, Mitochondrial membrane, Nucleus, Cytoskeleton	Semen, Leukocyte, Tear, Neutrophil, Saliva, Skeletal muscle, Lacrimal gland, Myocardium, Plasma, Smooth muscle	SPECTRIN, CH, EF	89	937	8.2351e+07	1.21604
92091583	MYH11	4629	01477	NP_001035202.1	myosin-11 isoform SM2B [Homo sapiens].	66.38	14	1	150	3605	1945	224.2	5.53	Structural protein	Cell growth and/or maintenance	Structural molecule activity	Cytoplasm	Nucleus, Extracellular	Trachea, Fetus, Vas deferens, Bronchoalveolar fluid, Umbilical artery, Monocyte, Oesophagus, Prostate, Smooth muscle	IQ, CC, MYOSIN	269	3612	8.07203e+08	3.94364
33667044	ABI3BP	25890	09380	NP_056244.2	target of Nesh-SH3 precursor [Homo sapiens].	2.05	1	2	2	4	1075	118.6	9.44	Unclassified,Adhesion molecule	Biological_process unknown	Molecular function unknown,Cell adhesion molecule activity	-	-	Placenta, Urine	FN3	98	4	306901	0.00411566
48976061	ACAD10	80724	10625	NP_079523.3	acyl-CoA dehydrogenase family member 10 isoform b [Homo sapiens].	2.74	2	2	2	4	1059	118.8	8.06	Enzyme: Dehydrogenase	Metabolism,Energy pathways	Catalytic activity	-	-	-	-	108	4	50881.9	0.000619166
34577061	ADH1B	125	10625	NP_000659.2	alcohol dehydrogenase 1B [Homo sapiens].	7.47	2	2	2	6	375	39.8	8.19	Enzyme: Dehydrogenase	Metabolism,Energy pathways	Catalytic activity	Mitochondrion	-	Liver	-	37	6	485424	0.017242
320461539	ADK	132	10625	NP_001189379.1	adenosine kinase isoform d [Homo sapiens].	7.21	4	2	2	3	305	34.1	6.73	Enzyme: Phosphotransferase	Regulation of nucleobase, nucleoside, nucleotide and nucleic acid metabolism	Catalytic activity	Cytoplasm	-	Placenta, Heart, Leukocyte, Spleen, Tear, Skeletal muscle, Lacrimal gland, Brain, Lung, Liver, Muscle, Kidney, Pancreas	-	31	3	69941.7	0.00296511
28373192	ADRM1	11047	06440	NP_008933.2	proteasomal ubiquitin receptor ADRM1 precursor [Homo sapiens].	5.9	1	2	2	3	407	42.1	5.07	Adhesion molecule,Cell surface receptor	Cell communication,Signal transduction	Receptor activity,Molecular function unknown	Cytoplasm, Microsome	Nucleus, Extracellular, Plasma membrane	-	SP, TM	24	3	48859.8	0.00267552
39812027	AES	166	02556	NP_945321.1	amino-terminal enhancer of split isoform c [Homo sapiens].	14.29	3	2	2	3	196	21.8	6.37	Transcription regulatory protein	Regulation of nucleobase, nucleoside, nucleotide and nucleic acid metabolism	Transcription regulator activity	Nucleus	-	Placenta, Heart, Brain, Lung, Liver, Muscle, Prostate, Kidney, Pancreas	-	17	3	52916.7	0.00409083
285002253	AGA	175	02556	NP_001165459.1	N(4)-(beta-N-acetylglucosaminyl)-L-asparaginase isoform 2	4.46	2	2	2	12	336	36	5.64	Enzyme: Hydrolase	Metabolism,Energy pathways	Hydrolase activity	Lysosome	-	Semen, Leukocyte, Urine, Brain, Skin, Nervous system, Plasma, Serum, Kidney	SP	24	12	9.96387e+06	0.545612
156523970	AHSG	197	02556	NP_001613.2	alpha-2-HS-glycoprotein preproprotein [Homo sapiens].	8.17	1	2	2	6	367	39.3	5.72	Secreted polypeptide	Cell communication,Signal transduction	Defense/immunity protein activity	Extracellular	-	Heart, Tear, Saliva, Urine, Lacrimal gland, Proximal tubular epithelium, Liver, Renal tubular epithelium, Plasma, Serum, Bone, Kidney	SP, CYSTATIN	27	6	6.21206e+06	0.302371
215276969	ALG5	29880	02556	NP_001135836.1	dolichyl-phosphate beta-glucosyltransferase isoform 2 [Homo	8.16	2	2	2	4	294	33.5	9.44	Enzyme: Glycosyltransferase	Protein metabolism	Transferase activity	Endoplasmic reticulum	-	Placenta, Heart, Skeletal muscle, T Cell, Brain, Lung, Liver, Kidney, Pancreas	TM	38	4	89474.9	0.00309446
14150066	ALKBH7	84266	15425	NP_115682.1	alpha-ketoglutarate-dependent dioxygenase alkB homolog 7 precursor	20.81	1	2	2	4	221	24.5	7.11	Unclassified	Biological_process unknown	Molecular function unknown	-	-	-	-	22	4	61886.3	0.00369691
21361513	AMDHD2	51005	13034	NP_057028.2	putative N-acetylglucosamine-6-phosphate deacetylase isoform 1	5.01	2	2	2	4	439	46.9	6.73	Unclassified	Biological_process unknown	Molecular function unknown	-	-	-	-	37	4	141139	0.00501317
121582655	ANKRD35	148741	13034	NP_653299.3	ankyrin repeat domain-containing protein 35 [Homo sapiens].	3.6	1	2	2	5	1001	109.9	6.02	Unclassified	Biological_process unknown	Molecular function unknown	-	-	-	CC, ANK	115	5	266562	0.00304627
157266300	ANPEP	290	13034	NP_001141.2	aminopeptidase N precursor [Homo sapiens].	2.79	1	2	2	6	967	109.5	5.48	Metallo protease	Protein metabolism	Metallopeptidase activity	Plasma membrane	Extracellular	Placenta, Semen, Intestine, Tear, Neutrophil, Urine, Lung, Lacrimal gland, Leukocyte, Plasma, Kidney	TM	73	6	136356	0.00245481
117553580	AP3D1	8943	13034	NP_003929.4	AP-3 complex subunit delta-1 isoform 2 [Homo sapiens].	2.52	2	2	2	6	1153	130.1	8.48	Transport/cargo protein	Transport	Transporter activity	Cytoplasm	Golgi apparatus	Leukocyte	ADAP	126	6	123544	0.0012886
4502861	AP3S1	1176	03298	NP_001275.1	AP-3 complex subunit sigma-1 [Homo sapiens].	12.95	1	2	2	4	193	21.7	5.39	Adapter molecule	Cell communication,Signal transduction	Receptor signaling complex scaffold activity	Cytoplasm	Golgi apparatus	Placenta, Heart, Testis, Intestine, Spleen, Leukocyte, Skeletal muscle, Brain, Lung, Liver, Colon, Ovary, Prostate, Kidney, Pancreas	-	17	4	116862	0.00903427
22035653	APOL2	23780	06263	NP_663612.1	apolipoprotein L2 [Homo sapiens].	5.04	1	2	2	4	337	37.1	6.74	Integral membrane protein,Transport/cargo protein	Biological_process unknown,Metabolism,Energy pathways	Transporter activity,Molecular function unknown	-	-	Testis, Adrenal gland, Salivary gland, Mammary gland, Stomach, Skeletal muscle, Jejunum, Liver, Lung, Prostate, Pancreas, Placenta, Spleen, Bone marrow, Uterus, Small intestine, Heart, Fetus, Trachea, Brain, Colon, Spinal cord, Kidney	CC, TM	35	4	72194.9	0.00271085
116812610	APOOL	139322	06263	NP_940852.3	apolipoprotein O-like precursor [Homo sapiens].	11.19	1	2	2	6	268	29.1	9.52	Unclassified	Biological_process unknown	Molecular function unknown	Nucleus	-	-	-	30	6	204821	0.00897265
6912242	APPL1	26060	05053	NP_036228.1	DCC-interacting protein 13-alpha [Homo sapiens].	3.39	1	2	2	3	709	79.6	5.41	Adapter molecule	Cell communication,Signal transduction	Receptor signaling complex scaffold activity	Cytoplasm	-	Heart, Ovary, Leukocyte, Skeletal muscle, Pancreas	CC, PH, PTB	64	3	89504.7	0.00183795
37694062	AQP1	358	00140	NP_932766.1	aquaporin-1 isoform 1 [Homo sapiens].	13.01	4	2	2	26	269	28.5	7.42	Water channel	Ion transport,Transport	Water channel activity	Plasma membrane	-	Eye, Red blood cell, Urothelium, Epididymis, Adrenal medulla, Salivary gland, Articular cartilage, Renal medulla, White matter, Retinal pigmented epithelial cell, Cerebral cortex, Lymph node, Anus, Meninges, Adrenal cortex, Autonomic nervous system, Skeletal muscle, Bronchial epithelial cell, Granular cell, Ependymal cell, Liver, Lymph, Synoviocyte, Proximal convoluted tubule, Pancreas, Placenta,…	TM	15	26	2.83802e+06	0.248652
7657210	ARFIP1	27236	09331	NP_055262.1	arfaptin-1 isoform 2 [Homo sapiens].	5.28	2	2	2	4	341	38.6	6.55	Unclassified	Signal transduction	Regulator of G-protein signaling activity	Cytoplasm	Golgi apparatus	Placenta, Heart, Ubiquitous, Skeletal muscle, Brain, Lung, Liver, Kidney, Pancreas	CC	41	4	451786	0.0144816
24308007	ARL6IP1	23204	09641	NP_055976.1	ADP-ribosylation factor-like protein 6-interacting protein 1 [Homo	7.88	1	2	2	4	203	23.3	9.32	Membrane transport protein	Transport	Auxiliary transport protein activity	Plasma membrane	Cytoplasm	-	TM	19	4	104841	0.00725175
238776799	ARMC10	83787	09641	NP_001154484.1	armadillo repeat-containing protein 10 isoform d [Homo sapiens].	13.25	6	2	2	4	249	27.4	7.46	Integral membrane protein	Biological_process unknown	Molecular function unknown	Endoplasmic reticulum	-	Placenta, Heart, Leukocyte, Spleen, Skeletal muscle, Brain, Small intestine, Lung, Liver, Colon, Kidney	TM	27	4	116631	0.00567697
5031595	ARPC4	10093	10368	NP_005709.1	actin-related protein 2/3 complex subunit 4 isoform a [Homo	13.69	3	2	2	4	168	19.7	8.43	Cytoskeletal associated protein	Cell growth and/or maintenance	Cytoskeletal protein binding	Cytoskeleton	Nucleolus	Semen, Plasma, Neutrophil, Urine, Leukocyte	-	22	4	99572.2	0.00594816
38569407	ARSB	411	08358	NP_942002.1	arylsulfatase B isoform 2 precursor [Homo sapiens].	5.08	2	2	2	8	413	46	8.34	Enzyme: Sulphatase	Metabolism,Energy pathways	Catalytic activity	Lysosome	-	Placenta, Testis, Urine, Liver	SP	33	8	144903	0.00577071
31377644	ATAD1	84896	12499	NP_116199.2	ATPase family AAA domain-containing protein 1 [Homo sapiens].	5.82	1	2	2	4	361	40.7	6.9	ATPase	Metabolism,Energy pathways	ATPase activity	Mitochondrion, Nucleus	-	-	CC, AAA	39	4	92350.1	0.003112
30410798	ATG4B	23192	16499	NP_847896.1	cysteine protease ATG4B isoform b [Homo sapiens].	8.16	2	2	2	3	380	42.6	5.54	Cysteine protease	Proteolysis and peptidolysis	Peptidase activity	Cytoplasm, Nucleus	-	Cerebellum, Heart, Testis, Hippocampus, Substantia nigra, Spleen, Subthalamic nucleus, Skeletal muscle, Amygdala, Brain, Corpus callosum, Lung, Liver, Spinal cord, Fetus, Ovary, Thalamus, Caudate nucleus, Kidney, Pancreas	-	22	3	46091.1	0.00275335
4757798	ATG5	9474	16051	NP_004840.1	autophagy protein 5 [Homo sapiens].	10.91	1	2	2	4	275	32.4	5.77	Cytoskeletal protein	Apoptosis	Structural constituent of cytoskeleton	Cytoskeleton	-	Testis, Leukocyte, Spleen, Small intestine, Colon, Ovary, Prostate	-	26	4	128325	0.0064864
49574491	ATP1B2	482	16051	NP_001669.3	sodium/potassium-transporting ATPase subunit beta-2 [Homo sapiens].	6.21	1	2	2	4	290	33.3	8.31	ATPase	Transport	ATPase activity	Plasma membrane	-	Cerebellum, Heart, Retinal pigmented epithelial cell, Bone marrow, Retina, Skeletal muscle, Cerebrum, Reticulocyte, Leukocyte, Kidney	TM	27	4	306881	0.0149374
14043024	BAG3	9531	04860	NP_004272.2	BAG family molecular chaperone regulator 3 [Homo sapiens].	5.57	1	2	2	6	575	61.6	6.95	Adapter molecule	Apoptosis	Receptor signaling complex scaffold activity	Cytoplasm	-	Placenta, Heart, Testis, Stomach, Spleen, Leukocyte, Brain, Small intestine, Lung, Liver, Oesophagus, Ovary, Muscle, Prostate, Colon, Kidney, Pancreas	WW, BAG, CC	45	6	167355	0.00488759
314122231	BAG6	7917	04860	NP_001186626.1	large proline-rich protein BAG6 isoform c [Homo sapiens].	3.21	4	2	2	6	903	96.7	6.21	Unclassified,MHC complex protein	Apoptosis	Molecular function unknown	Nucleus	Cytosol, Cytoplasm	-	NLS, UBQ	53	6	106868	0.00264996
4557351	BCHE	590	01519	NP_000046.1	cholinesterase precursor [Homo sapiens].	2.99	1	2	2	4	602	68.4	7.42	Enzyme: Esterase	Metabolism,Energy pathways	Hydrolase activity	Extracellular	-	Brain, Plasma, Fetus	TM, SP	53	4	327675	0.00812522
4757852	BCS1L	617	04708	NP_004319.1	mitochondrial chaperone BCS1 [Homo sapiens].	5.73	1	2	2	4	419	47.5	8.5	Unclassified	Metabolism,Energy pathways	Molecular function unknown	Mitochondrion	-	Placenta, Heart, Brain, Lung, Liver, Muscle, Kidney, Pancreas	SP, AAA	37	4	219138	0.00778365
239787151	BFSP1	631	04708	NP_001155177.1	filensin isoform 2 [Homo sapiens].	4.81	2	2	2	14	540	60.3	4.94	Cytoskeletal protein	Cell growth and/or maintenance	Structural constituent of cytoskeleton	Cytoplasm	Plasma membrane	Lens, Fetus	CC	62	14	503229	0.010667
4557367	BLMH	642	03870	NP_000377.1	bleomycin hydrolase [Homo sapiens].	5.05	1	2	2	8	455	52.5	6.27	Enzyme: Hydrolase	Metabolism,Energy pathways	Hydrolase activity	Cytoplasm	Ribosome, Nucleus, Endoplasmic reticulum	Cerebellum, Testis, Nervous system, Cerebral cortex, Thalamus, Temporal lobe, Hippocampus, Medulla oblongata, Plasma, Skeletal muscle, Small intestine, Prostate, Caudate nucleus, Amygdala, Pancreas, Placenta, Substantia nigra, Spleen, Occipital lobe, Frontal lobe, Corpus callosum, Ovary, Heart, Bronchoalveolar fluid, Urine, Brain, Spinal cord, Skin, Kidney, Putamen	-	43	8	548935	0.0167772
4502445	BPGM	669	01961	NP_001715.1	bisphosphoglycerate mutase [Homo sapiens].	10.42	1	2	2	6	259	30	6.54	Enzyme: Mutase	Metabolism,Energy pathways	Catalytic activity	-	-	Fetus, Spleen, Red blood cell, Brain, Liver, Reticulocyte, Plasma	-	31	6	407745	0.017286
221316588	BPHL	670	01961	NP_004323.2	valacyclovir hydrolase precursor [Homo sapiens].	8.25	1	2	2	8	291	32.5	9.14	Enzyme: Hydrolase	Metabolism,Energy pathways	Hydrolase activity	-	-	Placenta, Heart, Testis, Leukocyte, Spleen, Lung, Skeletal muscle, Brain, Colon, Liver, Intestine, Ovary, Prostate, Kidney, Pancreas	SP	35	8	397023	0.0149078
64762484	BRCC3	79184	01961	NP_001018065.1	lys-63-specific deubiquitinase BRCC36 isoform 2 [Homo sapiens].	15.46	3	2	2	3	291	33.1	5.95	Ubiquitin proteasome system protein	Protein metabolism	Ligase activity	-	-	-	CC, JAB	25	3	37867.6	0.00199065
226246554	CCDC168	643677	01961	NP_001139669.1	coiled-coil domain-containing protein 168 [Homo sapiens].	0.23	3	2	2	4	7081	801.4	8.79	-	-	-	-	-	-	-	887	6	154990	0.000229641
256542279	CCDC175	729665	01961	NP_001157871.1	coiled-coil domain-containing protein 175 [Homo sapiens].	3.53	1	2	2	9	793	93.6	6.71	-	-	-	-	-	-	-	111	9	412321	0.0048818
166235903	C1QC	714	01961	NP_001107573.1	complement C1q subcomponent subunit C precursor [Homo sapiens].	10.2	1	2	2	8	245	25.8	8.41	Complement protein	Immune response	Complement activity	Extracellular	-	Plasma, Serum, Macrophage	COLL, SP, C1Q	20	8	526959	0.0346269
14149712	C1QTNF5	114902	10575	NP_056460.1	complement C1q tumor necrosis factor-related protein 5 precursor	9.05	1	2	2	6	243	25.3	6.54	Extracellular matrix protein	Cell growth and/or maintenance	Extracellular matrix structural constituent	Extracellular	-	Placenta, Brain, Retinal pigmented epithelial cell, Lung, Liver	COLL, SP, C1Q	17	6	1.23282e+06	0.0953052
41393602	C1S	716	00397	NP_958850.1	complement C1s subcomponent precursor [Homo sapiens].	5.52	1	2	2	4	688	76.6	4.96	Complement protein	Immune response	Complement activity	Extracellular	-	Plasma, Urine, Serum, Skin fibroblast, Liver	TRYPSIN, SUSHI, SP, CUB, EGFCA	58	4	61225.7	0.00138731
295849303	C2	717	00397	NP_001171534.1	complement C2 isoform 3 [Homo sapiens].	3.9	3	2	2	4	538	60.3	8.18	Complement protein	Immune response	Complement activity	Extracellular	-	Semen, Chondrocyte, Umbilical vein endothelial cell, Plasma, Astrocyte, Monocyte, Skin fibroblast, Brain, Articular cartilage, Liver, Neutrophil, Serum, Kidney, Macrophage	SUSHI, SP, VWA, TRYPSIN	55	4	378654	0.00904788
117168279	MGARP	84709	00397	NP_116012.2	protein MGARP [Homo sapiens].	5	1	2	2	6	240	25.4	4.44	-	-	-	-	-	-	-	19	6	1.31824e+06	0.0911815
23308515	NADKD1	133686	08088	NP_694558.1	NAD kinase domain-containing protein 1, mitochondrial isoform 2	9.32	2	2	2	8	279	31.7	6.68	Unclassified	Biological_process unknown	Molecular function unknown	-	-	-	-	33	8	354455	0.0141161
299758445	IDNK	414328	08088	NP_001001551.2	probable gluconokinase isoform 1 [Homo sapiens].	16.04	1	2	2	2	187	20.6	6.21	-	-	-	-	-	-	-	19	2	38344.2	0.00265224
60218913	CACYBP	27101	08088	NP_001007215.1	calcyclin-binding protein isoform 2 [Homo sapiens].	9.73	2	2	2	4	185	21.2	7.9	Ubiquitin proteasome system protein	Protein metabolism	Molecular function unknown	Cytoplasm	Nucleus	Semen	CC	22	4	82943	0.00495478
18105007	CAD	790	01496	NP_004332.2	CAD protein [Homo sapiens].	1.3	1	2	2	3	2225	242.8	6.46	Enzyme: Ligase	Metabolism,Energy pathways	Ligase activity	Cytoplasm	Nucleus	-	-	181	3	70261.9	0.000510163
187608363	CADM3	57863	01496	NP_001120645.1	cell adhesion molecule 3 isoform 2 precursor [Homo sapiens].	7.54	2	2	2	26	398	43.3	6.09	Immunoglobulin	Immune response	Antigen binding	Plasma membrane	-	Brain, Fetus	Ig_LIKE, Band 4.1, SP, IGC2, TM, IG	30	26	803796	0.0352121
34452711	CADPS	8618	05236	NP_899630.1	calcium-dependent secretion activator 1 isoform 3 [Homo sapiens].	2.2	3	2	2	6	1274	144	5.71	Membrane transport protein	Transport	Auxiliary transport protein activity	Cytoplasm	Cytoplasmic vesicle, Plasma membrane	-	CC, C2, PH	132	6	272747	0.00271552
58218968	CALM3	808	00579	NP_005175.2	calmodulin [Homo sapiens].	13.42	2	2	2	6	149	16.8	4.22	Calcium binding protein	Cell communication,Signal transduction	Calcium ion binding	Cytoplasm	Nucleus, Plasma membrane	Brain	EF	14	6	605136	0.0568058
13375695	CARS2	79587	07763	NP_078813.1	probable cysteine--tRNA ligase, mitochondrial [Homo sapiens].	5.14	1	2	2	4	564	62.2	8.34	Enzyme: Ligase	Metabolism	Ligase activity	Mitochondrion	Cytosol	-	-	57	4	154716	0.00356721
171906582	CCDC47	57003	07763	NP_064583.2	coiled-coil domain-containing protein 47 precursor [Homo sapiens].	5.59	1	2	2	2	483	55.8	4.87	Unclassified	Biological_process unknown	Molecular function unknown	Mitochondrion	-	-	CC, SP	52	2	53140.6	0.00134305
11067747	CDC5L	988	04184	NP_001244.1	cell division cycle 5-like protein [Homo sapiens].	2.12	1	2	2	4	802	92.2	8.18	Cell cycle control protein	Cell communication,Signal transduction	Protein binding	Nucleus	Nucleoplasm, Cytoplasm	Placenta, Heart, Testis, Fetus, Spleen, Lymphocyte, Skeletal muscle, Brain, Small intestine, Lung, Liver, Colon, Ovary, Prostate, Kidney, Pancreas	CC, SANT	102	4	227400	0.00292993
12656655	CDH19	28513	04311	NP_066976.1	cadherin-19 isoform 1 preproprotein [Homo sapiens].	4.27	1	2	2	6	772	86.9	4.73	Adhesion molecule	Cell communication,Signal transduction	Cell adhesion molecule activity	Plasma membrane	-	Testis, Adrenal gland, Thyroid gland, Salivary gland, Stomach, Small intestine, Liver, Lung, Prostate, Pancreas, Placenta, Spleen, Bone marrow, Peripheral blood cell, Ovary, Muscle, Heart, Fetus, Urine, Brain, Colon, Skin, Kidney	Cadherin, SP, TM	54	6	599214	0.0145833
4826673	CDH6	1004	04305	NP_004923.1	cadherin-6 preproprotein [Homo sapiens].	2.78	1	2	2	8	790	88.3	4.93	Adhesion molecule	Cell communication,Signal transduction	Cell adhesion molecule activity	Plasma membrane	-	Cerebellum, Placenta, Fetus, Urine, Gastric mucosa, Cytotrophoblast, Endometrium, Brain, Lung, Kidney, Pancreas	Cadherin, TM, SP	65	8	194074	0.00392392
20143480	CDS2	8760	09150	NP_003809.1	phosphatidate cytidylyltransferase 2 [Homo sapiens].	7.42	1	2	2	15	445	51.4	7.09	Enzyme: Nucleotidyltransferase	Metabolism,Energy pathways	Nucleotidyltransferase activity	Mitochondrion, Cytoplasm, Nucleus	-	Placenta, Heart, Monocyte, Skeletal muscle, Brain, Lung, Liver, Kidney, Pancreas	TM	33	15	726202	0.0289208
119392081	CFI	3426	09150	NP_000195.2	complement factor I preproprotein [Homo sapiens].	3.95	1	2	2	10	583	65.7	7.5	Complement protein	Immune response	Complement activity	Extracellular	-	Plasma, Urine, Liver, Serum	SR, TRYPSIN, SP, LDLA	55	10	287125	0.00686082
307078125	CLINT1	9685	09150	NP_001182485.1	clathrin interactor 1 isoform 3 [Homo sapiens].	4.48	3	2	2	5	625	68.1	6.42	Transport/cargo protein	Transport	Transporter activity	Cytoplasm, Nucleus, Golgi apparatus	Cytoplasm	Leukocyte, Skeletal muscle	CC	52	5	88178.8	0.00222858
33942072	CNPY3	10695	06745	NP_006577.2	protein canopy homolog 3 precursor [Homo sapiens].	7.19	1	2	2	4	278	30.7	5.49	Unclassified	Biological_process unknown	Molecular function unknown	-	-	Brain, Fetus	SP	32	4	299753	0.0123106
22749479	CNPY4	245812	14611	NP_689968.1	protein canopy homolog 4 precursor [Homo sapiens].	8.87	1	2	2	6	248	28.3	4.64	Unclassified	Biological_process unknown	Molecular function unknown	-	-	-	SP	26	6	123692	0.00625223
20070260	NELFB	25920	10845	NP_056271.2	negative elongation factor B [Homo sapiens].	3.45	1	2	2	4	580	65.7	6.13	-	-	-	-	-	-	-	60	4	112870	0.00247227
223468630	COG6	57511	10845	NP_001138551.1	conserved oligomeric Golgi complex subunit 6 isoform 2 [Homo	3.9	2	2	2	4	615	68.4	5.92	Structural protein	Transport	Structural molecule activity	Golgi apparatus	Cytoplasm	Cerebellum, Brain, Ovary, Amygdala	CC	51	4	81054.7	0.0020887
186928841	COG8	84342	10845	NP_115758.3	conserved oligomeric Golgi complex subunit 8 [Homo sapiens].	3.43	1	2	2	3	612	68.4	5.2	Transport/cargo protein	Transport	Transporter activity	Golgi apparatus	Cytoplasm	-	-	51	3	108462	0.00279495
240255535	COL6A3	1293	10845	NP_476507.3	collagen alpha-3(VI) chain isoform 4 precursor [Homo sapiens].	1.09	5	2	2	6	2570	278	8.15	Extracellular matrix protein	Cell growth and/or maintenance	Extracellular matrix structural constituent	Extracellular	-	Placenta, Skin fibroblast	COLL, SP, VWA, KUNITZ	249	6	218610	0.00115382
22749079	COMMD1	150684	06253	NP_689729.1	COMM domain-containing protein 1 [Homo sapiens].	12.63	1	2	2	3	190	21.2	6.2	Unclassified	Cell communication,Signal transduction	Molecular function unknown	Cytoplasm	Nucleus, Early endosome	Placenta, Heart, Skeletal muscle, CD8+ cell, Liver, Kidney, CD4+ cell	-	19	3	803353	0.0555674
151101367	COMMD7	149951	06253	NP_001092809.1	COMM domain-containing protein 7 isoform 2 [Homo sapiens].	13.07	2	2	2	4	199	22.4	5.92	Unclassified	Biological_process unknown	Molecular function unknown	Nucleus	-	-	-	18	4	96602.5	0.00705315
8923458	COMMD8	54951	13086	NP_060315.1	COMM domain-containing protein 8 [Homo sapiens].	14.75	1	2	2	8	183	21.1	5.43	Unclassified	Biological_process unknown	Molecular function unknown	-	-	-	-	20	8	229856	0.015104
23238222	COPS3	8533	07262	NP_003644.2	COP9 signalosome complex subunit 3 isoform 1 [Homo sapiens].	7.57	2	2	2	7	423	47.8	6.65	Transcription regulatory protein	Cell communication,Signal transduction	Transcription regulator activity	Cytoplasm	-	Red blood cell, Leukocyte	PINT	34	7	709688	0.0274319
38027914	COPS8	10920	16737	NP_937832.1	COP9 signalosome complex subunit 8 isoform 2 [Homo sapiens].	21.25	2	2	2	7	160	17.9	7.25	Regulatory/other subunit	Regulation of signal transduction	Molecular function unknown	Cytoplasm	-	Red blood cell	-	13	7	492276	0.0497659
5174615	EMC8	10328	05350	NP_006058.1	ER membrane protein complex subunit 8 isoform 1 [Homo sapiens].	16.67	1	2	2	3	210	23.8	6.4	-	-	-	-	-	-	-	19	3	77977.2	0.00539363
170295797	CPS1	1373	05350	NP_001116106.1	carbamoyl-phosphate synthase [ammonia], mitochondrial isoform c	2.48	3	2	2	4	1049	116	5.96	Enzyme: Ligase	Metabolism,Energy pathways	Ligase activity	Mitochondrion	-	Intestine, Liver	-	100	4	87533	0.00115037
4503031	CRADD	8738	04584	NP_003796.1	death domain-containing protein CRADD [Homo sapiens].	13.57	1	2	2	4	199	22.7	6.8	Adapter molecule	Cell communication,Signal transduction	Receptor signaling complex scaffold activity	Cytoplasm	Nucleus	-	DEATH, CARD	22	4	84221.2	0.00503113
4503049	CRIP2	1397	08910	NP_001303.1	cysteine-rich protein 2 isoform 1 [Homo sapiens].	12.5	1	2	2	3	208	22.5	8.72	Adapter molecule	Regulation of nucleobase, nucleoside, nucleotide and nucleic acid metabolism	Receptor signaling complex scaffold activity	Nucleus	Cytoplasm	Placenta, Heart, Testis, Leukocyte, Spleen, Skeletal muscle, Brain, Small intestine, Lung, Liver, Colon, Ovary, Prostate, Kidney, Pancreas	LIM	25	3	289067	0.0151959
90669511	CRYZL1	9946	08910	NP_665857.2	quinone oxidoreductase-like protein 1 [Homo sapiens].	9.17	1	2	2	4	349	38.7	5.78	Enzyme: Oxidoreductase	Metabolism,Energy pathways	Oxidoreductase activity	Cytosol	-	Placenta, Heart, Ubiquitous, Urine, Skeletal muscle, Brain, Lung, Liver, Kidney, Pancreas	-	33	4	150652	0.00599966
47419930	CSPG4	1464	03105	NP_001888.2	chondroitin sulfate proteoglycan 4 precursor [Homo sapiens].	1.38	1	2	2	4	2322	250.4	5.47	Integral membrane protein	Cell communication,Signal transduction	Protein binding	Plasma membrane	-	Melanocyte, Urine	SP, TM, LAMG	144	4	223276	0.00203773
4503101	CSRP2	1466	03523	NP_001312.1	cysteine and glycine-rich protein 2 [Homo sapiens].	18.65	1	2	2	8	193	20.9	8.62	Adapter molecule	Cell communication,Signal transduction	Receptor signaling complex scaffold activity	Nucleus	-	Placenta, Heart, Testis, Aorta, Spleen, Skeletal muscle, Skin fibroblast, Brain, Small intestine, Lung, Liver, Colon, Ovary, Kidney, Pancreas	LIM, NLS	24	8	419474	0.02297
4503129	CTNNAL1	8727	09210	NP_003789.1	alpha-catulin [Homo sapiens].	3.54	1	2	2	4	734	81.8	6.64	Unclassified	Apoptosis	Molecular function unknown	Cytoplasm	-	Placenta, Heart, Testis, Skeletal muscle, Brain, Small intestine, Lung, Liver, Colon, Ovary, Prostate, Kidney, Pancreas	-	82	4	129882	0.00208162
146231994	CTNND1	1500	09210	NP_001078936.1	catenin delta-1 isoform 3A [Homo sapiens].	3.37	15	2	2	4	832	92.6	7.15	Adhesion molecule	Cell communication,Signal transduction	Cell adhesion molecule activity	Cytoplasm, Nucleus	Nucleus	Placenta, Heart, Testis, Leukocyte, Spleen, Fetus, Cytotrophoblast, Brain, Small intestine, Colon, Liver, Lung, Ovary, Prostate, Kidney, Pancreas	CC, ARM	92	4	97858.3	0.0013979
189163485	CTSA	5476	09210	NP_001121167.1	lysosomal protective protein isoform b precursor [Homo sapiens].	3.54	4	2	2	3	480	54.4	6.61	Serine protease	Protein metabolism	Serine-type peptidase activity	Lysosome	Golgi apparatus, Endoplasmic reticulum, Extracellular	Placenta, Pons, Leukocyte, Substantia nigra, Semen, Urine, Saliva, Leydig cell, Skin fibroblast, Bronchial epithelial cell, Cerebrum, Midbrain, Plasma, Dentate nucleus	SP	36	4	235237	0.00858756
23110955	CTSH	1512	00288	NP_004381.2	pro-cathepsin H preproprotein [Homo sapiens].	5.67	1	2	2	6	335	37.4	8.07	Cysteine protease	Protein metabolism	Cysteine-type peptidase activity	Lysosome	Mitochondrion, Nucleus, Microsome	Placenta, Semen, Intestine, Spleen, Urine, Endometrium, Brain, Lung, Liver, Skin, Uterus, Fetus, Ovary, Prostate, Kidney	PPTC1, SP	27	6	2.14967e+06	0.104635
4503155	CTSL1	1514	00293	NP_001903.1	cathepsin L1 isoform 1 preproprotein [Homo sapiens].	9.01	3	2	2	4	333	37.5	5.45	Cysteine protease	Protein metabolism	Cysteine-type peptidase activity	Endosome	Lysosome	Heart, Ubiquitous, Semen, Bone, Tonsil, Cartilage, Brain, Lung, Liver, Skin, Intestine, Ovary, Serum, Kidney	PPTC1	30	4	108296	0.00474417
16975496	CTTNBP2	83992	09890	NP_219499.1	cortactin-binding protein 2 [Homo sapiens].	1.56	1	2	2	3	1663	180.9	7.93	Unclassified	Biological_process unknown	Molecular function unknown	-	-	Cerebellum, Heart, Placenta, Medulla oblongata, Skeletal muscle, Putamen, Frontal lobe, Liver, Spinal cord, Occipital pole, Temporal lobe, Cerebral cortex, Kidney, Pancreas	CC, ANK	152	3	78823.6	0.000681522
21359867	CYC1	1537	00480	NP_001907.2	cytochrome c1, heme protein, mitochondrial [Homo sapiens].	8.62	1	2	2	17	325	35.4	9	Unclassified	Metabolism,Energy pathways	Molecular function unknown	Mitochondrion	-	Leukocyte	-	28	17	1.21913e+06	0.0572216
19549331	CYGB	114757	06479	NP_599030.1	cytoglobin [Homo sapiens].	10	1	2	2	4	190	21.4	6.8	Transport/cargo protein	Transport	Transporter activity	Cytoplasm	Nucleus	Ubiquitous	-	21	4	81658.8	0.00511036
36030883	DCUN1D1	54165	12067	NP_065691.2	DCN1-like protein 1 [Homo sapiens].	10.81	1	2	2	8	259	30.1	5.34	Unclassified	Biological_process unknown	Molecular function unknown	Nucleus	Cytoplasm	Placenta, Heart, Skeletal muscle, Brain, Lung, Kidney, Pancreas	-	31	8	151867	0.00643827
19923983	DHRS1	115817	09914	NP_612461.1	dehydrogenase/reductase SDR family member 1 [Homo sapiens].	9.27	1	2	2	6	313	33.9	7.83	Enzyme: Dehydrogenase	Metabolism,Energy pathways	Catalytic activity	Endoplasmic reticulum	-	-	-	27	6	157581	0.00767019
20149619	DHRS7B	25979	13215	NP_056325.2	dehydrogenase/reductase SDR family member 7B [Homo sapiens].	6.46	1	2	2	10	325	35.1	9.55	Enzyme: Oxidoreductase	Metabolism,Energy pathways	Oxidoreductase activity	Cytosol	-	-	SP	31	10	270346	0.0114611
44888818	DIP2C	22982	17200	NP_055789.1	disco-interacting protein 2 homolog C [Homo sapiens].	1.35	3	2	2	4	1556	170.7	7.39	Unclassified	Biological_process unknown	Molecular function unknown	-	-	Cerebellum, Heart, Testis, Hippocampus, Substantia nigra, Spleen, Subthalamic nucleus, Amygdala, Corpus callosum, Liver, Spinal cord, Fetus, Ovary, Caudate nucleus, Smooth muscle, Kidney	-	127	4	95672.1	0.000990031
291621660	DMXL2	23312	17200	NP_001167588.1	dmX-like protein 2 isoform 3 [Homo sapiens].	0.46	4	2	2	5	2400	270	6.6	Structural protein	Cell growth and/or maintenance	Structural molecule activity	Cytoplasmic vesicle	-	Brain	CC, WD40	194	5	940699	0.00637259
4504511	DNAJA1	3301	04159	NP_001530.1	dnaJ homolog subfamily A member 1 [Homo sapiens].	8.06	1	2	2	8	397	44.8	7.08	Heat shock protein	Protein metabolism	Heat shock protein activity	Acrosome	Nucleolus, Nucleus, Golgi apparatus	Placenta, Heart, Testis, Leukocyte, Umbilical vein endothelial cell, Spleen, Skeletal muscle, Brain, Small intestine, Lung, Liver, Colon, Ovary, Prostate, Kidney, Pancreas	DNAJ	46	8	588254	0.0168064
5031741	DNAJA2	10294	07105	NP_005871.1	dnaJ homolog subfamily A member 2 [Homo sapiens].	6.07	1	2	2	10	412	45.7	6.48	Chaperone	Protein metabolism	Chaperone activity	Cytoplasm	Mitochondrion, Nucleus, Microsome	Placenta, Heart, Skeletal muscle, Brain, Lung, Liver, Kidney, Pancreas	DNAJ	48	10	395520	0.0108291
194328762	DNAJA4	55466	07105	NP_001123655.1	dnaJ homolog subfamily A member 4 isoform 3 [Homo sapiens].	6.49	3	2	2	4	370	41.6	7.17	Unclassified	Protein metabolism	Molecular function unknown	Plasma membrane	-	-	DNAJ	47	4	103611	0.00289719
45504382	DNAJC5	80331	03382	NP_079495.1	dnaJ homolog subfamily C member 5 [Homo sapiens].	14.65	1	2	2	12	198	22.1	5.07	Chaperone	Protein metabolism	Chaperone activity	Cytoplasmic vesicle	Zymogen granule, Nucleus, Plasma membrane, Endoplasmic reticulum	Leukocyte, Pituitary gland	DNAJ, TM	16	12	257645	0.0211626
32307172	DPT	1805	00510	NP_001928.2	dermatopontin precursor [Homo sapiens].	9.45	1	2	2	12	201	24	4.82	Extracellular matrix protein	Cell growth and/or maintenance	Extracellular matrix structural constituent	Extracellular	-	Placenta, Heart, Urine, Skeletal muscle, Lung, Liver, Skin, Kidney, Pancreas	SP	15	12	3.92781e+06	0.344133
58530848	DSTN	11034	16446	NP_001011546.1	destrin isoform b [Homo sapiens].	13.51	4	2	2	12	148	16.6	8.34	Cytoskeletal associated protein	Cell growth and/or maintenance	Cytoskeletal protein binding	Nucleus	-	Urine, Plasma, Saliva	ADF	19	12	1.40885e+06	0.097449
134288884	EARS2	124454	16446	NP_001077083.1	probable glutamate--tRNA ligase, mitochondrial [Homo sapiens].	4.78	1	2	2	4	523	58.7	8.76	Unclassified	Biological_process unknown	Molecular function unknown	-	-	Cerebellum, Heart, Testis, Hippocampus, Substantia nigra, Spleen, Subthalamic nucleus, Skeletal muscle, Amygdala, Corpus callosum, Lung, Liver, Spinal cord, Fetus, Ovary, Caudate nucleus, Kidney, Pancreas	-	52	4	213032	0.00538406
4503503	EIF2B1	1967	09458	NP_001405.1	translation initiation factor eIF-2B subunit alpha [Homo sapiens].	6.23	1	2	2	7	305	33.7	7.33	Translation regulatory protein	Protein metabolism	Translation regulator activity	Cytoplasm	Plasma membrane	-	-	32	7	258580	0.0106197
4503523	EIF3D	8664	04888	NP_003744.1	eukaryotic translation initiation factor 3 subunit D [Homo	4.38	1	2	2	4	548	63.9	6.05	Translation regulatory protein	Protein metabolism	Translation regulator activity	Cytoplasm	-	Placenta, Heart, Testis, Fetus, Brain, Lung, Uterus, Kidney	-	71	4	306548	0.00567423
4503535	EIF4E	1977	01498	NP_001959.1	eukaryotic translation initiation factor 4E isoform 1 [Homo	10.14	4	2	2	8	217	25.1	6.15	Translation regulatory protein	Protein metabolism	Translation regulator activity	Nucleus	Cytoplasm, Perinuclear region	Mammary gland, Fetus, T Cell, Urinary bladder, Lung, Colon, Cervical segment	NLS	27	8	156941	0.00763906
84043963	EIF5B	9669	01498	NP_056988.3	eukaryotic translation initiation factor 5B [Homo sapiens].	2.54	1	2	2	4	1220	138.7	5.49	Translation regulatory protein	Protein metabolism	Translation regulator activity	Cytoplasm	Nucleolus, Nucleus	Placenta, Heart, Testis, Spleen, Skeletal muscle, Brain, Small intestine, Colon, Liver, Lung, Ovary, Prostate, Kidney, Pancreas	CC, GTP_EFTU, GTP_EFTU_D2	177	4	73726	0.000547412
148225659	ENDOD1	23052	01498	NP_055851.1	endonuclease domain-containing 1 protein precursor [Homo sapiens].	4.6	1	2	2	4	500	55	5.71	Unclassified	Regulation of nucleobase, nucleoside, nucleotide and nucleic acid metabolism	Molecular function unknown	-	-	Cerebellum, Heart, Testis, Hippocampus, Substantia nigra, Spleen, Subthalamic nucleus, Skeletal muscle, Amygdala, Brain, Corpus callosum, Lung, Liver, Spinal cord, Fetus, Ovary, Thalamus, Caudate nucleus, Kidney, Pancreas	Endonuclease, SP, TM	44	4	294873	0.00880744
42544119	ENOSF1	55556	01498	NP_059982.2	mitochondrial enolase superfamily member 1 isoform rTSbeta [Homo	9.48	3	2	2	4	443	49.8	6.48	Enzyme: Ligase	Metabolism,Energy pathways	Ligase activity	-	-	-	-	46	4	75272.7	0.00215054
21361625	EXOC2	55770	11544	NP_060773.3	exocyst complex component 2 [Homo sapiens].	2.81	1	2	2	6	924	104	6.9	Membrane transport protein	Transport	Auxiliary transport protein activity	Plasma membrane	Cytoplasm, Nucleus	Placenta, Heart, Testis, Leukocyte, Spleen, Skeletal muscle, Brain, Small intestine, Lung, Liver, Colon, Ovary, Prostate, Kidney, Pancreas	IPT	96	6	134898	0.00184672
31083351	EXOC3	11336	09738	NP_009208.2	exocyst complex component 3 [Homo sapiens].	3.36	1	2	2	4	745	85.5	6.29	Membrane transport protein	Transport	Auxiliary transport protein activity	Plasma membrane	-	-	-	78	4	204978	0.00345366
62241044	EXOC7	23265	09738	NP_056034.2	exocyst complex component 7 isoform 2 [Homo sapiens].	3.98	5	2	2	4	653	74.7	6.42	Unclassified	Biological_process unknown	Molecular function unknown	Cytoplasm	Plasma membrane	Cerebellum, Heart, Testis, Hippocampus, Substantia nigra, Spleen, Subthalamic nucleus, Skeletal muscle, Amygdala, Brain, Corpus callosum, Lung, Liver, Spinal cord, Fetus, Ovary, Thalamus, Caudate nucleus, Kidney, Pancreas	CC	79	4	81392.6	0.00135402
5901948	FAF1	11124	00277	NP_008982.1	FAS-associated factor 1 [Homo sapiens].	2.77	1	2	2	4	650	73.9	4.88	Adapter molecule	Apoptosis	Receptor signaling complex scaffold activity	Cytoplasm	Perinuclear region, Nucleus	Heart, Testis, Intestine, Ovary, Muscle, Prostate	CC, UBX	58	4	297074	0.00673138
283046684	RMDN2	151393	00277	NP_001164264.1	regulator of microtubule dynamics protein 2 isoform 3 [Homo	10.19	3	2	2	6	265	30.9	7.43	-	-	-	-	-	-	-	34	6	100449	0.00388272
84000432	FAM91A1	157769	00277	NP_659400.2	protein FAM91A1 [Homo sapiens].	2.63	1	2	2	4	838	93.9	6.39	Unclassified	Biological_process unknown	Molecular function unknown	-	-	-	-	67	4	101140	0.00198387
4758340	FARSA	2193	04227	NP_004452.1	phenylalanine--tRNA ligase alpha subunit [Homo sapiens].	4.92	1	2	2	6	508	57.5	7.8	Enzyme: Ligase	Protein metabolism	Ligase activity	Cytoplasm	-	Placenta, Heart, Leukocyte, Skeletal muscle, Brain, Lung, Liver, Kidney, Pancreas	-	52	6	121498	0.00307066
189491647	FBLN7	129804	04227	NP_001121637.1	fibulin-7 isoform 2 precursor [Homo sapiens].	5.34	2	2	2	8	393	42.8	7.85	Calcium binding protein	Biological_process unknown	Calcium ion binding	Extracellular	-	-	SUSHI, SP, EGF, EGFCA	35	8	547354	0.0205526
34878753	FBXO44	93611	16445	NP_904320.1	F-box only protein 44 isoform 2 [Homo sapiens].	9.82	3	2	2	4	224	25.7	7.88	Ubiquitin proteasome system protein	Protein metabolism	Ubiquitin-specific protease activity	-	-	Heart, Leukocyte, Spleen, Skeletal muscle, Brain, Small intestine, Lung, Liver, Kidney	F_BOX	23	4	69097	0.0039482
296434309	FLAD1	80308	16445	NP_001171820.1	FAD synthase isoform 3 [Homo sapiens].	5.16	4	2	2	4	446	49.2	5.96	Unclassified	Biological_process unknown	Molecular function unknown	-	-	-	-	33	4	90672.1	0.00361099
10835059	FNTB	2342	00608	NP_002019.1	protein farnesyltransferase subunit beta [Homo sapiens].	5.72	3	2	2	4	437	48.7	5.82	Unclassified,Enzyme: Prenyltransferase	Protein metabolism,Protein modification	Transferase activity,Molecular function unknown	Cytoplasm	Nucleus	Ubiquitous	-	28	4	98917	0.0046428
38455388	FRZB	2487	07282	NP_001454.2	secreted frizzled-related protein 3 precursor [Homo sapiens].	4.92	1	2	2	10	325	36.2	8.46	Integral membrane protein	Cell communication,Signal transduction	Protein binding	Plasma membrane	-	Embryo, Heart, Testis, Placenta, Spleen, Skeletal muscle, Brain, Lung, Liver, Myocardium, Pancreas, Kidney, Cardiomyocyte	SP, C345C	41	10	1.41016e+06	0.0452013
63175654	FUK	197258	07282	NP_659496.2	L-fucose kinase [Homo sapiens].	2.03	1	2	2	4	1084	117.5	6.25	Unclassified	Metabolism,Energy pathways	Molecular function unknown	-	-	-	-	79	4	63010.9	0.00104823
4503911	GAP43	2596	01499	NP_002036.1	neuromodulin isoform 2 [Homo sapiens].	16.39	2	2	2	6	238	24.8	4.72	Growth factor	Cell communication,Signal transduction	Growth factor activity	Cytoplasm	-	Fetus, Ileum, Skeletal muscle, Colon, Astrocyte, Skin, Hippocampus, Cerebral cortex, Temporal lobe	IQ	25	6	228329	0.0120029
221316738	GAS6	2621	01499	NP_001137418.1	growth arrest-specific protein 6 isoform 3 [Homo sapiens].	9.76	3	2	2	4	379	42	6.47	Growth factor	Cell communication,Signal transduction	Growth factor activity	Extracellular	-	Semen, Fetus, CNS, PNS, Endometrium, Hematopoietic stem cell, Chondrocyte	GLA, EGFL, SP, LAMG, EGFCA	34	4	93172.8	0.00360145
4504011	GCLM	2730	03106	NP_002052.1	glutamate--cysteine ligase regulatory subunit [Homo sapiens].	10.58	1	2	2	6	274	30.7	6.02	Enzyme: Ligase	Metabolism,Energy pathways	Ligase activity	-	-	Lung, Fetus, Liver, Kidney	ALDKR	25	6	142232	0.00747696
54607053	GCN1L1	10985	16127	NP_006827.1	translational activator GCN1 [Homo sapiens].	0.94	1	2	2	3	2671	292.5	7.43	Translation regulatory protein	Protein metabolism	Translation regulator activity	Nucleolus	Nucleus	Placenta, Heart, Testis, Leukocyte, Spleen, Ubiquitous, Monocyte, Skeletal muscle, Serum, Brain, Small intestine, Lung, Liver, Colon, Ovary, Prostate, Thalamus, Kidney, Pancreas	CC, HR1	252	3	121138	0.000631753
38570062	GET4	51608	12909	NP_057033.2	Golgi to ER traffic protein 4 homolog [Homo sapiens].	8.56	1	2	2	5	327	36.5	5.41	Unclassified	Biological_process unknown	Molecular function unknown	-	-	-	-	30	5	162500	0.00711868
118200356	GHITM	27069	12909	NP_055209.2	growth hormone-inducible transmembrane protein [Homo sapiens].	5.8	1	2	2	4	345	37.2	9.94	Integral membrane protein	Biological_process unknown	Molecular function unknown	Integral to membrane	-	Monocyte	TM	31	4	71442	0.00302872
40556376	GLYR1	84656	17625	NP_115958.2	putative oxidoreductase GLYR1 [Homo sapiens].	5.42	1	2	2	8	553	60.5	9.17	Enzyme: Dehydrogenase	Metabolism,Energy pathways	Catalytic activity	Nucleus	-	-	PWWP, AT_hook	57	8	262165	0.00604459
11761621	GMPPB	29925	13589	NP_068806.1	mannose-1-phosphate guanyltransferase beta isoform 2 [Homo	6.39	2	2	2	6	360	39.8	6.79	Enzyme: Phosphorylase	Metabolism	Phosphorylase activity	-	-	Cerebellum, Heart, Testis, Hippocampus, Substantia nigra, Spleen, Subthalamic nucleus, Skeletal muscle, Amygdala, Brain, Corpus callosum, Lung, Liver, Spinal cord, Fetus, Ovary, Thalamus, Caudate nucleus, Kidney, Pancreas	-	31	6	224979	0.0095378
50541952	GMPR2	51292	13590	NP_001002000.1	GMP reductase 2 isoform 2 [Homo sapiens].	4.6	2	2	2	10	348	37.9	7.23	Enzyme: Reductase	Metabolism	Catalytic activity	Cytoplasm	-	Placenta, Heart, Testis, Leukocyte, Spleen, Fetus, Skeletal muscle, Dendritic cell, Brain, Small intestine, Colon, Liver, Lung, Ovary, Prostate, Kidney, Pancreas	-	32	10	1.17054e+06	0.0480732
9506741	GNMT	27232	03382	NP_061833.1	glycine N-methyltransferase [Homo sapiens].	9.49	1	2	2	4	295	32.7	7.02	Enzyme: Methyltransferase	Metabolism,Energy pathways	Methyltransferase activity	Cytoplasm	-	Semen, Plasma, Prostate, Liver, Pancreas	-	29	4	211924	0.00960393
37620194	GNPNAT1	64841	17046	NP_932332.1	glucosamine 6-phosphate N-acetyltransferase [Homo sapiens].	14.13	1	2	2	3	184	20.7	7.99	Enzyme: Acyltransferase	Metabolism,Energy pathways	Acyltransferase activity	-	-	Placenta	-	17	3	54000	0.00417457
30089940	GOLGA3	2802	02800	NP_005886.2	Golgin subfamily A member 3 isoform 1 [Homo sapiens].	1.87	2	2	2	4	1498	167.3	5.44	Structural protein	Cell growth and/or maintenance	Structural molecule activity	Nucleus, Golgi apparatus	Cytoplasm, Nucleus	-	CC, NLS	166	4	103120	0.000816401
7657138	GOLIM4	27333	08429	NP_055313.1	Golgi integral membrane protein 4 [Homo sapiens].	3.74	1	2	2	4	696	81.8	4.77	Integral membrane protein	Cell communication,Signal transduction	Protein carrier activity	Golgi apparatus	Cytoplasm, Nucleus, Endoplasmic reticulum	-	CC, TM	70	4	551932	0.0103623
11545859	GOLPH3	64083	11007	NP_071413.1	Golgi phosphoprotein 3 [Homo sapiens].	11.41	1	2	2	4	298	33.8	6.44	Transport/cargo protein	Transport	Transporter activity	Golgi apparatus	Cytoplasm	-	-	37	4	66673.8	0.00236821
16905522	GOSR2	9570	11007	NP_004278.2	Golgi SNAP receptor complex member 2 isoform A [Homo sapiens].	12.26	3	2	2	3	212	24.8	8.06	Membrane transport protein	Transport	Auxiliary transport protein activity	Golgi apparatus	Endoplasmic reticulum	-	CC, TM	25	3	269412	0.0141626
47078240	GPS1	2873	15991	NP_004118.3	COP9 signalosome complex subunit 1 isoform 2 [Homo sapiens].	5.3	2	2	2	4	491	55.5	6.74	Unclassified	Cell communication,Signal transduction	Signal transducer activity	Nucleus	Cytoplasm, Golgi apparatus	Heart, Leukocyte, Red blood cell, Brain, Lung, Liver, Muscle, Kidney, Pancreas	PINT	54	4	263345	0.00640913
38348360	HDDC3	374659	14635	NP_940929.1	guanosine-3',5'-bis(diphosphate) 3'-pyrophosphohydrolase MESH1	22.86	1	2	2	5	140	15.7	6.54	Enzyme: Phosphohydrolase	Metabolism,Energy pathways	Catalytic activity	-	-	-	HDc	15	5	82074.7	0.00719093
115527117	HGD	3081	14635	NP_000178.2	homogentisate 1,2-dioxygenase [Homo sapiens].	6.97	1	2	2	4	445	49.9	6.96	Enzyme: Oxygenase	Metabolism,Energy pathways	Catalytic activity	-	-	Semen, Urine, Small intestine, Colon, Liver, Prostate, Kidney, Blood	-	39	4	86317.4	0.00290871
10800138	HIST1H2BD	3017	14635	NP_066407.1	histone H2B type 1-D [Homo sapiens].	19.05	15	2	2	6	126	13.9	10.32	DNA binding protein	Chromosome organization and biogenesis (sensu Eukarya)	DNA binding	Nucleus	Nucleolus	-	H2B	21	6	107221	0.00671006
18426975	HLA-DQA1	3117	06765	NP_002113.2	HLA class II histocompatibility antigen, DQ alpha 1 chain precursor	9.02	2	2	2	12	255	28	5.12	MHC complex protein	Immune response	MHC class I receptor activity,MHC class II receptor activity	Plasma membrane	-	-	SP, IGC, TM	15	12	657401	0.0575978
150418002	HLA-DQB1	3119	06765	NP_002114.3	HLA class II histocompatibility antigen, DQ beta 1 chain isoform 1	8.05	2	2	2	4	261	29.8	7.85	MHC complex protein	Immune response	MHC class I receptor activity,MHC class II receptor activity	Plasma membrane	-	-	TM, IGC, SP	28	4	80755.7	0.00379038
14165274	HOOK3	84376	09699	NP_115786.1	protein Hook homolog 3 [Homo sapiens].	3.76	1	2	2	4	718	83.1	5.17	Cytoskeletal associated protein	Cell growth and/or maintenance	Cytoskeletal protein binding	Cytoplasm	Nucleus, Endoplasmic reticulum, Golgi apparatus	-	CC	87	4	195574	0.00295432
156151366	LGALSL	29094	09699	NP_054900.2	galectin-related protein [Homo sapiens].	14.53	1	2	2	4	172	19	5.35	Unclassified	Biological_process unknown	Molecular function unknown	-	-	-	GLECT	15	4	66646.3	0.00583918
119964726	IGF2R	3482	09699	NP_000867.2	cation-independent mannose-6-phosphate receptor precursor [Homo	0.84	1	2	2	4	2491	274.1	5.91	Cell surface receptor	Cell communication,Signal transduction	Receptor activity	Plasma membrane	Cytoplasm, Nucleus	Placenta, Semen, Fetus, Tear, Pancreatic duct, Urine, Tooth, Adrenal gland, Brain, Islets of Langerhans, Pancreatic acinus, Lacrimal gland, Leukocyte, Plasma, Pancreas	TM, SP, FN2	212	4	157582	0.000976875
56090582	IRGQ	126298	17161	NP_001007562.1	immunity-related GTPase family Q protein [Homo sapiens].	4.98	1	2	2	3	623	62.7	4.88	Unclassified	Biological_process unknown	Molecular function unknown	-	-	Leukocyte	-	40	3	393487	0.0129282
4503817	KDSR	2531	00640	NP_002026.1	3-ketodihydrosphingosine reductase precursor [Homo sapiens].	7.53	1	2	2	7	332	36.2	7.12	Secreted polypeptide	Regulation of nucleobase, nucleoside, nucleotide and nucleic acid metabolism	Oxidoreductase activity	Extracellular	-	Hematopoietic stem cell	SP	26	7	338643	0.0171174
22095331	EMC1	23065	08306	NP_055862.1	ER membrane protein complex subunit 1 isoform 1 precursor [Homo	2.62	1	2	2	6	993	111.7	7.66	-	-	-	-	-	-	-	85	6	117431	0.00181565
24308113	KIAA1279	26128	13848	NP_056449.1	KIF1-binding protein [Homo sapiens].	5.15	1	2	2	6	621	71.8	5.49	Unclassified	Biological_process unknown	Molecular function unknown	-	-	Cerebellum, Testis, Cerebral cortex, Thalamus, Temporal lobe, Ubiquitous, Medulla oblongata, Skeletal muscle, Subthalamic nucleus, Liver, Lung, Prostate, Caudate nucleus, Amygdala, Pancreas, Placenta, Substantia nigra, Spleen, Occipital lobe, Frontal lobe, Corpus callosum, Hippocampus, Ovary, Small intestine, Heart, Fetus, Brain, Colon, Spinal cord, Kidney, Putamen	-	62	6	137867	0.00292238
109948292	KIAA1468	57614	13848	NP_065905.2	lisH domain and HEAT repeat-containing protein KIAA1468 [Homo	1.97	1	2	2	4	1216	134.5	5.45	Unclassified	Biological_process unknown	Molecular function unknown	Cytoplasm	-	Cerebellum, Heart, Testis, Hippocampus, Substantia nigra, Spleen, Subthalamic nucleus, Skeletal muscle, Amygdala, Brain, Corpus callosum, Lung, Liver, Spinal cord, Fetus, Ovary, Thalamus, Caudate nucleus, Kidney, Pancreas	CC, LISH	102	4	87594.7	0.00112861
310124860	LOC100507709	100507709	13848	XP_003119309.1	PREDICTED: HLA class II histocompatibility antigen, DRB1-7 beta	9.85	6	2	2	6	264	30.1	8.09	-	-	-	-	-	-	-	26	6	100520	0.00508096
67782346	LOXL1	4016	13848	NP_005567.2	lysyl oxidase homolog 1 preproprotein [Homo sapiens].	4.01	1	2	2	22	574	63.1	7.52	Enzyme: Oxidase	Cell growth and/or maintenance	Catalytic activity	Extracellular	Nucleus	Placenta, Heart, Skeletal muscle, Brain, Lung, Liver, Kidney, Pancreas	SP	43	22	892329	0.0272724
8922644	LRRC20	55222	14314	NP_060675.1	leucine-rich repeat-containing protein 20 isoform 3 [Homo sapiens].	14.06	3	2	2	7	128	14.1	9.64	Unclassified	Biological_process unknown	Molecular function unknown	-	-	-	LRR	16	7	126914	0.0104245
24308207	LRRC47	57470	13837	NP_065761.1	leucine-rich repeat-containing protein 47 [Homo sapiens].	6.35	1	2	2	16	583	63.4	8.28	Unclassified	Biological_process unknown	Molecular function unknown	Cytoplasm	-	Cerebellum, Heart, Testis, Hippocampus, Substantia nigra, Spleen, Subthalamic nucleus, Skeletal muscle, Amygdala, Brain, Corpus callosum, Liver, Spinal cord, Fetus, Ovary, Thalamus, Caudate nucleus, Kidney, Pancreas	CC, LRR	63	16	433068	0.00903405
194394161	LRRC57	255252	13837	NP_694992.2	leucine-rich repeat-containing protein 57 [Homo sapiens].	10.04	1	2	2	4	239	26.7	8.43	Unclassified	Biological_process unknown	Molecular function unknown	-	-	-	LRR	27	4	91420.3	0.00444986
40254924	LRRC59	55379	15181	NP_060979.2	leucine-rich repeat-containing protein 59 [Homo sapiens].	8.14	1	2	2	8	307	34.9	9.57	Unclassified	Biological_process unknown	Molecular function unknown	Integral to membrane	Membrane fraction	-	CC, LRR, TM	47	8	213312	0.00596464
312433998	LTF	4057	15181	NP_001186078.1	lactotransferrin isoform 2 [Homo sapiens].	3.45	2	2	2	6	666	73.1	7.85	Transport/cargo protein	Transport	Transporter activity	Secretory granule	Nucleolus, Golgi apparatus, Cytoplasm, Endoplasmic reticulum, Nucleus, Extracellular, Plasma membrane	Semen, Myeloid stem cell, Leukocyte, Urine, Serum, Tear, Red blood cell, Cornea, Saliva, Colostrum, Plasma, Bone marrow, Skin, Bronchoalveolar fluid, Milk, Neutrophil	NLS, SP, TR_FER	68	6	121199	0.00234237
5453722	LYPLA1	10434	07063	NP_006321.1	acyl-protein thioesterase 1 [Homo sapiens].	10.43	1	2	2	8	230	24.7	6.77	Enzyme: Phospholipase	Metabolism,Energy pathways	Phospholipase activity	Endoplasmic reticulum	Nucleus	Placenta, Testis, Pituitary gland, Vermiform appendix, Adrenal gland, Thyroid gland, Salivary gland, Leukocyte, Cerebral cortex, Thalamus, Temporal lobe, Lymph node, Mammary gland, Hippocampus, Medulla oblongata, Skeletal muscle, Subthalamic nucleus, Liver, Lung, Prostate, Caudate nucleus, Amygdala, Pancreas, Cerebellum, Substantia nigra, Spleen, Occipital lobe, Bone marrow, Frontal lobe, Uterus,…	-	16	8	733145	0.0602195
291045220	MAN2B1	4125	07063	NP_001166969.1	lysosomal alpha-mannosidase isoform 2 precursor [Homo sapiens].	2.18	2	2	2	4	1010	113.5	7.28	Enzyme: Glycosidase	Metabolism,Energy pathways	Catalytic activity	Lysosome	-	Placenta, Heart, Leukocyte, Spleen, Semen, Brain, Lung, Liver, Colon, Muscle, Neutrophil, Kidney, Pancreas	-	79	4	113234	0.00188372
50659093	MAN2B2	23324	14355	NP_056089.1	epididymis-specific alpha-mannosidase precursor [Homo sapiens].	3.17	1	2	2	6	1009	113.9	7.24	Enzyme: Glycosidase	Metabolism,Energy pathways	Catalytic activity	Extracellular	-	Semen, Testis, Thalamus, Hippocampus, Skeletal muscle, Subthalamic nucleus, Liver, Caudate nucleus, Amygdala, Pancreas, Cerebellum, Substantia nigra, Spleen, Corpus callosum, Ovary, Heart, Fetus, Urine, Brain, Lung, Spinal cord, Kidney	SP	69	6	164217	0.00312777
68509928	MBP	4155	01498	NP_001020261.1	myelin basic protein isoform 3 [Homo sapiens].	16.96	5	2	2	4	171	18.6	11.37	Structural protein	Immune response,Neurogenesis	Structural constituent of myelin sheath	Cytoplasm, Plasma membrane	Cytoplasm, Nucleus	Brain, Lymphocyte, Hippocampus, Fetus, White matter	-	28	4	78295	0.00367488
116805327	MCCC1	56922	01498	NP_064551.3	methylcrotonoyl-CoA carboxylase subunit alpha, mitochondrial	4.83	1	2	2	5	725	80.4	7.78	Enzyme: Carboxylase	Metabolism,Energy pathways	Ligase activity	Mitochondrion	-	Placenta, Heart, Intestine, Spleen, Colon, Liver, Lung, Muscle, Kidney, Lymph node	SP	78	5	97671.4	0.00164566
56676399	NTMT1	28989	01498	NP_054783.2	N-terminal Xaa-Pro-Lys N-methyltransferase 1 [Homo sapiens].	3.59	1	2	2	9	223	25.4	5.52	-	-	-	-	-	-	-	22	9	275254	0.0164429
45269137	MFN1	55669	16344	NP_284941.2	mitofusin-1 [Homo sapiens].	2.97	1	2	2	3	741	84.1	6.33	GTPase	Mitochondrion organization and biogenesis	GTPase activity	Mitochondrion	-	Testis, Leukocyte, Tonsil, Vermiform appendix, Lymph node, Mammary gland, Ubiquitous, Skeletal muscle, Liver, Ileum, Pancreas, Placenta, Spleen, Bone marrow, Uterus, Stomach, Muscle, Auricle, Heart, Aorta, Trachea, Endometrium, Brain, Lung, Atrium, Kidney	CC, TM	79	3	72092	0.0011993
4505185	MIF	4282	01091	NP_002406.1	macrophage migration inhibitory factor [Homo sapiens].	17.39	1	2	2	4	115	12.5	7.88	Cytokine	Cell communication,Signal transduction	Cytokine activity	Extracellular	Cytoplasm	Semen, Leukocyte, Decidua, Zona glomerulosa, Zona fasciculata, Brain, Plasma, Epidermis, Monocyte, Skeletal muscle, Small intestine, Liver, Prostate, Pancreas, Placenta, Keratinocyte, Zona reticularis, Tear, Renal tubular epithelium, Saliva, Lacrimal gland, Heart, Fetus, Bronchoalveolar fluid, Cornea, Urine, Endometrium, Bowmann's capsule, Colon epithelium, Lung, Skin, Neutrophil	-	8	4	116978	0.0192168
148747437	MOB1A	55233	01091	NP_060691.2	MOB kinase activator 1A [Homo sapiens].	8.33	3	2	2	6	216	25.1	6.95	-	-	-	-	-	-	-	20	6	110567	0.00726544
116517313	MPDU1	9526	01091	NP_004861.2	mannose-P-dolichol utilization defect 1 protein [Homo sapiens].	8.1	1	2	2	6	247	26.6	8.94	Integral membrane protein	Metabolism,Energy pathways	Molecular function unknown	Integral to membrane	-	Monocyte, Hematopoietic stem cell	TM, CTNS	14	6	466185	0.0437621
23943880	MRI1	84245	14548	NP_115661.1	methylthioribose-1-phosphate isomerase isoform 2 [Homo sapiens].	7.14	2	2	2	6	322	34.5	5.69	Unclassified,Translation regulatory protein	Biological_process unknown,Protein metabolism	Molecular function unknown,Translation regulator activity	-	-	-	-	29	6	674455	0.0305649
16554604	MRPS23	51649	17592	NP_057154.2	28S ribosomal protein S23, mitochondrial [Homo sapiens].	11.58	1	2	2	4	190	21.8	8.9	Ribosomal subunit	Protein metabolism	Structural constituent of ribosome	Mitochondrion	-	-	-	26	4	113039	0.00571378
186928850	MRPS27	23107	17592	NP_055899.2	28S ribosomal protein S27, mitochondrial [Homo sapiens].	5.56	1	2	2	8	414	47.6	6.18	Ribosomal subunit	Protein metabolism	Structural constituent of ribosome	Mitochondrion	-	Placenta, Heart, Testis, Leukocyte, Spleen, Skeletal muscle, Brain, Small intestine, Lung, Liver, Colon, Ovary, Prostate, Kidney, Pancreas	CC	44	8	220054	0.0065727
315013568	MSRA	4482	17592	NP_001186658.1	mitochondrial peptide methionine sulfoxide reductase isoform d	17.75	4	2	2	6	169	19	7.08	Enzyme: Reductase	Metabolism,Energy pathways	Catalytic activity	Mitochondrion	Cytoplasm	Placenta, Testis, Pituitary gland, Parietal lobe, Vermiform appendix, Adrenal gland, Thyroid gland, Salivary gland, Oesophagus, Ventricle, Cerebral cortex, Thalamus, Temporal lobe, Lymph node, Mammary gland, Hippocampus, Medulla oblongata, Skeletal muscle, Urinary bladder, Jejunum, Liver, Ileum, Lung, Rectum, Prostate, Caudate nucleus, Amygdala, Duodenum, Cerebellum, Substantia nigra, Spleen, Occ…	SP	15	6	152691	0.0133779
51100974	MYO1D	4642	07581	NP_056009.1	unconventional myosin-Id [Homo sapiens].	2.19	1	2	2	3	1006	116.1	9.39	Structural protein	Cell growth and/or maintenance	Structural molecule activity	Cytoplasm	-	Brain	IQ	133	3	79260.8	0.000783202
5031977	NAMPT	10135	09938	NP_005737.1	nicotinamide phosphoribosyltransferase precursor [Homo sapiens].	5.7	1	2	2	4	491	55.5	7.15	Cytokine	Anti-apoptosis	Transferase activity	Extracellular	Cytoplasm, Nucleus	Placenta, Heart, Leukocyte, Bone marrow, Lymphocyte, Skeletal muscle, Brain, Lung, Liver, Neutrophil, Kidney, Pancreas	-	53	4	361594	0.00896627
237649122	NAT1	9	09938	NP_001153643.1	arylamine N-acetyltransferase 1 isoform a [Homo sapiens].	10.69	2	2	2	6	290	33.9	6.54	Enzyme: Acyltransferase	Metabolism,Energy pathways	Acyltransferase activity	Cytoplasm	-	Lymphocyte, Nervous system, Intestine, Blood, Liver	-	26	6	211982	0.010715
226423950	NCEH1	57552	09938	NP_001139749.1	neutral cholesterol ester hydrolase 1 isoform c [Homo sapiens].	10.18	3	2	2	6	275	31.1	6.68	Unclassified	Biological_process unknown	Molecular function unknown	-	-	Brain, Fetus	SP	24	6	168140	0.00920717
51873031	NCLN	56926	09938	NP_064555.2	nicalin precursor [Homo sapiens].	4.8	1	2	2	4	563	62.9	6.89	Protease	Protein metabolism	Peptidase activity	Plasma membrane	-	Placenta, Heart, Skeletal muscle, Pancreas	SP, TM	49	4	135513	0.00363458
17738308	NCS1	23413	04500	NP_055101.2	neuronal calcium sensor 1 isoform 1 [Homo sapiens].	11.58	2	2	2	4	190	21.9	4.83	Calcium binding protein	Cell communication,Signal transduction	Calcium ion binding	Golgi apparatus	Cytoplasmic vesicle, Cytoplasm, Plasma membrane	Testis, Occipital pole, Cerebral cortex, Thalamus, Temporal lobe, Hippocampus, Medulla oblongata, Skeletal muscle, Small intestine, Lung, Prostate, Caudate nucleus, Amygdala, Pancreas, Cerebellum, Substantia nigra, Frontal lobe, Corpus callosum, Ovary, Heart, Brain, Colon, Spinal cord, Kidney, Putamen	EF	22	4	211562	0.0126381
251831107	ND1	4535	04500	YP_003024026.1	NADH dehydrogenase subunit 1 (mitochondrion) [Homo sapiens].	6.29	1	2	2	4	318	35.6	6.55	-	-	-	-	-	-	-	12	4	77350.2	0.00847124
187281616	NDUFS7	374291	04500	NP_077718.3	NADH dehydrogenase [ubiquinone] iron-sulfur protein 7,	7.04	1	2	2	4	213	23.5	9.99	Enzyme: Oxidoreductase	Metabolism,Energy pathways	Oxidoreductase activity	Mitochondrion	Nucleus	Heart, Spleen, Lung, Liver, Muscle, Kidney	-	23	4	94569.5	0.00540369
10835073	NMT1	4836	00655	NP_066565.1	glycylpeptide N-tetradecanoyltransferase 1 [Homo sapiens].	5.44	1	2	2	4	496	56.8	7.8	Unclassified,Enzyme: Acyltransferase	Protein metabolism,Metabolism,Energy pathways	Molecular function unknown,Acyltransferase activity	Ribosome	Nucleus	Ubiquitous	-	47	4	121407	0.0033948
5453678	NPC2	10577	03008	NP_006423.1	epididymal secretory protein E1 precursor [Homo sapiens].	9.27	1	2	2	6	151	16.6	7.65	Transport/cargo protein	Metabolism,Energy pathways	Transporter activity	Lysosome	Cytoplasm	Placenta, Heart, Testis, Intestine, Urine, Spleen, Bronchoalveolar fluid, Stomach, Saliva, Epididymis, Semen, Brain, Lung, Liver, Colon, Leukocyte, Muscle, Ubiquitous, Kidney	SP	14	6	1.2104e+06	0.113623
238624149	NPTN	27020	03008	NP_001154836.1	neuroplastin isoform d precursor [Homo sapiens].	10.79	4	2	2	8	278	30.8	7.84	Immunoglobulin	Immune response	Antigen binding	Plasma membrane	-	Urine	IGC2, SP, TM, Ig_LIKE	23	8	338323	0.0193318
29568099	NSFL1C	55968	00302	NP_061327.2	NSFL1 cofactor p47 isoform b [Homo sapiens].	7.96	3	2	2	18	339	37.3	5.11	Unclassified	Cell growth and/or maintenance	Molecular function unknown	Cytoplasm, Nucleus	Cytoplasm, Golgi apparatus	Saliva	NLS, UBX, UBA	34	18	481668	0.0186181
38570156	NT5DC1	221294	14845	NP_689942.2	5'-nucleotidase domain-containing protein 1 [Homo sapiens].	5.27	1	2	2	4	455	51.8	6.35	Unclassified	Biological_process unknown	Molecular function unknown	Cytoplasm	-	-	-	41	4	490514	0.015723
12597653	NT5DC2	64943	07770	NP_075059.1	5'-nucleotidase domain-containing protein 2 isoform 2 [Homo	4.04	2	2	2	4	520	60.7	6.77	Unclassified	Biological_process unknown,DNA metabolism	Hydrolase activity,Metal ion binding	-	-	Tear, Lacrimal gland	SP	54	4	76642.7	0.00186528
118572611	NUBP1	4682	07770	NP_002475.2	cytosolic Fe-S cluster assembly factor NUBP1 [Homo sapiens].	8.44	1	2	2	8	320	34.5	5.33	DNA binding protein	Regulation of nucleobase, nucleoside, nucleotide and nucleic acid metabolism	DNA binding	Nucleus	-	-	AAA	27	8	135562	0.00659845
6912540	NUBP2	10101	14846	NP_036357.1	cytosolic Fe-S cluster assembly factor NUBP2 [Homo sapiens].	13.28	1	2	2	4	271	28.8	5.83	Unclassified	Protein metabolism	Molecular function unknown	Cytoplasm	-	Placenta, Heart, Testis, Leukocyte, Spleen, Fetus, Skeletal muscle, Brain, Small intestine, Lung, Liver, Colon, Ovary, Prostate, Kidney, Pancreas	-	19	4	121210	0.00838405
8923427	OCIAD1	54940	17654	NP_060300.1	OCIA domain-containing protein 1 isoform 1 [Homo sapiens].	8.16	4	2	2	9	245	27.6	7.49	Unclassified	Biological_process unknown	Molecular function unknown	Cytoplasm, Nucleus	-	Placenta, Cerebellum, Bone marrow, Trachea, Skeletal muscle, Brain, Spinal cord, Ovary	-	25	9	898124	0.0472132
13325070	OCRL	4952	02395	NP_001578.2	inositol polyphosphate 5-phosphatase OCRL-1 isoform b [Homo	2.46	2	2	2	4	893	103.2	6.77	Enzyme: Phosphohydrolase,Enzyme: Phosphatase	Signal transduction,Vesicle-mediated transport,Cell-cell adhesion,Metabolism,Energy pathways	Catalytic activity,Acid phosphatase activity	Golgi membrane	Golgi apparatus, Lysosome, Cytoplasm, Cell projection, Early endosome, Clathrin-coated vesicle	Brain, Testis, Kidney	RHOGAP, I_Phosphatase	95	4	95765.1	0.0013248
4505531	OSBP	5007	01327	NP_002547.1	oxysterol-binding protein 1 [Homo sapiens].	4.58	1	2	2	6	807	89.4	7.3	Transport/cargo protein	Transport	Transporter activity	Cytoplasm	Nucleus, Golgi apparatus	Cerebellum, Heart, Testis, Stomach, Spleen, Choroid, Retina, Skeletal muscle, Brain, Placenta, Small intestine, Lung, Liver, Uterus, Fetus, Prostate, Kidney	CC, PH	89	6	262610	0.00387783
8923380	OSGEP	55644	10133	NP_060277.1	probable tRNA threonylcarbamoyladenosine biosynthesis protein OSGEP	7.76	1	2	2	8	335	36.4	6.35	Protease	Protein metabolism	Peptidase activity	-	-	Placenta, Heart, Skeletal muscle, Brain, Lung, Liver, Kidney, Pancreas	-	29	8	372589	0.0168849
4826878	OXSR1	9943	06809	NP_005100.1	serine/threonine-protein kinase OSR1 [Homo sapiens].	3.8	1	2	2	4	527	58	6.43	Serine/threonine kinase	Cell communication,Signal transduction	Protein serine/threonine kinase activity	Cytoplasm	Nucleus, Integral to membrane	Testis, Fetus, Small intestine, Colon, Leukocyte, Prostate	S_T_kinase	57	4	159820	0.00368489
296841095	PACSIN2	11252	06809	NP_001171900.1	protein kinase C and casein kinase substrate in neurons protein 2	4.94	2	2	2	15	445	51.3	5.39	Adapter molecule	Cell communication,Signal transduction	Receptor signaling complex scaffold activity	Cytoplasm	-	Semen, Leukocyte, Ubiquitous, Urine	FCH, CC, SH3	54	15	947839	0.0230679
226442763	PCYOX1L	78991	06809	NP_076933.3	prenylcysteine oxidase-like precursor [Homo sapiens].	7.09	1	2	2	4	494	54.6	7.31	Unclassified	Biological_process unknown	Molecular function unknown	-	-	-	SP	35	4	144400	0.0054221
32699045	PDDC1	347862	08172	NP_872418.1	Parkinson disease 7 domain-containing protein 1 precursor [Homo	7.27	1	2	2	6	220	23.3	6.61	Unclassified	Biological_process unknown	Molecular function unknown	-	-	-	-	15	6	151337	0.0132593
5803121	PDIA5	10954	08334	NP_006801.1	protein disulfide-isomerase A5 precursor [Homo sapiens].	3.85	1	2	2	4	519	59.6	7.91	Chaperone	Protein metabolism	Chaperone activity	Endoplasmic reticulum	-	Placenta, Brain, Lung, Kidney	SP	59	4	395041	0.00879948
4505689	PDK1	5163	03954	NP_002601.1	pyruvate dehydrogenase kinase, isozyme 1 [Homo sapiens].	6.88	1	2	2	4	436	49.2	8.81	Enzyme: Phosphotransferase	Metabolism,Energy pathways	Catalytic activity	Mitochondrion	Extracellular	Placenta, Heart, Brain, Lung, Liver, Muscle, Plasma, Kidney, Pancreas	-	48	4	127703	0.00349646
4885545	PDK3	5165	03956	NP_005382.1	pyruvate dehydrogenase kinase, isozyme 3 isoform 2 precursor [Homo	5.42	2	2	2	6	406	46.9	8.37	Enzyme: Phosphotransferase	Metabolism,Energy pathways	Catalytic activity	Mitochondrion	-	Heart, Testis, Skeletal muscle, Kidney, Brain	-	47	6	377435	0.0105539
166235178	PDLIM3	27295	03956	NP_001107579.1	PDZ and LIM domain protein 3 isoform b [Homo sapiens].	9.18	2	2	2	4	316	34.3	7.71	Unclassified	Cell growth and/or maintenance	Molecular function unknown	Cytoplasm	-	Heart, Skeletal muscle	LIM, PDZ, ZM	31	4	194850	0.0082605
156616294	PGLYRP2	114770	03956	NP_443122.3	N-acetylmuramoyl-L-alanine amidase precursor [Homo sapiens].	4.69	1	2	2	4	576	62.2	7.55	Integral membrane protein	Immune response	Receptor activity	Plasma membrane	Extracellular	Lymph node, Heart, Testis, Fetus, Urine, Colon, Liver, Stomach, Plasma, Serum, Pancreas	SP	43	4	479548	0.0146565
315707008	PGM3	5238	03956	NP_001186847.1	phosphoacetylglucosamine mutase isoform 3 [Homo sapiens].	6.12	4	2	2	6	441	49.1	6.37	Enzyme: Mutase	Metabolism,Energy pathways	Catalytic activity	Cytoplasm	-	Placenta, Heart, Fetus, Cervix, Skeletal muscle, Hair, Brain, Liver, Milk, Kidney, Pancreas	CC	44	6	102512	0.0030619
73611906	PHKB	5257	01407	NP_001027005.1	phosphorylase b kinase regulatory subunit beta isoform b [Homo	2.76	2	2	2	3	1086	123.7	6.61	Unclassified	Biological_process unknown	Molecular function unknown	-	-	Ubiquitous	-	102	3	75720.2	0.000975615
15088795	PIGS	94005	15135	NP_149975.1	GPI transamidase component PIG-S [Homo sapiens].	5.05	1	2	2	4	555	61.6	6.49	Anchor protein	Cell growth and/or maintenance	Cytoskeletal anchoring activity	Microsome	Mitochondrion	-	TM	45	4	350830	0.0102459
53828920	PLCXD3	345557	17860	NP_001005473.1	PI-PLC X domain-containing protein 3 [Homo sapiens].	9.03	1	2	2	6	321	36.3	6.29	Enzyme: Phospholipase	Metabolism,Energy pathways	Phospholipase activity	-	-	-	PLCXc	25	6	104326	0.00548429
15011862	PLXDC1	57125	08439	NP_065138.2	plexin domain-containing protein 1 precursor [Homo sapiens].	7	1	2	2	4	500	55.7	5.85	Cell surface receptor	Cell communication,Signal transduction	Receptor activity	Plasma membrane	Cytoplasm	Urine, Colon	SP, TM, PSI	38	4	65863	0.00227785
291045302	PNPLA4	8228	08439	NP_001166143.1	patatin-like phospholipase domain-containing protein 4 isoform 2	19.28	2	2	2	8	166	18.6	9.23	Unclassified	Biological_process unknown	Molecular function unknown	-	-	Placenta, Heart, Spleen, Skeletal muscle, Brain, Lung, Liver, Prostate, Kidney, Pancreas	-	19	8	206466	0.0142811
188528628	PNPT1	87178	08439	NP_149100.2	polyribonucleotide nucleotidyltransferase 1, mitochondrial	3.19	1	2	2	4	783	85.9	7.77	RNA exonuclease	Regulation of nucleobase, nucleoside, nucleotide and nucleic acid metabolism	Exonuclease activity	Mitochondrion	Cytoplasm, Nucleus	-	S1, KH	77	4	133608	0.00228038
13273311	POFUT2	23275	08439	NP_056042.1	GDP-fucose protein O-fucosyltransferase 2 isoform A precursor [Homo	6.84	2	2	2	4	424	48.9	6.76	Enzyme: Fucosyltransferase	Development	Fucosyltransferase activity	Cytoplasm	Golgi apparatus	Placenta, Testis, Thalamus, Mammary gland, Hippocampus, Lymphocyte, Skeletal muscle, Subthalamic nucleus, Liver, Prostate, Caudate nucleus, Amygdala, Pancreas, Cerebellum, Substantia nigra, Spleen, Bone marrow, Corpus callosum, Stomach, Ovary, Heart, Fetus, Brain, Lung, Spinal cord, Skin, Kidney	SP	41	4	253488	0.00812533
7661672	POLDIP2	26073	17874	NP_056399.1	polymerase delta-interacting protein 2 [Homo sapiens].	5.71	1	2	2	4	368	42	8.63	Unclassified	Biological_process unknown	Molecular function unknown	Nucleus	-	-	-	41	4	73935.1	0.00236992
4505941	POLR2B	5431	15943	NP_000929.1	DNA-directed RNA polymerase II subunit RPB2 [Homo sapiens].	2.04	1	2	2	4	1174	133.8	6.87	RNA polymerase	Regulation of nucleobase, nucleoside, nucleotide and nucleic acid metabolism	DNA-directed RNA polymerase activity	Nucleus	Cytoplasm	Leukocyte	-	124	4	87951.5	0.000932156
14702171	POLR2C	5432	15945	NP_116558.1	DNA-directed RNA polymerase II subunit RPB3 [Homo sapiens].	11.64	1	2	2	8	275	31.4	4.92	RNA polymerase,Transcription regulatory protein	Regulation of nucleobase, nucleoside, nucleotide and nucleic acid metabolism	DNA-directed RNA polymerase activity,Transcription regulator activity	Nucleus	Cytoplasm	Placenta, Heart, Skeletal muscle, Brain, Lung, Liver, Kidney, Pancreas	RPOLD	25	8	198199	0.010419
4505991	PPIC	5480	00459	NP_000934.1	peptidyl-prolyl cis-trans isomerase C precursor [Homo sapiens].	9.91	1	2	2	8	212	22.7	8.4	Chaperone	Protein metabolism	Chaperone activity	-	-	Heart, Semen, Tear, Urine, Skeletal muscle, Lacrimal gland, Brain, Lung, Liver, Kidney, Pancreas	SP	20	8	235816	0.0154957
7661862	PPM1F	9647	10163	NP_055449.1	protein phosphatase 1F [Homo sapiens].	6.61	1	2	2	6	454	49.8	5.1	Serine/threonine phosphatase	Cell communication,Signal transduction	Protein serine/threonine phosphatase activity	Cytoplasm	-	Placenta, Heart, Testis, Leukocyte, Spleen, Ubiquitous, Skeletal muscle, Brain, Small intestine, Lung, Liver, Colon, Ovary, Prostate, Kidney, Pancreas	PP2C	36	6	1.14293e+06	0.0417239
32455260	PRDX5	25824	10163	NP_857634.1	peroxiredoxin-5, mitochondrial isoform b precursor [Homo sapiens].	11.18	3	2	2	8	170	17.4	8.76	Enzyme: Oxidoreductase	Metabolism,Energy pathways	Oxidoreductase activity	Mitochondrion	Cytoplasm, Lysosome, Peroxisome	Semen, Testis, Leukocyte, Adrenal gland, Thyroid gland, Plasma, Lymph node, Skeletal muscle, Small intestine, Liver, Colon, Prostate, Pancreas, Placenta, Spleen, Tear, Saliva, Lacrimal gland, Ovary, Heart, Fetus, Chondrocyte, Bronchoalveolar fluid, Trachea, Urine, Brain, Lung, Kidney, Neutrophil	-	15	8	301043	0.0263757
11386147	PSAP	5660	01460	NP_002769.1	proactivator polypeptide isoform a preproprotein [Homo sapiens].	3.05	3	2	2	8	524	58.1	5.17	Integral membrane protein	Cell communication,Signal transduction	Lipid binding	Lysosome	Extracellular, Plasma membrane	Semen, Testis, Leukocyte, Cerebrospinal fluid, Spleen, Tear, Urine, Lacrimal gland, Brain, Platelet, Liver, Skin, Nervous system, Milk, Pancreas	SP, SAPA, SAPB	44	8	1.10402e+06	0.0329754
4506205	PSMB9	5698	01514	NP_002791.1	proteasome subunit beta type-9 proprotein [Homo sapiens].	9.59	1	2	2	4	219	23.2	5.03	Transcription regulatory protein	Cell cycle	Transcription regulator activity	Nucleus	-	Lymph node, Leukocyte, Lung, Liver, Spleen	-	16	4	160115	0.0131517
145611426	PSMF1	9491	01514	NP_006805.2	proteasome inhibitor PI31 subunit [Homo sapiens].	9.96	1	2	2	10	271	29.8	5.74	Protease inhibitor	Protein metabolism	Protease inhibitor activity	Nuclear membrane	Endoplasmic reticulum	Tear, Leukocyte, Liver, Lacrimal gland	-	22	10	266121	0.0158973
23308579	PTGES3	10728	01514	NP_006592.3	prostaglandin E synthase 3 [Homo sapiens].	12.5	1	2	2	6	160	18.7	4.54	Chaperone	Protein metabolism	Chaperone activity	Cytoplasm	Nucleus	Leukocyte, Pituitary gland	-	18	6	127832	0.00933328
117168248	PTPLAD1	51495	01514	NP_057479.2	very-long-chain (3R)-3-hydroxyacyl-[acyl-carrier protein]	8.84	1	2	2	12	362	43.1	8.94	Unclassified	Cell communication,Signal transduction	Molecular function unknown	Mitochondrion, Integral to membrane	-	-	TM	36	12	385075	0.0140576
7706351	PTRH2	51651	12273	NP_057161.1	peptidyl-tRNA hydrolase 2, mitochondrial precursor [Homo sapiens].	21.23	1	2	2	6	179	19.2	8.73	Enzyme: Hydrolase	Apoptosis	Hydrolase activity	Mitochondrion	Cytoplasm	Placenta, Heart, Testis, Spleen, Skeletal muscle, Colon, Liver, Prostate	TM	20	6	90133.2	0.00592273
19923790	RAB3GAP2	25782	11471	NP_036546.2	rab3 GTPase-activating protein non-catalytic subunit [Homo	1.58	1	2	2	4	1393	155.9	5.62	GTPase activating protein	Cell communication,Signal transduction	GTPase activator activity	Cytoplasmic vesicle	Mitochondrion, Cytoplasm, Microsome	Placenta, Heart, Testis, Leukocyte, Spleen, Ubiquitous, Skeletal muscle, Brain, Small intestine, Lung, Liver, Colon, Ovary, Prostate, Kidney, Pancreas	CC	121	4	79290.9	0.000861203
222144309	RABAC1	10567	11471	NP_006414.2	prenylated Rab acceptor protein 1 [Homo sapiens].	10.81	1	2	2	4	185	20.6	7.34	GTPase activating protein	Transport	GTPase activator activity	Golgi apparatus	Cytoplasm, Plasma membrane	Cerebellum, Testis, Pituitary gland, Adrenal gland, Thyroid gland, Salivary gland, Leukocyte, Cerebral cortex, Thalamus, Temporal lobe, Lymph node, Mammary gland, Stomach, Medulla oblongata, Skeletal muscle, Small intestine, Liver, Colon, Prostate, Caudate nucleus, Amygdala, Pancreas, Placenta, Substantia nigra, Spleen, Occipital lobe, Bone marrow, Frontal lobe, Uterus, Ubiquitous, Ovary, Heart, …	TM	13	4	92990.1	0.00940071
62751417	RABL3	285282	11471	NP_776186.2	rab-like protein 3 [Homo sapiens].	9.32	1	2	2	4	236	26.4	7.11	GTPase	Cell communication,Signal transduction	GTPase activity	-	-	-	Small_GTPase	23	4	836133	0.0477765
19924129	RAD50	10111	04950	NP_005723.2	DNA repair protein RAD50 [Homo sapiens].	1.45	1	2	2	4	1312	153.8	6.89	DNA binding protein	Regulation of nucleobase, nucleoside, nucleotide and nucleic acid metabolism	DNA binding	Nucleus	Cytoplasm, Nucleolus	Placenta, Heart, Testis, Stomach, Lung, Lymphocyte, Skeletal muscle, Brain, Fetus, Colon, Liver, Oesophagus, Pancreas	CC	204	4	78539.3	0.000505969
62739173	RAE1	8480	04950	NP_001015885.1	mRNA export factor [Homo sapiens].	5.71	1	2	2	4	368	40.9	7.83	RNA binding protein	Regulation of nucleobase, nucleoside, nucleotide and nucleic acid metabolism	RNA binding	Nucleus	Microtubule, Cytoplasm, Cytoskeleton, Mitochondrion	-	WD40	33	4	216210	0.00861051
4506407	RANBP1	5902	03110	NP_002873.1	ran-specific GTPase-activating protein [Homo sapiens].	8.96	2	2	2	6	201	23.3	5.29	Transport/cargo protein	Cell communication,Signal transduction	Transporter activity	Cytoplasm	Nucleus, Centrosome	Limb bud, Leukocyte, Aorta, Hindbrain, Forebrain, Nasal cavity	CC	31	6	1.43312e+06	0.060756
11034843	RHOU	58480	06965	NP_067028.1	rho-related GTP-binding protein RhoU [Homo sapiens].	8.53	2	2	2	14	258	28.2	8.06	GTPase	Cell communication,Signal transduction	GTPase activity	Cytoplasm	-	Placenta, Heart, Leukocyte, Hippocampus, Spleen, Stomach, Skeletal muscle, Brain, Corpus callosum, Small intestine, Lung, Liver, Colon, Cerebral cortex, Kidney, Pancreas	RHO	31	14	2.85105e+06	0.120868
41872583	ROCK2	9475	06965	NP_004841.2	rho-associated protein kinase 2 [Homo sapiens].	1.87	2	2	2	4	1388	160.8	6.02	Serine/threonine kinase	Cell communication,Signal transduction	Protein serine/threonine kinase activity	Cytoplasm, Nucleus	-	Brain, Urine	S_T_kinase, CC, PH, HR1	181	4	95195.5	0.000691202
40385883	RPE	6120	01608	NP_954699.1	ribulose-phosphate 3-epimerase isoform 1 [Homo sapiens].	11.4	3	2	2	6	228	24.9	5.58	Enzyme: Epimerase	Metabolism,Energy pathways	Racemase and epimerase activity	Cytoplasm	-	Red blood cell, Lymphocyte, Ubiquitous	-	16	6	154978	0.0127297
18152783	RPL10L	140801	11753	NP_542784.1	60S ribosomal protein L10-like [Homo sapiens].	8.41	4	2	2	10	214	24.5	10.01	Ribosomal subunit	Protein metabolism	Structural constituent of ribosome	Ribosome	-	Testis	-	36	10	1.64092e+06	0.0599036
315221152	RPL11	6135	11753	NP_001186731.1	60S ribosomal protein L11 isoform 2 [Homo sapiens].	12.99	2	2	2	6	177	20.1	9.6	Ribosomal subunit	Protein metabolism	Structural constituent of ribosome	Ribosome	Nucleoplasm, Mitochondrion, Nucleolus	Placenta, Monocyte	-	28	6	329201	0.0154515
78000181	RPL14	9045	10617	NP_003964.3	60S ribosomal protein L14 [Homo sapiens].	11.16	1	2	2	4	215	23.4	10.93	Ribosomal subunit	Protein metabolism	Structural constituent of ribosome	Ribosome	Nucleolus	Monocyte	KOW	41	4	180445	0.00578399
18104948	RPL21	6144	04700	NP_000973.2	60S ribosomal protein L21 [Homo sapiens].	13.75	1	2	2	5	160	18.6	10.49	Ribosomal subunit	Protein metabolism	Structural constituent of ribosome	Ribosome	Nucleolus	Retina, Skeletal muscle, Lens, Colon, Liver, Uterus, Ovary	-	29	5	271784	0.0123167
17105394	RPL23A	6147	15998	NP_000975.2	60S ribosomal protein L23a [Homo sapiens].	14.74	1	2	2	4	156	17.7	10.45	RNA binding protein	Regulation of nucleobase, nucleoside, nucleotide and nucleic acid metabolism	RNA binding	Cytoplasm	Mitochondrion, Nucleolus	Placenta, Heart, Leukocyte, Skeletal muscle, Brain, Lung, Liver, Kidney, Pancreas	-	30	4	124500	0.00545398
4506619	RPL24	6152	10365	NP_000977.1	60S ribosomal protein L24 [Homo sapiens].	14.01	1	2	2	4	157	17.8	11.25	Ribosomal subunit	Protein metabolism	Structural constituent of ribosome	Ribosome	-	Placenta, Monocyte	CC, TRASH	30	4	68238.6	0.00298935
16579885	RPL4	6124	01607	NP_000959.2	60S ribosomal protein L4 [Homo sapiens].	6.56	1	2	2	14	427	47.7	11.06	Ribosomal subunit	Protein metabolism	Structural constituent of ribosome	Ribosome	Nucleolus	Leukocyte	-	70	14	248664	0.00466855
4506741	RPS7	6201	04712	NP_001002.1	40S ribosomal protein S7 [Homo sapiens].	17.53	1	2	2	5	194	22.1	10.1	Ribosomal subunit	Protein metabolism	Structural constituent of ribosome	Ribosome	-	Placenta	-	29	5	254266	0.0115228
5729999	RRAGA	10670	10205	NP_006561.1	ras-related GTP-binding protein A [Homo sapiens].	6.39	3	2	2	4	313	36.5	7.72	Unclassified	Cell communication,Signal transduction	Molecular function unknown	Cytoplasm	Nucleus, Plasma membrane	Placenta, Heart, Ubiquitous, Skeletal muscle, Brain, Lung, Liver, Kidney, Pancreas	-	36	4	150221	0.00548399
4506589	RTCA	8634	15280	NP_003720.1	RNA 3'-terminal phosphate cyclase isoform b [Homo sapiens].	6.56	2	2	2	4	366	39.3	7.85	-	-	-	-	-	-	-	36	4	151543	0.00553224
45827776	RTN1	6252	02921	NP_996734.1	reticulon-1 isoform C [Homo sapiens].	11.06	2	2	2	6	208	23.6	8.91	Integral membrane protein	Cell communication,Signal transduction	Signal transducer activity	Endoplasmic reticulum	-	Neuron, Pars intermedia, Adrenal medulla, Lung, Parathyroid, Neurohypophysis, Adenohypophysis	TM	18	6	233106	0.0170195
47519420	RTN4IP1	84816	18008	NP_116119.2	reticulon-4-interacting protein 1, mitochondrial precursor [Homo	9.09	1	2	2	4	396	43.6	9.11	Enzyme: Dehydrogenase	Metabolism,Energy pathways	Catalytic activity	Mitochondrion	-	Placenta, Heart, Intestine, Spleen, Skeletal muscle, Brain, Lung, Liver, Colon, Leukocyte, Kidney	-	38	4	75378.4	0.00260694
4506765	S100A4	6275	15914	NP_002952.1	protein S100-A4 [Homo sapiens].	18.81	1	2	2	4	101	11.7	6.11	Calcium binding protein	Cell growth and/or maintenance	Calcium ion binding	Cytoplasm	Nucleolus, Nucleus	Leukocyte, Tear, Neutrophil, Monocyte, Lacrimal gland, Fetus, Plasma	EF, S_100	15	4	65958.1	0.00577889
4759068	SCO1	6341	04705	NP_004580.1	protein SCO1 homolog, mitochondrial [Homo sapiens].	5.32	1	2	2	6	301	33.8	8.88	Unclassified	Metabolism,Energy pathways	Molecular function unknown	Mitochondrion	-	Heart, Brain, Liver, Muscle, Kidney, Pancreas	-	31	6	1.05863e+06	0.0448796
4759082	SDPR	8436	09470	NP_004648.1	serum deprivation-response protein [Homo sapiens].	7.76	1	2	2	2	425	47.1	5.21	Serine protease	Cell growth and/or maintenance	Serine-type peptidase activity	Cytoplasm	Caveola, Plasma membrane, Golgi apparatus	Placenta, Heart, Leukocyte, Skeletal muscle, Brain, Platelet, Lung, Liver, Plasma, Kidney, Pancreas	CC	47	2	39709.4	0.00111036
307219234	SEPHS1	22929	09470	NP_001182531.1	selenide, water dikinase 1 isoform 2 [Homo sapiens].	7.69	3	2	2	8	325	35.2	6.34	Enzyme: Synthase	Metabolism,Energy pathways	ATP binding	-	-	Liver	-	25	8	147757	0.00776742
54112117	SF3B1	23451	09018	NP_036565.2	splicing factor 3B subunit 1 isoform 1 [Homo sapiens].	1.92	1	2	2	16	1304	145.7	7.09	RNA binding protein	Regulation of nucleobase, nucleoside, nucleotide and nucleic acid metabolism	Ribonucleoprotein	Nucleus	-	-	CC	135	16	421145	0.00409982
4506913	SGCB	6443	02942	NP_000223.1	beta-sarcoglycan [Homo sapiens].	12.26	1	2	2	6	318	34.8	8.62	Structural protein	Cell growth and/or maintenance	Structural molecule activity	Plasma membrane	Cytoplasm, Nucleus	Nervous system, Heart, Muscle	TM	31	6	139970	0.00593392
4506919	SGSH	6448	05590	NP_000190.1	N-sulphoglucosamine sulphohydrolase precursor [Homo sapiens].	4.98	1	2	2	4	502	56.7	6.95	Enzyme: Hydrolase	Metabolism,Energy pathways	Hydrolase activity	Lysosome	-	Semen, Ubiquitous, Urine	SULF, SP	39	4	192658	0.00649217
190358504	SHCBP1	79801	05590	NP_079021.3	SHC SH2 domain-binding protein 1 [Homo sapiens].	2.98	1	2	2	3	672	75.6	4.75	Unclassified	Biological_process unknown	Molecular function unknown	-	-	-	PbH1	58	3	488010	0.0110578
5032117	SIGMAR1	10280	03580	NP_005857.1	sigma non-opioid intracellular receptor 1 isoform 1 [Homo sapiens].	17.49	2	2	2	3	223	25.1	5.96	Integral membrane protein	Cell communication,Signal transduction	Transmembrane receptor activity	Plasma membrane	Nuclear membrane, Endoplasmic reticulum	Placenta, Heart, Retinal pigmented epithelial cell, Skeletal muscle, Brain, Lung, Liver, Kidney, Pancreas	SP, TM	14	3	41948.1	0.00393778
226371748	SLC15A2	6565	03580	NP_001139470.1	solute carrier family 15 member 2 isoform b [Homo sapiens].	2.44	2	2	2	4	698	78.5	8.05	Membrane transport protein	Transport	Auxiliary transport protein activity	Plasma membrane	-	Placenta, Semen, Mammary gland, Liver, Kidney	TM	55	4	426795	0.0101982
20149598	SLC25A10	1468	08424	NP_036272.2	mitochondrial dicarboxylate carrier isoform 2 [Homo sapiens].	11.15	1	2	2	4	287	31.3	9.54	Transport/cargo protein	Transport	Transporter activity	Mitochondrion	-	Placenta, Heart, Skeletal muscle, Brain, Lung, Liver, Kidney, Pancreas	-	30	4	116342	0.00509662
46094065	SLC25A40	55972	14372	NP_061331.2	solute carrier family 25 member 40 [Homo sapiens].	7.99	1	2	2	4	338	38.1	9.35	Transport/cargo protein	Transport	Transporter activity	Mitochondrion	-	-	-	34	4	74053.5	0.00286242
227499621	SLC27A2	11001	14372	NP_001153101.1	very long-chain acyl-CoA synthetase isoform 2 [Homo sapiens].	4.76	2	2	2	4	567	64.6	8.48	Membrane transport protein	Transport	Auxiliary transport protein activity	Peroxisome	Microsome, Endoplasmic reticulum	Placenta, Heart, Testis, Trophoblast, Skin fibroblast, Brain, Small intestine, Colon, Liver, Lung, Adipose tissue, Kidney, Pancreas	TM	59	4	186729	0.00415938
314122224	SLC4A2	6522	14372	NP_001186623.1	anion exchange protein 2 isoform 3 [Homo sapiens].	1.96	3	2	2	4	1227	135.5	6.21	Membrane transport protein	Transport	Auxiliary transport protein activity	Plasma membrane	Cytoplasm, Nucleus, Golgi apparatus	Hepatocyte, Testis, Bile duct, Hippocampus, Parietal cell, Descending colon, Frontal cortex, Transverse colon, Osteoblast, Ascending colon, Jejunum, Skin fibroblast, Ileum, Fetus, Sigmoid colon	TM	100	4	106386	0.00139814
4759140	SLC9A3R1	9368	02925	NP_004243.1	Na(+)/H(+) exchange regulatory cofactor NHE-RF1 [Homo sapiens].	7.82	1	2	2	6	358	38.8	5.77	Membrane bound ligand	Cell communication,Signal transduction	Receptor binding	Cytoplasm, Membrane fraction	-	Placenta, Heart, Testis, Intestine, Spleen, Urine, Skeletal muscle, Brain, Colon, Liver, Lung, Ovary, Prostate, Kidney, Pancreas	PDZ	39	6	313195	0.010554
62243658	SMG1	23049	02925	NP_055907.3	serine/threonine-protein kinase SMG1 [Homo sapiens].	0.68	1	2	2	2	3661	410.2	6.46	Unclassified	Regulation of nucleobase, nucleoside, nucleotide and nucleic acid metabolism	Molecular function unknown	Nucleus	Cytoplasm	Placenta, Brain, Lung, Liver, Spleen	CC, PI3KC	322	2	106692	0.000435455
109948304	SMU1	55234	02925	NP_060695.2	WD40 repeat-containing protein SMU1 [Homo sapiens].	3.9	1	2	2	6	513	57.5	7.18	Unclassified	Regulation of nucleobase, nucleoside, nucleotide and nucleic acid metabolism	Molecular function unknown	Nucleus	Cytoplasm	-	LISH, WD40, CTLH	53	6	672793	0.0166829
154689858	SMYD5	10322	02925	NP_006053.2	SET and MYND domain-containing protein 5 [Homo sapiens].	5.02	1	2	2	4	418	47.3	5.05	Enzyme: Methyltransferase	Regulation of nucleobase, nucleoside, nucleotide and nucleic acid metabolism	Methyltransferase activity	-	-	-	SET	37	4	174436	0.00619585
4759154	SNAP29	9342	11968	NP_004773.1	synaptosomal-associated protein 29 [Homo sapiens].	9.69	1	2	2	6	258	29	5.81	Membrane transport protein	Transport	Auxiliary transport protein activity	Plasma membrane	Cytoplasmic vesicle, Cytoplasm, Zymogen granule, Nucleus, Golgi apparatus	Placenta, Heart, Skeletal muscle, Brain, Lung, Liver, Kidney, Pancreas	t_SNARE	35	6	99676.7	0.00374277
21361380	SNF8	11267	16847	NP_009172.2	vacuolar-sorting protein SNF8 [Homo sapiens].	7.75	1	2	2	4	258	28.8	6.65	Transcription regulatory protein	Regulation of nucleobase, nucleoside, nucleotide and nucleic acid metabolism	Transcription regulator activity	-	-	Urine	CC	28	4	70393.8	0.00330403
4507125	SNRPB	6628	04955	NP_003082.1	small nuclear ribonucleoprotein-associated proteins B and B'	6.49	3	2	2	6	231	23.6	10.9	RNA binding protein	Regulation of nucleobase, nucleoside, nucleotide and nucleic acid metabolism	RNA binding	Nucleus	Cytoplasm, Ribosome	Ubiquitous	SM	24	6	219494	0.0120193
31742501	SNX27	81609	11591	NP_112180.4	sorting nexin-27 [Homo sapiens].	5.11	1	2	2	4	528	59.8	6.32	Transport/cargo protein	Vesicle-mediated transport	Transporter activity	Cytosol	Endosome, Microsome	Leukocyte	PX, PDZ, RA	49	4	160661	0.00430904
4507157	SORL1	6653	00653	NP_003096.1	sortilin-related receptor preproprotein [Homo sapiens].	1.22	1	2	2	4	2214	248.3	5.53	Integral membrane protein	Cell communication,Signal transduction	Transmembrane receptor activity	Plasma membrane	Cytoplasm, Golgi apparatus	Cerebellum, Testis, Semen, Substantia nigra, Thyroid gland, Occipital pole, Cerebral cortex, Thalamus, Temporal lobe, Lymph node, Hippocampus, Subthalamic nucleus, Liver, Prostate, Caudate nucleus, Amygdala, Pancreas, Placenta, CNS, Spleen, Frontal lobe, Corpus callosum, Ovary, Heart, Trachea, Urine, Temporal cortex, Brain, Lung, Spinal cord, Kidney, Putamen	LDLA, SP, FN3, LDLRB, TM	187	4	64333.4	0.000452129
5902118	SPP2	6694	04029	NP_008875.1	secreted phosphoprotein 24 precursor [Homo sapiens].	11.37	1	2	2	8	211	24.3	8.32	Protease inhibitor	Protein metabolism	Protease inhibitor activity	Extracellular	-	Plasma	-	23	8	573154	0.03275
4885609	SRC	6714	01187	NP_005408.1	proto-oncogene tyrosine-protein kinase Src [Homo sapiens].	4.29	12	2	2	9	536	59.8	7.42	Tyrosine kinase	Signal transduction	Protein-tyrosine kinase activity	Cytoplasm	Nucleus, Cell junction, Plasma membrane	Placenta, Testis, Pituitary gland, Vermiform appendix, Adrenal gland, Thyroid gland, Salivary gland, Leukocyte, Cerebral cortex, Thalamus, Temporal lobe, Lymph node, Mammary gland, Hippocampus, Medulla oblongata, Urinary bladder, Subthalamic nucleus, Liver, Lung, Prostate, Caudate nucleus, Amygdala, Pancreas, Cerebellum, Substantia nigra, Spleen, Occipital lobe, Bone marrow, Frontal lobe, Uterus,…	Tyr_Kinase, SH2, SH3	52	9	252647	0.00638524
239582767	SSH3	54961	01187	NP_060327.3	protein phosphatase Slingshot homolog 3 [Homo sapiens].	4.1	1	2	2	6	659	73	5.3	Dual specificity phosphatase	Cell growth and/or maintenance	Protein tyrosine/serine/threonine phosphatase activity	Cytoplasm	Nucleus	-	DSPC	53	6	293122	0.0072684
169404009	SSR1	6745	01187	NP_003135.2	translocon-associated protein subunit alpha precursor [Homo	8.04	1	2	2	16	286	32.2	4.49	Membrane transport protein	Transport	Auxiliary transport protein activity	Endoplasmic reticulum	Mitochondrion, Nucleus, Microsome	Monocyte	SP, TM	20	16	990550	0.0650899
21070997	STIM1	6786	05803	NP_003147.2	stromal interaction molecule 1 precursor [Homo sapiens].	3.36	1	2	2	14	685	77.4	6.67	Adhesion molecule	Cell communication,Signal transduction	Cell adhesion molecule activity	Plasma membrane	Cytoplasm, Nucleus, Endoplasmic reticulum	Placenta, Heart, Leukocyte, Skeletal muscle, Brain, Lung, Liver, Kidney, Pancreas	CC, TM, SP, SAM	73	14	329796	0.00593732
110349738	STK24	8428	05803	NP_001027467.2	serine/threonine-protein kinase 24 isoform b [Homo sapiens].	6.03	5	2	2	4	431	47.9	5.43	Serine/threonine kinase	Signal transduction	Protein serine/threonine kinase activity	Cytoplasm, Nucleus	Nucleus	Placenta, Heart, Ubiquitous, Spleen, Urine, Skeletal muscle, Brain, Lung, Liver, Stomach, Kidney, Pancreas	S_T_kinase, CC, NLS	46	4	99748	0.00284979
31543667	SUPV3L1	6832	05493	NP_003162.2	ATP-dependent RNA helicase SUPV3L1, mitochondrial precursor [Homo	2.54	1	2	2	5	786	87.9	7.99	RNA binding protein	Regulation of nucleobase, nucleoside, nucleotide and nucleic acid metabolism	RNA binding	Mitochondrion	Cytoplasm	Lung, Liver	SP, HELIC	78	5	145446	0.00245062
4507319	SURF1	6834	01711	NP_003163.1	surfeit locus protein 1 [Homo sapiens].	8.67	1	2	2	4	300	33.3	9.6	Transport/cargo protein	Metabolism,Energy pathways	Transporter activity	Mitochondrion	-	Ubiquitous	TM	30	4	190164	0.00833057
19557691	SURF4	6836	01715	NP_149351.1	surfeit locus protein 4 [Homo sapiens].	7.81	1	2	2	10	269	30.4	7.78	Membrane transport protein	Transport	Auxiliary transport protein activity	Endoplasmic reticulum	Mitochondrion, Cytoplasm, Golgi apparatus	Monocyte, Ubiquitous	TM	19	10	224135	0.0155033
10092665	SUSD2	56241	18132	NP_062547.1	sushi domain-containing protein 2 precursor [Homo sapiens].	3.89	1	2	2	3	822	90.1	6.28	Integral membrane protein	Biological_process unknown	Molecular function unknown	Integral to membrane	-	Urine	SP, SUSHI, SOM, TM, VWD, AMOP	53	3	1.18167e+06	0.0293012
6678271	TARDBP	23435	05466	NP_031401.1	TAR DNA-binding protein 43 [Homo sapiens].	8.7	1	2	2	22	414	44.7	6.19	DNA binding protein	Regulation of nucleobase, nucleoside, nucleotide and nucleic acid metabolism	DNA binding	Nucleus	-	Placenta, Heart, Testis, Leukocyte, Spleen, Ubiquitous, Brain, Small intestine, Colon, Liver, Lung, Ovary, Prostate, Kidney, Pancreas	RRM	35	22	380643	0.0142928
20070344	TARS2	80222	18148	NP_079426.2	threonine--tRNA ligase, mitochondrial isoform a [Homo sapiens].	3.9	1	2	2	4	718	81	7.3	Enzyme: Ligase	Protein metabolism	Ligase activity	-	-	-	-	69	4	99097.2	0.00188747
226061595	TATDN3	128387	18148	NP_001139641.1	putative deoxyribonuclease TATDN3 isoform 3 [Homo sapiens].	10.83	5	2	2	4	240	26.4	7.46	Unclassified	Biological_process unknown	Molecular function unknown	-	-	-	-	25	4	80922.4	0.00425399
299758464	TBC1D15	64786	18148	NP_001139685.2	TBC1 domain family member 15 isoform 3 [Homo sapiens].	3.12	3	2	2	4	674	77.3	5.39	GTPase activating protein	Cell communication,Signal transduction	GTPase activator activity	-	-	-	TBC	64	4	71840.9	0.00147523
50428925	TBCB	1155	18148	NP_001272.2	tubulin-folding cofactor B [Homo sapiens].	7.38	1	2	2	6	244	27.3	5.15	Chaperone	Protein metabolism	Chaperone activity	Cytoplasm	-	Brain, Testis, Fetus, Heart	-	27	6	238189	0.0115938
306774089	TFG	10342	18148	NP_001182408.1	protein TFG isoform 2 [Homo sapiens].	4.04	3	2	2	4	396	43	5.17	Enzyme regulator	Signal transduction	Receptor regulator activity	Cytoplasm	-	Placenta, Heart, Testis, Leukocyte, Ubiquitous, Spleen, Fetus, Skeletal muscle, Brain, Small intestine, Lung, Liver, Colon, Ovary, Prostate, Kidney, Pancreas	CC, PB1	24	6	315247	0.0172626
23097250	TIPRL	261726	14608	NP_690866.1	TIP41-like protein isoform 1 [Homo sapiens].	8.46	2	2	2	2	272	31.4	5.91	Unclassified	Biological_process unknown	Molecular function unknown	-	-	-	-	32	2	64453.6	0.00264706
5803149	TMED2	10959	17984	NP_006806.1	transmembrane emp24 domain-containing protein 2 precursor [Homo	8.96	1	2	2	5	201	22.7	5.17	Transport/cargo protein	Transport	Transporter activity	Golgi apparatus	Microsome, Plasma membrane	Monocyte, Plasma	CC, SP, TM	19	5	890049	0.0615641
63055043	TMEM205	374882	18605	NP_940938.1	transmembrane protein 205 [Homo sapiens].	11.64	1	2	2	6	189	21.2	8.62	Unclassified	Biological_process unknown	Molecular function unknown	Integral to membrane	-	-	SP, TM	16	6	1.63392e+06	0.134208
209180448	TOM1	10043	18605	NP_001129201.1	target of Myb protein 1 isoform 3 [Homo sapiens].	8.48	4	2	2	6	460	50.2	4.78	Transport/cargo protein	Cell communication,Signal transduction	Transporter activity	Cytoplasm	Endosome	Placenta, Heart, Ubiquitous, Skeletal muscle, Brain, Lung, Liver, Kidney, Pancreas	CC, VHS	38	6	971177	0.0335878
38679907	TPRG1L	127262	14037	NP_877429.2	tumor protein p63-regulated gene 1-like protein [Homo sapiens].	20.59	1	2	2	5	272	30.2	7.34	Unclassified	Biological_process unknown	Molecular function unknown	-	-	-	-	23	5	151496	0.00865649
155030240	TRNT1	51095	14037	NP_886552.2	CCA tRNA nucleotidyltransferase 1, mitochondrial [Homo sapiens].	4.15	1	2	2	4	434	50.1	8.1	Enzyme: Nucleotidyltransferase	Metabolism	Nucleotidyltransferase activity	Mitochondrion	-	-	-	52	4	81440	0.00205827
4507703	TSSC1	7260	10287	NP_003301.1	protein TSSC1 [Homo sapiens].	5.68	1	2	2	4	387	43.6	5.06	Unclassified	Biological_process unknown	Molecular function unknown	-	-	Ubiquitous	WD40	31	4	272017	0.0115319
7662078	TTC37	9652	11079	NP_055454.1	tetratricopeptide repeat protein 37 [Homo sapiens].	1.98	1	2	2	4	1564	175.4	7.53	Unclassified	Biological_process unknown	Molecular function unknown	-	-	Brain	TPR	159	4	165252	0.00136589
116812608	TTC38	55020	11079	NP_060401.2	tetratricopeptide repeat protein 38 [Homo sapiens].	5.33	1	2	2	6	469	52.7	5.99	Unclassified	Biological_process unknown	Molecular function unknown	-	-	-	-	40	6	203258	0.00667814
22035672	TXNRD2	10587	18519	NP_006431.2	thioredoxin reductase 2, mitochondrial precursor [Homo sapiens].	9.35	1	2	2	3	524	56.5	7.5	Enzyme: Reductase	Cell death,Cell proliferation	Catalytic activity	Mitochondrion	Nucleus	Placenta, Heart, Testis, Leukocyte, Skeletal muscle, Brain, Small intestine, Lung, Liver, Uterus, Colon, Ovary, Prostate, Kidney, Pancreas	-	46	3	47586.7	0.00135955
68800138	U2AF1	7307	01871	NP_001020375.1	splicing factor U2AF 35 kDa subunit isoform c [Homo sapiens].	15.57	3	2	2	4	167	19.7	9.06	Ribonucleoprotein	Regulation of nucleobase, nucleoside, nucleotide and nucleic acid metabolism	RNA binding	Nucleus	Nucleoplasm, Cytoplasm	Leukocyte	RRM, ZnF_C3H1	29	4	188444	0.00853988
60279268	U2AF2	11338	01872	NP_001012496.1	splicing factor U2AF 65 kDa subunit isoform b [Homo sapiens].	5.52	2	2	2	10	471	53.1	9.09	RNA binding protein	RNA metabolism	Spliceosomal catalysis	Nucleus	Cytoplasm, Nucleolus	Leukocyte, Ubiquitous	RRM	52	10	230054	0.00581425
150417999	UBE2Z	65264	01872	NP_075567.2	ubiquitin-conjugating enzyme E2 Z [Homo sapiens].	5.08	1	2	2	4	354	38.2	5.62	Ubiquitin proteasome system protein	Protein metabolism	Ubiquitin-specific protease activity	-	-	-	UBC	27	4	189400	0.00921898
16753207	UBQLN2	29978	02224	NP_038472.2	ubiquilin-2 [Homo sapiens].	6.89	1	2	2	6	624	65.7	5.22	Ubiquitin proteasome system protein	Protein metabolism	Ubiquitin-specific protease activity	Cytoplasm	Nucleus	Urine, Lung	UBA, UBQ, STI1	27	6	457729	0.0222798
24307965	UBXN4	23190	18254	NP_055422.1	UBX domain-containing protein 4 [Homo sapiens].	5.91	1	2	2	6	508	56.7	6.38	Unclassified	Biological_process unknown	Molecular function unknown	-	-	Placenta, Heart, Testis, Leukocyte, Spleen, Skeletal muscle, Brain, Small intestine, Lung, Liver, Colon, Ovary, Prostate, Kidney, Pancreas	CC, SP, UBX	55	6	226000	0.00540024
4507873	VBP1	7411	02135	NP_003363.1	prefoldin subunit 3 [Homo sapiens].	11.17	1	2	2	4	197	22.6	7.11	Chaperone	Protein metabolism	Chaperone activity	Cytoplasm	Nucleus	Placenta, Heart, Skeletal muscle, Cerebellum, Brain, Lung, Liver, Kidney, Pancreas	CC	25	4	84251.8	0.004429
71051598	VPS36	51028	02135	NP_057159.2	vacuolar protein-sorting-associated protein 36 [Homo sapiens].	6.22	1	2	2	4	386	43.8	7.2	Unclassified	Biological_process unknown	Molecular function unknown	-	-	-	CC	49	4	120604	0.00323469
13324688	WDR11	55717	16218	NP_060587.8	WD repeat-containing protein 11 [Homo sapiens].	1.96	1	2	2	6	1224	136.6	6.92	Unclassified	Biological_process unknown	Molecular function unknown	Cytoplasm	Nucleus	Placenta, Heart, Ubiquitous, Skeletal muscle, Brain, Lung, Liver, Kidney, Pancreas	WD40	112	6	121767	0.00142883
22748937	XPO5	57510	06385	NP_065801.1	exportin-5 [Homo sapiens].	2.08	1	2	2	4	1204	136.2	5.8	Transport/cargo protein	Transport	Transporter activity	Nucleus	-	Placenta, Heart, Skeletal muscle, Brain, Lung, Liver, Kidney, Pancreas	CC	103	4	70548.1	0.00090015
18379366	ZMPSTE24	10269	07349	NP_005848.2	CAAX prenyl protease 1 homolog [Homo sapiens].	5.05	1	2	2	4	475	54.8	7.49	Metallo protease	Protein metabolism	Metallopeptidase activity	Endoplasmic reticulum	Mitochondrion, Golgi apparatus	Placenta, Heart, Testis, Leukocyte, Spleen, Skeletal muscle, Brain, Small intestine, Lung, Liver, Ovary, Pancreas, Prostate, Kidney, Colon mucosa	TM	41	4	93013.7	0.00298147
4508021	ZNF259	8882	04877	NP_003895.1	zinc finger protein ZPR1 [Homo sapiens].	5.66	1	2	2	4	459	50.9	4.73	Adapter molecule	Cell communication,Signal transduction	Receptor signaling complex scaffold activity	Cytoplasm	Nucleolus	-	-	41	4	121934	0.00390848
345197228	TRA2B	6434	04877	NP_001230808.1	transformer-2 protein homolog beta isoform 2 [Homo sapiens].	13.83	2	2	2	6	188	21.9	10.15	RNA binding protein	Regulation of nucleobase, nucleoside, nucleotide and nucleic acid metabolism	RNA binding	Nucleus	Mitochondrion, Cytoplasm, Nucleolus	Placenta, Heart, Testis, Skeletal muscle, Brain, Lung, Liver, Kidney, Pancreas	RRM	29	6	555651	0.0251809
374081865	ATPAF1	64756	04877	NP_001243347.1	ATP synthase mitochondrial F1 complex assembly factor 1 isoform 4	13.56	4	2	2	4	177	20.3	5.07	Chaperone	Protein metabolism	Chaperone activity	Mitochondrion	-	Muscle, Fetus	-	15	4	107796	0.00944448
355330279	USP15	9958	04877	NP_001239008.1	ubiquitin carboxyl-terminal hydrolase 15 isoform 3 [Homo sapiens].	11.91	3	2	2	3	235	27.1	5.3	Ubiquitin proteasome system protein	Protein metabolism	Ubiquitin-specific protease activity	Cytoplasm	Nucleolus	Placenta, Heart, Testis, Leukocyte, Spleen, Skeletal muscle, Brain, Small intestine, Lung, Liver, Colon, Ovary, Prostate, Kidney, Pancreas	DUSP, UCH	25	3	63014.4	0.00331259
372266169	RAB34	83871	04877	NP_001243205.1	ras-related protein Rab-34 isoform 6 [Homo sapiens].	11.81	7	2	2	4	237	26.7	6.99	GTPase	Cell communication,Signal transduction	GTPase activity	Golgi apparatus	Cytosol, Cytoplasm, Endosome, Plasma membrane	Ubiquitous	Small_GTPase, RAB	25	4	150975	0.00793656
381388748	N6AMT1	29104	04877	NP_037372.3	hemK methyltransferase family member 2 isoform 1 [Homo sapiens].	11.21	2	2	2	4	214	22.9	5.21	Unclassified	Biological_process unknown	Molecular function unknown	-	-	-	-	18	4	87531.6	0.00639086
359465608	IGFBP7	3490	04877	NP_001240764.1	insulin-like growth factor-binding protein 7 isoform 2 precursor	10.39	2	2	2	14	279	28.8	8.12	Adhesion molecule	Cell communication,Signal transduction	Cell adhesion molecule activity	Extracellular	Cytoplasm, Plasma membrane	Ileum epithelium, Cervix, Testis, Leukocyte, Tonsil, Urothelium, Epididymis, Adrenal gland, Oesophagus epithelium, Salivary gland, Thyroid follicular cell, Parathyroid, Thyroid epithelial cell, Pituitary gland, Plasma, Gall bladder, Chorion, Vermiform appendix, Parietal cell, Bronchus, Monocyte, Skeletal muscle, Duodenum epithelium, Small intestine, Liver, Colon, Prostate, Pancreas, Placenta, Cor…	SP, KAZAL, IG, IB	26	14	567225	0.0286714
374088170	HVCN1	84329	04877	NP_001243342.1	voltage-gated hydrogen channel 1 isoform 2 [Homo sapiens].	8.3	2	2	2	6	253	29.4	6.46	Integral membrane protein,Voltage gated channel	Ion transport,Biological_process unknown	Molecular function unknown,Voltage-gated ion channel activity	Integral to membrane	-	Leukocyte	CC, TM	27	6	796906	0.0387892
374093203	PDLIM5	10611	04877	NP_001243354.1	PDZ and LIM domain protein 5 isoform c [Homo sapiens].	7.75	6	2	2	12	271	29.7	6.96	Adapter molecule	Cell communication,Signal transduction	Receptor signaling complex scaffold activity	Cytoplasm	Nucleus, Plasma membrane	Heart, Leukocyte, Saliva, Skeletal muscle, Brain, Colon, Fetus, Prostate	LIM, PDZ	16	12	660202	0.054228
324021716	PPP5C	5536	04877	NP_001191213.1	serine/threonine-protein phosphatase 5 isoform 2 [Homo sapiens].	5.45	2	2	2	4	477	54.4	6.27	Serine/threonine phosphatase	Cell communication,Signal transduction	Protein serine/threonine phosphatase activity	Nucleus	Cytoplasm, Plasma membrane	Placenta, Heart, Testis, Leukocyte, Spleen, Fetus, Skeletal muscle, Semen, Brain, Small intestine, Lung, Liver, Colon, Ovary, Prostate, Kidney, Pancreas	PP2A, TPR	49	4	286719	0.00769003
338968892	ELP2	55250	04877	NP_001229807.1	elongator complex protein 2 isoform 5 [Homo sapiens].	3.17	6	2	2	3	756	84.8	5.99	Adapter molecule	Cell communication,Signal transduction	Receptor signaling complex scaffold activity	Nucleus	-	-	WD40	57	3	145570	0.00335633
374532823	GOLGB1	2804	04877	NP_001243417.1	Golgin subfamily B member 1 isoform 4 [Homo sapiens].	0.5	4	2	2	3	3184	367.2	5.02	Structural protein	Cell growth and/or maintenance	Structural molecule activity	Golgi apparatus	Mitochondrion, Extracellular	Plasma	CC, TM	389	3	70034.3	0.000236608
5803076	CBX1	10951	05149	NP_006798.1	chromobox protein homolog 1 [Homo sapiens].	18.92	1	2	3	10	185	21.4	4.93	DNA binding protein	Regulation of nucleobase, nucleoside, nucleotide and nucleic acid metabolism	DNA binding	Nucleus	Cytoplasm, Nucleolus	Bone marrow	CHROMO	25	10	2.47856e+06	0.130294
4502955	COL4A5	1287	02363	NP_000486.1	collagen alpha-5(IV) chain isoform 1 precursor [Homo sapiens].	2.61	2	2	3	21	1685	160.9	7.62	Extracellular matrix protein	Cell growth and/or maintenance	Extracellular matrix structural constituent	Extracellular	-	Placenta, Blood vessel, Eye, Cornea, Lymphoblast, Brain, Liver, Kidney, Pancreas	COLL, SP, C4	105	21	4.8099e+06	0.0602024
5174421	CPNE6	9362	05748	NP_006023.1	copine-6 [Homo sapiens].	5.39	6	2	3	28	557	62	5.52	Transport/cargo protein	Transport	Transporter activity	Cytoplasm	Plasma membrane	Cerebellum, Hippocampus, Substantia nigra, Medulla oblongata, Hypothalamus, Thalamus, Brain, Frontal lobe, Corpus callosum, Subthalamic nucleus, Spinal cord, Occipital pole, Putamen, Cerebral cortex, Caudate nucleus, Amygdala, Temporal lobe	C2, VWA	49	28	534245	0.0143289
25121972	CPNE8	144402	16747	NP_705898.1	copine-8 [Homo sapiens].	5.32	7	2	3	28	564	63.1	5.96	Unclassified	Transport	Molecular function unknown	-	-	Testis, Pituitary gland, Parietal lobe, Adrenal gland, Thyroid gland, Salivary gland, Ventricle, Cerebral cortex, Thalamus, Temporal lobe, Lymph node, Nucleus accumbens, Hippocampus, Medulla oblongata, Jejunum, Liver, Lung, Prostate, Caudate nucleus, Amygdala, Pancreas, Placenta, Substantia nigra, Spleen, Occipital lobe, Bone marrow, Frontal lobe, Corpus callosum, Uterus, Stomach, Ovary, Muscle, …	C2, VWA	54	28	439500	0.0106963
4503097	CSNK2A2	1459	00279	NP_001887.1	casein kinase II subunit alpha' [Homo sapiens].	9.43	1	2	3	10	350	41.2	8.56	Serine/threonine kinase	Cell communication,Signal transduction	Protein serine/threonine kinase activity	Nucleus	Cytoplasm, Nucleolus, Plasma membrane	Ubiquitous	S_T_kinase	40	10	332380	0.0109205
237820620	GRWD1	83743	00279	NP_113673.3	glutamate-rich WD repeat-containing protein 1 [Homo sapiens].	9.42	2	2	3	7	446	49.4	4.92	Unclassified	Cell growth and/or maintenance	Molecular function unknown	Nucleus	Cytoplasm, Nucleolus	Cerebellum, Heart, Testis, Hippocampus, Substantia nigra, Spleen, Subthalamic nucleus, Skeletal muscle, Amygdala, Brain, Corpus callosum, Lung, Liver, Spinal cord, Fetus, Ovary, Thalamus, Caudate nucleus, Kidney, Pancreas	WD40	31	7	246489	0.0104497
15029520	HARS2	23438	02871	NP_036340.1	probable histidine--tRNA ligase, mitochondrial precursor [Homo	5.53	1	2	3	10	506	56.9	8.24	Enzyme: Ligase	Protein metabolism	Ligase activity	Cytoplasm	Nucleus	Heart, Testis, Spleen, Skeletal muscle, Brain, Small intestine, Colon, Liver, Prostate, Kidney	-	60	10	704328	0.0154273
7705320	HDGFRP3	50810	17096	NP_057157.1	hepatoma-derived growth factor-related protein 3 [Homo sapiens].	15.27	3	2	3	18	203	22.6	7.99	-	-	-	-	-	-	-	28	18	609822	0.0286228
55956921	HNRNPAB	3182	17096	NP_004490.2	heterogeneous nuclear ribonucleoprotein A/B isoform b [Homo	11.23	2	2	3	21	285	30.6	7.91	Ribonucleoprotein	Regulation of nucleobase, nucleoside, nucleotide and nucleic acid metabolism	MRNA binding	Nucleolus	Nucleus	Placenta, Heart, Testis, Intestine, Spleen, Lung, Saliva, Skeletal muscle, Brain, Colon, Liver, Leukocyte, Ovary, Prostate, Kidney, Pancreas	RRM	33	21	822252	0.032746
40018629	KIAA1033	23325	13829	NP_056090.1	WASH complex subunit 7 [Homo sapiens].	3.24	2	2	3	7	1173	136.3	7.44	Unclassified	Biological_process unknown	Molecular function unknown	Endosome	-	Cerebellum, Heart, Testis, Hippocampus, Substantia nigra, Spleen, Subthalamic nucleus, Caudate nucleus, Skeletal muscle, Amygdala, Brain, Corpus callosum, Lung, Liver, Spinal cord, Ovary, Thalamus, Kidney, Pancreas	CC	130	8	104541	0.00105684
310125016	LOC100507718	100507718	13829	XP_003119377.1	PREDICTED: HLA class II histocompatibility antigen, DQ alpha 1	17.31	7	2	3	12	208	23.4	5.21	-	-	-	-	-	-	-	12	12	188231	0.0206147
285026437	NUDT16	131870	13829	NP_001165376.1	U8 snoRNA-decapping enzyme isoform 3 [Homo sapiens].	19.5	3	2	3	10	159	17.7	6.2	Unclassified	Biological_process unknown	Molecular function unknown	Cytoplasm, Nucleolus, Nucleus	-	-	-	21	10	457491	0.0286306
5031987	PPIF	10105	06839	NP_005720.1	peptidyl-prolyl cis-trans isomerase F, mitochondrial precursor	10.63	2	2	3	14	207	22	9.38	Enzyme: Isomerase	Protein metabolism	Isomerase activity	Mitochondrion	Nucleolus	Brain, Saliva, Monocyte, Liver	-	24	14	1.76243e+06	0.0965091
4506001	PPOX	5498	02953	NP_000300.1	protoporphyrinogen oxidase [Homo sapiens].	7.13	1	2	3	10	477	50.7	8.16	Enzyme: Oxidase	Metabolism,Energy pathways	Catalytic activity	Mitochondrion	-	Placenta, Heart, Lymphocyte, Brain, Lung, Liver, Muscle, Kidney, Pancreas	SP	38	14	547621	0.0189393
19923260	RAB4A	5867	00302	NP_004569.2	ras-related protein Rab-4A isoform 1 [Homo sapiens].	18.81	1	2	3	10	218	24.4	6.07	GTPase	Cell communication,Signal transduction	GTPase activity	Endosome	Cytoplasm, Plasma membrane	Platelet	RAB	23	10	130140	0.00743619
4757764	RHOB	388	03612	NP_004031.1	rho-related GTP-binding protein RhoB precursor [Homo sapiens].	15.82	1	2	3	14	196	22.1	5.24	GTPase	Cell communication,Signal transduction	GTPase activity	Plasma membrane	Golgi apparatus	Brain, Nervous system, Urine, Mammary gland	RHO	22	14	737015	0.0440272
112382214	SEC24B	10427	03612	NP_001036199.1	protein transport protein Sec24B isoform b [Homo sapiens].	3.49	2	2	3	7	1233	133.5	7.39	Transport/cargo protein	Transport	Transporter activity	Cytoplasm	-	Lymphocyte, Liver	GEL	74	8	104498	0.00185584
334724463	TWF1	5756	03612	NP_002813.3	twinfilin-1 isoform 2 [Homo sapiens].	11.14	2	2	3	16	350	40.3	6.96	Tyrosine kinase	Cell communication,Signal transduction	Protein-tyrosine kinase activity	Cytoplasm, Cytoskeleton	Actin cytoskeleton	Tear, Lacrimal gland	ADF	41	16	650801	0.0208608
238814322	ALDH1L2	160428	03612	NP_001029345.2	mitochondrial 10-formyltetrahydrofolate dehydrogenase precursor	5.53	1	2	4	10	923	101.7	6.52	Enzyme: Dehydrogenase	Biological_process unknown	Molecular function unknown	-	-	-	-	96	10	2.20191e+06	0.0301436
38201710	DDX17	10521	10532	NP_006377.2	probable ATP-dependent RNA helicase DDX17 isoform 1 [Homo sapiens].	7.96	2	2	4	17	729	80.2	8.27	ATPase,RNA helicase	Regulation of nucleobase, nucleoside, nucleotide and nucleic acid metabolism	ATPase activity	Nucleus	Nucleolus	Placenta, Heart, Brain, Lung, Liver, Muscle, Kidney, Pancreas	DEXDc, HELIC	74	17	492473	0.00874618
4758138	DDX5	1655	01498	NP_004387.1	probable ATP-dependent RNA helicase DDX5 [Homo sapiens].	8.79	1	2	4	18	614	69.1	8.92	RNA binding protein	Regulation of nucleobase, nucleoside, nucleotide and nucleic acid metabolism	RNA binding	Nucleus	Nucleolus	Placenta, Heart, Skeletal muscle, Brain, Lung, Liver, Kidney, Pancreas	DEXDc, HELIC	70	18	680229	0.012771
56549119	DNM2	1785	01498	NP_004936.2	dynamin-2 isoform 3 [Homo sapiens].	6.24	7	2	4	12	866	97.6	7.64	GTPase	Cell communication,Signal transduction	GTPase activity	Cytoskeleton	Mitochondrion, Cell surface, Perinuclear region	Placenta, Heart, Leukocyte, Tear, Monocyte, Skeletal muscle, Lacrimal gland, Brain, Lung, Liver, Kidney, Pancreas	PH, DYNC, GED	92	12	312454	0.0044634
17986001	HLA-B	3106	01819	NP_005505.2	major histocompatibility complex, class I, B precursor [Homo	14.36	3	2	4	10	362	40.4	5.85	MHC complex protein	Immune response	MHC class I receptor activity,MHC class II receptor activity	Plasma membrane	Cytoplasm, Extracellular	Pituitary gland, Umbilical vein endothelial cell, Spleen, Bone marrow, Lymphocyte, Monocyte, Islets of Langerhans, Skeletal muscle, Hepatocyte, Thyroid gland, Parathyroid, Gastric mucosa, Myocardium, Spermatozoa, Longitudinal smooth muscle cell, Serum	SP, IGC, TM	33	10	904914	0.036038
34740329	HNRNPA3	220988	01819	NP_919223.1	heterogeneous nuclear ribonucleoprotein A3 [Homo sapiens].	8.73	1	2	4	38	378	39.6	9.01	Ribonucleoprotein	Regulation of nucleobase, nucleoside, nucleotide and nucleic acid metabolism	RNA binding	Nucleus	Cytoplasm	Brain, Leukocyte	RRM, NES	35	72	3.94686e+06	0.148201
156151392	HNRNPR	10236	01819	NP_001095867.1	heterogeneous nuclear ribonucleoprotein R isoform 4 [Homo sapiens].	7.89	4	2	4	32	532	59.6	9.16	RNA binding protein	Regulation of nucleobase, nucleoside, nucleotide and nucleic acid metabolism	RNA binding	Nucleus	Mitochondrion, Nucleolus	Leukocyte	RRM	72	32	624996	0.0114081
42544159	HSPH1	10808	00277	NP_006635.2	heat shock protein 105 kDa [Homo sapiens].	6.53	1	2	4	8	858	96.8	5.39	Heat shock protein,Chaperone	Protein metabolism	Heat shock protein activity,Chaperone activity	Cytoplasm	Cytosol, Nucleus	Ovary	-	99	8	271251	0.00360083
55926200	KCTD16	57528	17175	NP_065819.1	BTB/POZ domain-containing protein KCTD16 [Homo sapiens].	6.78	1	2	4	12	428	49.1	8.09	Voltage gated channel	Transport	Voltage-gated ion channel activity	Plasma membrane	-	Cerebellum, Heart, Testis, Hippocampus, Substantia nigra, Spleen, Subthalamic nucleus, Skeletal muscle, Amygdala, Brain, Corpus callosum, Lung, Liver, Spinal cord, Fetus, Ovary, Thalamus, Caudate nucleus, Kidney, Pancreas	BTB	54	12	507395	0.0123486
28173564	KRT73	319101	16304	NP_778238.1	keratin, type II cytoskeletal 73 [Homo sapiens].	5.74	5	2	4	70	540	58.9	7.23	Structural protein	Cell growth and/or maintenance	Structural molecule activity	-	-	Hair bulb, Hair follicle, Scalp	CC, SP	61	70	6.39861e+06	0.137855
332801090	HNRPDL	9987	16304	NP_001193929.1	heterogeneous nuclear ribonucleoprotein D-like isoform b [Homo	14.6	2	2	4	46	363	40	9.96	Ribonucleoprotein	Regulation of nucleobase, nucleoside, nucleotide and nucleic acid metabolism	RNA binding	Nucleus	Mitochondrion	Placenta, Heart, Testis, Intestine, Spleen, Leukocyte, Skeletal muscle, Brain, Lung, Liver, Colon, Ovary, Prostate, Kidney, Pancreas	NLS, RBD	50	46	1.21202e+06	0.0318571
153266822	ALDH1A3	220	16304	NP_000684.2	aldehyde dehydrogenase family 1 member A3 [Homo sapiens].	7.23	1	2	5	36	512	56.1	7.25	Enzyme: Dehydrogenase	Metabolism,Energy pathways	Catalytic activity	Cytoplasm	-	Placenta, Hepatocyte, Testis, Mammary gland, Stomach, Tear, Parotid gland, Skeletal muscle, Lacrimal gland, Adrenal gland, Brain, Salivary gland, Lung, Liver, Kidney, Pancreas	-	50	36	4.77002e+06	0.125377
148491074	CRYGB	1419	16304	NP_005201.2	gamma-crystallin B [Homo sapiens].	25.71	2	2	5	24	175	20.9	7.28	Structural protein	Cell growth and/or maintenance	Structural molecule activity	-	-	Lens	XTAL	18	24	723514	0.0528253
10518338	CRYGC	1420	00435	NP_066269.1	gamma-crystallin C [Homo sapiens].	24.14	2	2	5	95	174	20.9	7.25	Structural protein	Cell growth and/or maintenance	Structural molecule activity	Nucleus	-	Eye	XTAL	19	95	9.55537e+06	0.660938
19923262	RAB5A	5868	01532	NP_004153.2	ras-related protein Rab-5A [Homo sapiens].	27.91	1	2	5	50	215	23.6	8.15	GTPase	Cell communication,Signal transduction	GTPase activity	Plasma membrane	Cytoplasm, Endosome, Cell projection	Semen, Neutrophil	RAB	22	50	1.54966e+06	0.0925724
16933567	RAB8A	4218	01296	NP_005361.2	ras-related protein Rab-8A [Homo sapiens].	19.81	1	2	5	27	207	23.7	9.07	GTPase	Cell communication,Signal transduction	GTPase activity	Nucleus	Mitochondrion, Cytoplasm, Zymogen granule, Golgi apparatus, Plasma membrane	Heart, Testis, Leukocyte, Spleen, Brain, Muscle, Neutrophil, Kidney	RAB	30	28	1.93449e+06	0.0847447
7706563	RAB8B	51762	11476	NP_057614.1	ras-related protein Rab-8B [Homo sapiens].	20.77	1	2	5	35	207	23.6	9.07	GTPase	Cell communication,Signal transduction	GTPase activity	Cytoplasmic vesicle	Cytoplasm, Cytoskeleton, Plasma membrane	Tear, Semen, Lacrimal gland	RAB	30	36	2.12038e+06	0.092888
4506367	RAB3A	5864	01535	NP_002857.1	ras-related protein Rab-3A [Homo sapiens].	34.55	1	2	6	31	220	25	5.03	GTPase	Cell communication,Signal transduction	GTPase activity	Golgi apparatus	Cytoplasm, Plasma membrane, Endoplasmic reticulum	Brain, Spermatozoa, Urine, Kidney	RAB	24	34	1.0329e+06	0.0565606
20270343	ARL8A	127829	09807	NP_620150.1	ADP-ribosylation factor-like protein 8A isoform 1 [Homo sapiens].	44.09	2	2	7	34	186	21.4	7.77	GTPase	Cell communication,Signal transduction	GTPase activity	-	-	-	ARF	22	39	1.12067e+06	0.0669456
354459354	RAP1B	5908	09807	NP_001238850.1	ras-related protein Rap-1b isoform 3 [Homo sapiens].	38.79	4	2	7	66	165	18.8	8.53	GTPase	Cell communication,Signal transduction	GTPase activity	Nucleus	Cytoplasm, Zymogen granule, Cell projection, Plasma membrane	Semen, Leukocyte, Neutrophil, Megakaryocyte, Platelet, Plasma	RAS	22	66	9.9264e+06	0.592975
15451856	CAV1	857	01819	NP_001744.2	caveolin-1 isoform alpha [Homo sapiens].	49.44	2	2	8	71	178	20.5	6.02	Structural protein	Cell growth and/or maintenance	Structural molecule activity	Caveola, Plasma membrane, Early endosome	Cytoplasm, Mitochondrial membrane, Nuclear membrane, Integral to membrane	Blood vessel, Urine, Adipose tissue, Adipocyte, Muscle, Kidney	TM	17	71	9.63174e+06	0.7446
31543397	PGK2	5232	01393	NP_620061.2	phosphoglycerate kinase 2 [Homo sapiens].	20.14	1	2	8	183	417	44.8	8.54	ATPase	Metabolism,Energy pathways	ATPase activity	Cytoplasm	-	Spermatocyte, Semen, Testis, Spermatid	PGK	48	183	1.67284e+07	0.458015
88953571	POTEI	653269	01393	XP_933678.1	PREDICTED: POTE ankyrin domain family member I isoform 2 [Homo	8.65	2	2	8	681	1075	121.2	6.21	-	-	-	-	-	-	-	114	681	2.68835e+08	3.0992
67782319	SPTB	6710	01393	NP_000338.3	spectrin beta chain, erythrocytic isoform b [Homo sapiens].	4.26	2	2	9	36	2137	246.3	5.27	Structural protein	Cell growth and/or maintenance	Structural molecule activity	Cytoplasm, Nucleus, Plasma membrane	Mitochondrion	Red blood cell, Fetus	CC, SPECTRIN, CH, PH	235	36	1.72359e+07	0.0963903
156104878	GLS	2744	01393	NP_055720.3	glutaminase kidney isoform, mitochondrial isoform 1 precursor [Homo	20.93	2	2	10	31	669	73.4	7.77	Enzyme: Deaminase	Metabolism,Energy pathways	Deaminase activity	Mitochondrion	Golgi apparatus	Placenta, Heart, Skeletal muscle, Brain, Lung, Liver, Kidney, Pancreas	ANK	62	32	3.01931e+06	0.0640005
15431310	KRT14	3861	01017	NP_000517.2	keratin, type I cytoskeletal 14 [Homo sapiens].	18.43	16	2	10	250	472	51.6	5.16	Cytoskeletal protein	Cell growth and/or maintenance	Structural constituent of cytoskeleton	Cytoplasm	-	Hair, Oesophagus, Skin, Tongue, Plasma, Serum	CC	50	250	2.96268e+07	0.778721
373251164	GLS	2744	01017	NP_001243239.1	glutaminase kidney isoform, mitochondrial isoform 2 [Homo sapiens].	26.09	1	2	10	32	598	65.4	7.88	Enzyme: Deaminase	Metabolism,Energy pathways	Deaminase activity	Mitochondrion	Golgi apparatus	Placenta, Heart, Skeletal muscle, Brain, Lung, Liver, Kidney, Pancreas	ANK	55	32	2.6446e+06	0.0631923
190358517	RAB11B	9230	01017	NP_004209.2	ras-related protein Rab-11B [Homo sapiens].	60.55	3	2	12	114	218	24.5	5.94	GTPase activating protein,Transport/cargo protein	Cell communication,Signal transduction,Transport	Transporter activity,GTPase activator activity	Nucleus	Axon, Cytoplasm, Plasma membrane, Golgi apparatus	Placenta, Heart, Leukocyte, Semen, Tear, Urine, Skeletal muscle, Lacrimal gland, Brain, Lung, Liver, Endometrium, Neutrophil, Kidney, Pancreas	RAB	27	114	9.67093e+06	0.47073
4506007	PPP1CC	5501	08911	NP_002701.1	serine/threonine-protein phosphatase PP1-gamma catalytic subunit	34.98	2	2	13	129	323	37	6.54	Serine/threonine phosphatase	Cell communication,Signal transduction	Protein serine/threonine phosphatase activity	Nucleus	Microtubule, Cytoplasm, Nucleolus	Placenta, Heart, Semen, Skeletal muscle, Brain, Lung, Liver, Kidney, Pancreas	PP2A	31	129	7.10878e+06	0.30137
82617630	CYFIP2	26999	08911	NP_055191.2	cytoplasmic FMR1-interacting protein 2 [Homo sapiens].	12.29	1	2	14	48	1253	145.6	7.05	Unclassified	Biological_process unknown	Molecular function unknown	Cytoplasm	Synapse	Leukocyte	-	128	50	1.58546e+06	0.0162785
21361322	TUBB4A	10382	04045	NP_006078.2	tubulin beta-4A chain [Homo sapiens].	67.12	1	2	21	853	444	49.6	4.88	-	-	-	-	-	-	-	32	860	3.54251e+07	1.45489
42476296	TPM2	7169	11768	NP_003280.2	tropomyosin beta chain isoform 1 [Homo sapiens].	55.99	2	2	27	387	284	32.8	4.7	Cytoskeletal protein	Cell growth and/or maintenance	Structural constituent of cytoskeleton	Cytoskeleton	Extracellular	Bronchoalveolar fluid, Skeletal muscle, Endometrium, Serum	-	46	401	5.2158e+07	1.49015
154354962	IMMT	10989	11768	NP_001093639.1	mitochondrial inner membrane protein isoform 2 [Homo sapiens].	53.63	1	2	32	172	757	83.5	6.57	Motor protein	Cell growth and/or maintenance	Motor activity	Mitochondrion	-	Heart, Ovary, Leukocyte, Monocyte	CC, SP, TM	76	172	1.27495e+07	0.220468
154354966	IMMT	10989	11768	NP_001093640.1	mitochondrial inner membrane protein isoform 3 [Homo sapiens].	53.01	1	2	32	175	747	82.6	6.57	Motor protein	Cell growth and/or maintenance	Motor activity	Mitochondrion	-	Heart, Ovary, Leukocyte, Monocyte	CC, SP, TM	76	175	1.29159e+07	0.223347
88900491	GANAB	23193	11768	NP_938149.2	neutral alpha-glucosidase AB isoform 3 precursor [Homo sapiens].	52.59	1	2	41	329	966	109.4	6.24	Enzyme: Hydrolase	Carbohydrate metabolism	Hydrolase activity	Endoplasmic reticulum	Centrosome	Placenta, Heart, Testis, Leukocyte, Spleen, Tear, Plasma, Lymphocyte, Skeletal muscle, Lacrimal gland, Semen, Brain, Small intestine, Lung, Liver, Endometrium, Colon, Ovary, Prostate, Kidney, Pancreas	SP	81	329	3.59747e+07	0.583685
178557739	C4B	721	11768	NP_001002029.3	complement C4-B preproprotein [Homo sapiens].	35.03	2	2	45	288	1744	192.6	7.27	Complement protein	Immune response	Complement activity	Extracellular	-	Serum	-	157	288	1.35507e+07	0.11343
27436946	LMNA	4000	00302	NP_733821.1	lamin isoform A [Homo sapiens].	60.54	2	2	46	996	664	74.1	7.02	Structural protein	Cell growth and/or maintenance	Structural molecule activity	Cytoplasm, Nucleus	Cytoplasm, Nucleolus	Placenta, Heart, Testis, Ubiquitous, Spleen, Skeletal muscle, Adipose tissue, Brain, Lung, Liver, Skin, Leukocyte, Ovary, Pancreas, Kidney, Macrophage	CC, NLS	90	996	2.23926e+08	3.26986
194097350	ACTN1	87	00302	NP_001123476.1	alpha-actinin-1 isoform a [Homo sapiens].	71.55	2	2	62	947	914	105.5	5.41	Cytoskeletal associated protein,Structural protein	Cell growth and/or maintenance	Cytoskeletal protein binding	Cytoplasm	Cytosol, Mitochondrion, Mitochondrial membrane, Nucleus, Cytoskeleton	Semen, Leukocyte, Tear, Neutrophil, Saliva, Skeletal muscle, Lacrimal gland, Myocardium, Plasma, Smooth muscle	SPECTRIN, CH, EF	91	947	8.39401e+07	1.21226
306966132	SPTAN1	6709	00302	NP_001182461.1	spectrin alpha chain, non-erythrocytic 1 isoform 3 [Homo sapiens].	69.7	2	2	166	1436	2452	282.1	5.34	Structural protein,Cytoskeletal protein	Cell growth and/or maintenance	Structural constituent of cytoskeleton	Cytoplasm, Nucleus	Cytosol, Nucleus, Plasma membrane	Leukocyte, Tear, Red blood cell, Urine, Brain, Lacrimal gland	CC, SPECTRIN	289	1437	1.44741e+08	0.658204
4501853	ACAA1	30	06815	NP_001598.1	3-ketoacyl-CoA thiolase, peroxisomal isoform a [Homo sapiens].	11.56	2	3	3	6	424	44.3	8.44	Enzyme: Acyltransferase	Metabolism,Energy pathways	Acyltransferase activity	Peroxisome	Mitochondrion, Cytoplasm	Hepatocyte, Leukocyte, Fetus	SP	36	6	135266	0.00493804
15826852	ACBD3	64746	08432	NP_073572.2	Golgi resident protein GCP60 [Homo sapiens].	6.06	1	3	3	5	528	60.6	5.06	Transport/cargo protein	Cell communication,Signal transduction	Transporter activity	Golgi apparatus	Cytoplasm	Placenta, Heart, Testis, Ubiquitous, Spleen, Leukocyte, Skeletal muscle, Brain, Small intestine, Lung, Liver, Colon, Ovary, Prostate, Kidney, Pancreas	CC	53	5	342358	0.00848931
32528286	ACOT7	11332	08432	NP_863656.1	cytosolic acyl coenzyme A thioester hydrolase isoform hBACHd [Homo	12.77	4	3	3	10	329	36.5	7.78	Enzyme: Hydrolase	Metabolism,Energy pathways,Lipid metabolism	Hydrolase activity	Mitochondrion, Cytoplasm, Cytosol	Mitochondrion, Nucleus	Brain	NLS	33	10	324606	0.0129274
297206874	ACOX1	51	08432	NP_001171968.1	peroxisomal acyl-coenzyme A oxidase 1 isoform c [Homo sapiens].	7.07	3	3	3	8	622	70.1	7.61	Enzyme: Oxidase	Metabolism,Energy pathways	Catalytic activity	Nucleus, Peroxisome	Mitochondrion	Skeletal muscle, Skin fibroblast, Lung, Liver, Kidney, Pancreas	-	57	8	577596	0.0133173
156151445	ACSF2	80221	08432	NP_079425.3	acyl-CoA synthetase family member 2, mitochondrial precursor [Homo	6.67	1	3	3	7	615	68.1	7.55	Unclassified	Biological_process unknown	Molecular function unknown	-	-	Adipocyte	SP	63	7	330726	0.00689914
187761345	ACSF3	197322	08432	NP_001120686.1	acyl-CoA synthetase family member 3, mitochondrial precursor [Homo	8.33	1	3	3	6	576	64.1	8.37	Unclassified	Biological_process unknown	Molecular function unknown	-	-	-	SP	58	6	217284	0.00492343
45006986	AIMP1	9255	08432	NP_004748.2	aminoacyl tRNA synthase complex-interacting multifunctional protein	13.46	2	3	3	14	312	34.3	8.43	Cytokine	Immune response	Cytokine activity	Extracellular	Microtubule, Cytoplasm, Ribosome, Nucleus	Endometrium	CC, SP	37	14	361212	0.01283
294660772	ALPL	249	08432	NP_001170991.1	alkaline phosphatase, tissue-nonspecific isozyme isoform 3 [Homo	8.5	3	3	3	6	447	48.9	6.6	Enzyme: Phosphohydrolase	Metabolism,Energy pathways	Catalytic activity	Plasma membrane	Cytoplasm	Hematopoietic stem cell, Bone, Liver, Skin, Uterus, Neutrophil, Kidney	SP, ALP	36	6	247797	0.0090461
289063417	AMPD3	272	08432	NP_001165902.1	AMP deaminase 3 isoform 4 [Homo sapiens].	4.77	4	3	3	6	608	71.2	6.99	Enzyme: Deaminase	Metabolism,Energy pathways	Deaminase activity	Cytoplasm	-	Placenta, Heart, Leukocyte, Red blood cell, Skeletal muscle, Brain, Lung, Liver, Muscle, Serum, Kidney, Pancreas	-	61	6	168344	0.00362689
13569879	ANP32E	81611	16493	NP_112182.1	acidic leucine-rich nuclear phosphoprotein 32 family member E	13.81	3	3	3	20	268	30.7	3.85	Unclassified	Biological_process unknown	Molecular function unknown	Nucleus	Nucleolus	Leukocyte, Spleen, Skeletal muscle, Small intestine, Colon, Liver, Fetus, Prostate, Kidney	CC, LRR	18	20	759722	0.0554689
4502227	ARL1	400	04574	NP_001168.1	ADP-ribosylation factor-like protein 1 [Homo sapiens].	24.31	1	3	3	5	181	20.4	5.72	GTPase	Cell communication,Signal transduction	GTPase activity	Golgi apparatus	-	Placenta, Heart, Fetus, Skeletal muscle, Lung, Liver, Kidney, Pancreas	ARF	19	5	259754	0.017967
8922479	ARMC1	55156	16506	NP_060590.1	armadillo repeat-containing protein 1 [Homo sapiens].	15.6	1	3	3	12	282	31.3	5.74	Unclassified	Biological_process unknown	Molecular function unknown	-	-	-	ARM	28	12	192972	0.00905741
300360515	ARPC1A	10552	16506	NP_001177925.1	actin-related protein 2/3 complex subunit 1A isoform 2 [Homo	10.96	2	3	3	12	356	39.6	8.22	Cytoskeletal protein	Cell growth and/or maintenance	Structural constituent of cytoskeleton	Cytoplasm	Nucleolus	Neutrophil	WD40	35	12	732090	0.0274893
68303547	ASL	435	01948	NP_001020115.1	argininosuccinate lyase isoform 2 [Homo sapiens].	9.23	3	3	3	10	444	49.5	6.35	Enzyme: Lyase	Metabolism,Energy pathways	Lyase activity	-	-	Urine, Lymphoblast, Keratinocyte, Liver, Leukocyte	-	44	10	489137	0.0146098
19526773	ATG3	64422	10654	NP_071933.2	ubiquitin-like-conjugating enzyme ATG3 [Homo sapiens].	11.46	1	3	3	6	314	35.8	4.74	Unclassified	Biological_process unknown	Molecular function unknown	Cytoplasm	-	Placenta, Heart, Leukocyte, Spleen, Skeletal muscle, Brain, Small intestine, Colon, Liver, Lung, Ubiquitous, Kidney	-	27	6	348341	0.0169554
51558774	ATP5S	27109	12503	NP_001003803.1	ATP synthase subunit s, mitochondrial isoform a precursor [Homo	13.02	1	3	3	9	215	24.8	7.56	Unclassified	Biological_process unknown	Molecular function unknown	Mitochondrion	-	-	-	29	9	235584	0.0106762
266453278	ATXN10	25814	12503	NP_001161093.1	ataxin-10 isoform 2 [Homo sapiens].	8.27	2	3	3	6	411	46.3	5.08	Unclassified	Biological_process unknown	Molecular function unknown	-	-	Brain, Nervous system	-	39	6	213211	0.00718477
4502337	AZGP1	563	01910	NP_001176.1	zinc-alpha-2-glycoprotein precursor [Homo sapiens].	15.77	1	3	3	15	298	34.2	6.05	Adhesion molecule	Immune response	Cell adhesion molecule activity	Extracellular	-	Saliva, Semen, Keratinocyte, Mammary gland, Cerebrospinal fluid, Prostate, Bronchus, Trachea, Urine, Sweat gland, Hepatocyte, Bronchoalveolar fluid, Salivary gland, Oesophagus, Liver, Plasma, Serum, Kidney, Pancreas	SP, IGC	30	15	1.1661e+06	0.0510835
5031653	BCAS2	10286	05777	NP_005863.1	pre-mRNA-splicing factor SPF27 [Homo sapiens].	21.33	1	3	3	6	225	26.1	5.66	Cell cycle control protein	Cell communication,Signal transduction,Regulation of nucleobase, nucleoside, nucleotide and nucleic acid metabolism	Pre-mRNA splicing factor activity	Nucleus	-	Placenta, Heart, Testis, Leukocyte, Spleen, Thyroid gland, Adrenal cortex, Stomach, Skeletal muscle, Brain, Adrenal medulla, Ubiquitous, Lung, Liver, Colon, Ovary, Prostate, Small intestine, Kidney, Pancreas	CC	22	6	243448	0.0145429
4502995	BFSP2	8419	04444	NP_003562.1	phakinin [Homo sapiens].	6.75	1	3	3	52	415	45.9	5.55	Cytoskeletal protein	Cell growth and/or maintenance	Structural constituent of cytoskeleton	Cytoplasm	Plasma membrane	Eye	CC	43	52	1.30063e+06	0.0397513
9910346	EMC7	56851	12670	NP_064539.1	chromosome 15 open reading frame 24 precursor [Homo sapiens].	22.31	1	3	3	11	242	26.5	9.25	-	-	-	-	-	-	-	25	11	328362	0.0172615
66347875	C1R	715	00277	NP_001724.3	complement C1r subcomponent precursor [Homo sapiens].	5.82	1	3	3	6	705	80.1	6.29	Complement protein	Immune response	Complement activity	Extracellular	-	Brain, Plasma, Articular cartilage, Liver, Serum	TRYPSIN, SUSHI, CUB, EGFCA	65	6	174792	0.00353407
239582772	C2orf47	79568	00277	NP_078796.2	uncharacterized protein C2orf47, mitochondrial precursor [Homo	13.4	1	3	3	14	291	32.5	9.17	Unclassified	Biological_process unknown	Molecular function unknown	-	-	-	-	33	14	692813	0.0275911
31542693	GTDC2	84892	07863	NP_116195.2	glycosyltransferase-like domain-containing protein 2 precursor	6.72	1	3	3	6	580	66.6	8.57	-	-	-	-	-	-	-	54	6	123664	0.00300965
39995076	TRAPPC11	60684	10968	NP_068761.4	trafficking protein particle complex subunit 11 isoform a [Homo	3.44	2	3	3	6	1133	128.8	7.14	-	-	-	-	-	-	-	104	6	133043	0.00168122
49169841	C8orf82	414919	17567	NP_001001795.1	UPF0598 protein C8orf82 [Homo sapiens].	12.5	1	3	3	8	216	23.9	9.14	Unclassified	Biological_process unknown	Molecular function unknown	-	-	-	-	24	8	575726	0.0315262
209969800	SBSPON	157869	17567	NP_694957.3	somatomedin-B and thrombospondin type-1 domain-containing protein	14.39	1	3	3	6	264	29.6	7.5	-	-	-	-	-	-	-	23	6	382712	0.0218681
110681719	TMEM245	23731	17567	NP_114401.2	transmembrane protein 245 [Homo sapiens].	4.32	1	3	3	8	879	97.3	8.91	-	-	-	-	-	-	-	57	8	725230	0.0167212
6912284	CA14	23632	05320	NP_036245.1	carbonic anhydrase 14 precursor [Homo sapiens].	8.9	1	3	3	5	337	37.6	6.37	Enzyme: Carbonic anhydrase	Metabolism,Energy pathways	Catalytic activity	Plasma membrane	-	Heart, Pituitary gland, CNS, Skeletal muscle, Urinary bladder, Brain, Thyroid gland, Small intestine, Colon, Liver, Spinal cord, Nasal mucosa, Uterus, Fetus, Ovary, Kidney	SP, TM	19	5	1.07272e+06	0.0741996
4502519	CA4	762	00261	NP_000708.1	carbonic anhydrase 4 precursor [Homo sapiens].	10.9	1	3	3	5	312	35	7.83	Enzyme: Carbonic anhydrase	Metabolism,Energy pathways	Catalytic activity	Plasma membrane	Sarcoplasmic reticulum	Heart, Eye, Semen, Red blood cell, Skeletal muscle, Gastrointestinal Tract, Brain, Salivary gland, Lung, Liver, Gall bladder, Muscle, Kidney, Pancreas	SP, GPI	30	5	228602	0.0100144
109715858	CARHSP1	23589	00261	NP_055131.2	calcium-regulated heat stable protein 1 [Homo sapiens].	34.69	1	3	3	11	147	15.9	8.21	Calcium binding protein	Cell communication,Signal transduction	Calcium ion binding	Cytoplasm	Nucleus, Radial spoke, Cell fraction	Saliva	CSP	16	11	336096	0.0276064
321400142	CD44	960	00261	NP_001189486.1	CD44 antigen isoform 8 precursor [Homo sapiens].	10.54	8	3	3	14	294	32.1	5.21	Cell surface receptor	Cell communication,Signal transduction	Receptor activity	Plasma membrane	Cytoplasm, Nucleus, Lysosome	Cervix, Leukocyte, Decidua, Semen, Red blood cell, Sweat gland, Articular cartilage, Plasma, Lymph node, Mammary gland, Lymphocyte, Monocyte, Bronchial epithelial cell, Reticulocyte, Artery, Bronchoalveolar fluid, Duodenum, Placenta, Hair follicle, Keratinocyte, CNS, Epidermis, Bone marrow, Sebaceous gland, Astrocyte, Fetus, Chondrocyte, Neuron, Urine, Endometrium, Vascular endothelium, Colon, Sk…	TM, LINK, SP	19	14	1.26634e+06	0.0875921
4757944	CD81	975	08924	NP_004347.1	CD81 antigen [Homo sapiens].	18.64	1	3	3	22	236	25.8	5.29	Enzyme: Oxidase	Metabolism,Energy pathways	Catalytic activity	Plasma membrane	Endosome, Lysosome	Semen, Heart, Testis, Spleen, Skeletal muscle, Brain, Lung, Liver, Kidney	TM	14	22	874231	0.0820664
16357472	CDC42	998	02799	NP_426359.1	cell division control protein 42 homolog isoform 2 [Homo sapiens].	16.75	2	3	3	24	191	21.3	6.04	GTPase	Cell communication,Signal transduction	GTPase activity	Cytoplasm	Microtubule cytoskeleton, Cytosol, Cell projection, Extracellular, Apical membrane, Cell junction, Plasma membrane	Placenta, Semen, Leukocyte, Umbilical vein endothelial cell, Tear, Brain, Platelet, Lacrimal gland, Plasma, Pancreas	RHO	20	24	1.76526e+06	0.115997
5031635	CFL1	1072	09486	NP_005498.1	cofilin-1 [Homo sapiens].	25.9	3	3	3	26	166	18.5	8.09	Cytoskeletal associated protein	Cell growth and/or maintenance	Cytoskeletal protein binding	Cytoplasm	Cytosol, Microsome, Nucleus, Mitochondrion, Extracellular, Plasma membrane	Semen, Ubiquitous, Tear, Neutrophil, Saliva, Islets of Langerhans, Platelet, Lacrimal gland, Leukocyte, Plasma, Serum	ADF, NLS	21	26	1.11901e+06	0.0700295
144226251	CHI3L1	1116	09486	NP_001267.2	chitinase-3-like protein 1 precursor [Homo sapiens].	10.7	1	3	3	10	383	42.6	8.46	Extracellular matrix protein	Cell growth and/or maintenance	Extracellular matrix structural constituent	Extracellular	-	Leukocyte, Urine, Monocyte, Osteoblast, Synovial cell, Osteocyte, Macrophage, Neutrophil, Serum, Liver	SP	38	10	665945	0.0230315
6978649	CHKB	1120	07631	NP_005189.2	choline/ethanolamine kinase [Homo sapiens].	10.89	1	3	3	5	395	45.2	5.49	Lipid Kinase	Metabolism,Energy pathways	Lipid kinase activity	-	-	Heart, Skeletal muscle, Serum	SP	31	5	197114	0.00835648
116256356	COL4A4	1286	07631	NP_000083.3	collagen alpha-4(IV) chain precursor [Homo sapiens].	2.31	1	3	3	6	1690	163.9	8.62	Extracellular matrix protein	Cell growth and/or maintenance	Extracellular matrix structural constituent	Extracellular	-	Placenta, Blood vessel, Eye, Cornea, Brain, Liver, Pancreas	COLL, SP, C4	135	6	227696	0.00221661
118600965	COQ3	51805	07631	NP_059117.3	hexaprenyldihydroxybenzoate methyltransferase, mitochondrial [Homo	11.38	1	3	3	12	369	41	7.42	Enzyme: Methyltransferase	Metabolism,Energy pathways	Methyltransferase activity	Mitochondrion	-	Heart	-	31	12	327722	0.0138935
5902134	CORO1A	11151	05414	NP_009005.1	coronin-1A [Homo sapiens].	10.2	1	3	3	8	461	51	6.68	Cytoskeletal associated protein	Cell growth and/or maintenance	Cytoskeletal protein binding	Cytoplasm	Mitochondrion	Lymph node, Leukocyte, Spleen, Tear, Bone marrow, Saliva, Brain, Lacrimal gland, Plasma, Neutrophil	CC, WD40	46	8	444386	0.0126961
7656991	CORO1C	23603	09244	NP_055140.1	coronin-1C isoform b [Homo sapiens].	8.65	1	3	3	12	474	53.2	7.08	Cytoskeletal associated protein	Cell growth and/or maintenance	Cytoskeletal protein binding	Cytoplasm	-	Placenta, Heart, Testis, Leukocyte, Spleen, Neutrophil, Skeletal muscle, Brain, Small intestine, Lung, Liver, Colon, Ovary, Prostate, Kidney, Pancreas	WD40	50	12	758330	0.0199322
118600977	CPAMD8	27151	09244	NP_056507.2	C3 and PZP-like alpha-2-macroglobulin domain-containing protein 8	2.43	1	3	3	5	1932	211.2	6.6	Unclassified,Complement protein	Biological_process unknown	Molecular function unknown,Complement activity	-	-	Semen	KAZAL, A2M	149	5	138955	0.00122562
73623028	CPT1A	1374	02755	NP_001027017.1	carnitine O-palmitoyltransferase 1, liver isoform isoform 2 [Homo	4.5	2	3	3	6	756	86.2	8.44	Enzyme: Palmitoyltransferase	Mitochondrial transport	Palmitoyltransferase activity	Mitochondrial membrane	Mitochondrion	Monocyte, Liver	TM	78	6	312400	0.0052636
4503037	CREG1	8804	09897	NP_003842.1	protein CREG1 precursor [Homo sapiens].	17.73	1	3	3	19	220	24.1	7.59	Secreted polypeptide	Cell communication,Signal transduction	Transcription factor activity	Extracellular	Nucleus, Golgi apparatus, Endoplasmic reticulum	Semen, Leukocyte, Urine	SP	18	19	638552	0.046622
[truncated: 1,565 more rows]
