# Supplementary material for: Characterizing the normal proteome of human ciliary body
Source: Clin Proteomics. 2013 Aug 1;10(1):9. doi: 10.1186/1559-0275-10-9 (PMC3750387; doi:10.1186/1559-0275-10-9)
Supplement: Additional file 2: Table S2 — A list of all peptides identified in the ciliary body. This table list the identified peptides in the ciliary body along with protein accession, gene symbol, protein name, Xcorr, Ion score, SEQUEST modifications, Mascot identifications, m/z and delta mass. [file 1559-0275-10-9-S2.xls]

## Sheet: Sheet2
Goel et. al 2013; Characterizing the normal proteome of human ciliary body
Additional file 2: Table S2: A list of all peptides identified in the ciliary body
Sequence	Protein Group Accessions	Genesymbol	Description	# PSMs	# Proteins	# Protein Groups	Modifications	IonScore	Xcorr	Charge	m/z[Da]	MH+ [Da]
AAAAAAGAGPEMVR	66932916	MAPK1	mitogen-activated protein kinase 1 [Homo sapiens]	1	1	1	N-Term(Acetyl)	73		2	642.821	1284.64
AAAAAAGAGPEMVR	66932916	MAPK1	mitogen-activated protein kinase 1 [Homo sapiens]	1	1	1	N-Term(Acetyl); M12(Oxidation)	28		2	650.819	1300.63
AAAAAAGEAR	208973246	QDPR	dihydropteridine reductase [Homo sapiens]	7	1	1	N-Term(Acetyl)	85		1	900.457	900.457
AAAAAATAAAAASIR	33469966	SCFD1	sec1 family domain-containing protein 1 isoform a [Homo sapiens]	1	1	1	N-Term(Acetyl)	57		2	650.355	1299.7
AAAAAMAEQESAR	38570062	GET4	Golgi to ER traffic protein 4 homolog [Homo sapiens]	1	1	1	N-Term(Acetyl)	53		2	659.808	1318.61
AAAAAQGGGGGEPR	91718899	MAPK3	mitogen-activated protein kinase 3 isoform 1 [Homo sapiens]	2	3	1	N-Term(Acetyl)	47		2	606.292	1211.58
AAAAKPNNLSLVVHGPGDLR	156627571	SORD	sorbitol dehydrogenase [Homo sapiens]	5	1	1	N-Term(Acetyl)	65		3	681.377	2042.12
AAAAKVELVK	110618244	KDM5A	lysine-specific demethylase 5A [Homo sapiens]	4	1	1	N-Term(Gln->pyro-Glu)		2.41	2	491.801	982.596
AAAAVQGGR	162417971	SPCS2	signal peptidase complex subunit 2 [Homo sapiens]	2	1	1	N-Term(Acetyl)	32		1	842.449	842.449
AAAEVNQDYGLDPK	19743875	FH	fumarate hydratase, mitochondrial [Homo sapiens]	6	1	1		72	3.22	2	745.86	1490.71
AAAFEQLQK	54607135	TOMM70A	mitochondrial import receptor subunit TOM70 [Homo sapiens]	2	1	1		61	1.92	2	503.271	1005.54
AAAGGGGGGAAAAGR	7661922	RAB21	ras-related protein Rab-21 [Homo sapiens]	4	1	1	N-Term(Acetyl)	123		2	557.274	1113.54
AAAHCAHVFTTVSQITAIEAQHLLK	31542868	GYS1	glycogen [starch] synthase, muscle isoform 1 [Homo sapiens]	4	2	1	C5(Carbamidomethyl)	46	4.25	3	906.479	2717.42
AAAIGIDLGTTYSCVGVFQHGK	167466173	HSPA1B	heat shock 70 kDa protein 1A/1B [Homo sapiens]	2	1	1	C14(Carbamidomethyl)	77	4.5	3	755.717	2265.14
AAALAHLDR	60498984;4502119	AOC2;AOC3;	retina-specific copper amine oxidase isoform b precursor [Homo sapiens];membrane primary amine oxidase [Homo sapiens];	12	3	2		64	3.03	2	469.267	937.523
AAALEFLNR	5803181	STIP1	stress-induced-phosphoprotein 1 [Homo sapiens]	4	1	1		58	2.74	2	502.78	1004.55
AAALEFLNRFEEAK	5803181	STIP1	stress-induced-phosphoprotein 1 [Homo sapiens]	2	1	1		53	4.07	2	804.924	1608.84
AAALEQFK	122939155	NNT	NAD(P) transhydrogenase, mitochondrial [Homo sapiens]	2	1	1		46	2.11	2	439.246	877.484
AAAMVPGR	5454002	C6orf108	deoxyribonucleoside 5'-monophosphate N-glycosidase isoform 1 [Homo sapiens]	1	2	1	N-Term(Acetyl)	36		1	814.427	814.427
AAAMVPGR	5454002	C6orf108	deoxyribonucleoside 5'-monophosphate N-glycosidase isoform 1 [Homo sapiens]	1	2	1	N-Term(Acetyl); M4(Oxidation)	17		2	415.713	830.42
AAAPDVAPAPGPAPR	374088170	HVCN1	voltage-gated hydrogen channel 1 isoform 2 [Homo sapiens]	2	2	1		70	2.87	2	679.369	1357.73
AAAQLLQSQAQQSGAQQTK	8922712	SEPT11	septin-11 [Homo sapiens]	4	1	1		94	3.89	2	979.009	1957.01
AAARPSLGR	209969695	ISOC2	isochorismatase domain-containing protein 2, mitochondrial isoform 1 [Homo sapiens]	2	3	1	N-Term(Acetyl)	51		2	470.77	940.533
AAASGSVLQR	20270341	LYPLAL1	lysophospholipase-like protein 1 [Homo sapiens]	6	1	1	N-Term(Acetyl)	94		2	501.272	1001.54
AAATGPSFWLGNETLK	149589008	PEPD	xaa-Pro dipeptidase isoform 1 [Homo sapiens]	1	3	1	N-Term(Acetyl)	48		2	852.935	1704.86
AAAVLPVLDLAQR	222080062	NDUFV2	NADH dehydrogenase [ubiquinone] flavoprotein 2, mitochondrial precursor [Homo sapiens]	28	1	1		75	3.48	2	668.902	1336.8
AAAVSSVVR	51896031	C5orf51	UPF0600 protein C5orf51 [Homo sapiens]	2	1	1	N-Term(Acetyl)	52		2	451.259	901.512
AAAYDKLEK	92091583;92091586	MYH11;MYH11;	myosin-11 isoform SM1B [Homo sapiens];myosin-11 isoform SM1B [Homo sapiens];	4	4	2		49	2.01	2	504.773	1008.54
AAAYNLVQHGITNLCVIGGDGSLTGANIFR	48762920	PFKL	6-phosphofructokinase, liver type [Homo sapiens]	3	1	1	C15(Carbamidomethyl)	18		3	1034.87	3102.58
AACNLLQR	11321601	PFKP	6-phosphofructokinase type C isoform 1 [Homo sapiens]	3	2	1	C3(Carbamidomethyl)	54	2.23	2	473.251	945.494
AADDTWEPFASGK	4507725	TTR	transthyretin precursor [Homo sapiens]	2	1	1		40	2.16	2	697.816	1394.62
AADFIDQALAQK	4758208	DUSP3	dual specificity protein phosphatase 3 [Homo sapiens]	5	1	1		38	2.59	2	645.839	1290.67
AADLLYAMCDR	19913416	AP2A1	AP-2 complex subunit alpha-1 isoform 2 [Homo sapiens]	2	2	1	C9(Carbamidomethyl)	56	2.55	2	649.799	1298.59
AADLNGDLTATR	4506455	RCN1	reticulocalbin-1 precursor [Homo sapiens]	2	1	1		67	2.76	2	609.309	1217.61
AADMLSGPR	25777734	ALDH4A1	delta-1-pyrroline-5-carboxylate dehydrogenase, mitochondrial isoform a precursor [Homo sapiens]	4	2	1		60	2.28	2	917.451	917.45
AADRLPNLSSPSAEGPPGPPSGPAPR	209180448	TOM1	target of Myb protein 1 isoform 3 [Homo sapiens]	2	4	1		60	5.16	3	832.427	2495.27
AAEADGPLKR	116517313	MPDU1	mannose-P-dolichol utilization defect 1 protein [Homo sapiens]	2	1	1	N-Term(Acetyl)	62		2	535.285	1069.56
AAECNIVVTQPR	100913206	DHX9	ATP-dependent RNA helicase A [Homo sapiens]	2	1	1	C4(Carbamidomethyl)	30	1.74	2	679.35	1357.69
AAEDLFVNIR	7305303	NCKAP1	nck-associated protein 1 isoform 1 [Homo sapiens]	2	2	1		44	1.85	2	574.31	1147.61
AAEDYGVIK	48255905	TAGLN	transgelin [Homo sapiens]	2	1	1		34	1.73	2	483.251	965.495
AAEEAFVNDIDESSPGTEWER	4502899	CLTA	clathrin light chain A isoform a [Homo sapiens]	8	2	1		86	4.1	2	1176.52	2352.03
AAELIANSLATAGDGLIELR	4505773	PHB	prohibitin [Homo sapiens]	18	1	1		101	3.9	3	999.548	1998.09
AAELLAR	237681111	ATP1A1	sodium/potassium-transporting ATPase subunit alpha-1 isoform d [Homo sapiens]	2	5	1		44	2.21	1	743.441	743.441
AAELPPGNYR	4503061	CRYBB1	beta-crystallin B1 [Homo sapiens]	44	1	1		59	2.49	2	544.281	1087.55
AAEQISWYKPWTK	13375727	ACSS3	acyl-CoA synthetase short-chain family member 3, mitochondrial precursor [Homo sapiens]	2	1	1		42	2.85	2	804.416	1607.82
AAESLADPTEYENLFPGLK	4758032	COPB2	coatomer subunit beta' [Homo sapiens]	6	1	1		22	2.11	2	1033.01	2065.01
AAETVVDPEMTPYLDIANQTGR	343403796	NUB1	NEDD8 ultimate buster 1 isoform 2 [Homo sapiens]	1	2	1		1		2	1196.08	2391.16
AAFDDAIAELDTLSEESYK	5803225	YWHAE	14-3-3 protein epsilon [Homo sapiens]	52	1	1		89	3.99	2	1044.49	2087.97
AAFDDAIAELDTLSEESYKDSTLIMQLLR	5803225	YWHAE	14-3-3 protein epsilon [Homo sapiens]	2	1	1		66	6.08	3	1086.87	3258.6
AAFECMYTLLDSCLDR	21361794	CAND1	cullin-associated NEDD8-dissociated protein 1 [Homo sapiens]	2	1	1	C5(Carbamidomethyl); C13(Carbamidomethyl)	69	2.34	2	982.931	1964.85
AAFFLSYEELLQR	49355778	ITIH5	inter-alpha-trypsin inhibitor heavy chain H5 isoform 3 precursor [Homo sapiens]	4	2	1		42	2.13	2	793.915	1586.82
AAFGLSEAGFNTACVTK	156416003	SDHA	succinate dehydrogenase [ubiquinone] flavoprotein subunit, mitochondrial [Homo sapiens]	8	1	1	C14(Carbamidomethyl)	96	3.83	2	872.424	1743.84
AAFNSGK	7669492	GAPDH	glyceraldehyde-3-phosphate dehydrogenase isoform 1 [Homo sapiens]	1	1	1			0.96	1	694.353	694.353
AAFQLGSPWR	25777732	ALDH2	aldehyde dehydrogenase, mitochondrial isoform 1 precursor [Homo sapiens]	28	1	1		69	2.44	2	566.799	1132.59
AAFQSLLDAQADEAVLDHPDLK	6912278	COMMD3	COMM domain-containing protein 3 [Homo sapiens]	3	2	1		53	3.59	3	789.734	2367.19
AAFVAYALAFPR	194394158	NAPRT1	nicotinate phosphoribosyltransferase [Homo sapiens]	2	1	1		49	2.49	2	648.859	1296.71
AAFVLPEFAR	63253298	SRM	spermidine synthase [Homo sapiens]	2	1	1		56	2.35	2	560.813	1120.62
AAGASDVVLYK	124028525	FARSB	phenylalanine--tRNA ligase beta subunit [Homo sapiens]	2	1	1		60	2.21	2	547.299	1093.59
AAGDTTVIENSDVSPETESSEK	33620775	KTN1	kinectin isoform a [Homo sapiens]	2	3	1		84	4.34	2	1133.51	2266.02
AAGGDHGSPDSYR	4557269	ADSL	adenylosuccinate lyase isoform a [Homo sapiens]	1	2	1	N-Term(Acetyl)	74		2	666.285	1331.56
AAGGIELFVGGIGPDGHIAFNEPGSSLVSR	13027378	GNPDA1	glucosamine-6-phosphate isomerase 1 [Homo sapiens]	4	1	1		39	3.04	3	975.501	2924.49
AAGHPGDPESQQR	223029410	TLN1	talin-1 [Homo sapiens]	2	1	1		9	1.4	2	675.314	1349.62
AAGLLSTYR	116008152	COL15A1	collagen alpha-1(XV) chain precursor [Homo sapiens]	2	1	1		28	1.63	2	476.266	951.525
AAGSSGFEAVEVAWPYAETPEALAR	300068962	HYI	putative hydroxypyruvate isomerase isoform 3 [Homo sapiens]	2	3	1		29	1.24	2	1290.12	2579.24
AAGTLYTYPENWR	4503481	EEF1G	elongation factor 1-gamma [Homo sapiens]	3	1	1	N-Term(Acetyl)	67		2	792.38	1583.75
AAGVEAAAEVAATEIK	157412270	HNRNPM	heterogeneous nuclear ribonucleoprotein M isoform b [Homo sapiens]	2	2	1	N-Term(Acetyl)	65		2	771.905	1542.8
AAGVPSATITWR	126012571	HSPG2	basement membrane-specific heparan sulfate proteoglycan core protein precursor [Homo sapiens]	20	1	1		63	3.31	2	615.341	1229.67
AAGYDLYSAYDYTIPPMEK	4503423	DUT	deoxyuridine 5'-triphosphate nucleotidohydrolase, mitochondrial isoform 2 [Homo sapiens]	1	3	1		3		2	1084.5	2167.99
AAHFVFR	336285443	NCAM1	neural cell adhesion molecule 1 isoform 4 precursor [Homo sapiens]	2	5	1		26	1.62	1	847.463	847.463
AAIAAPILHVNSK	153266885	GGT5	gamma-glutamyltransferase 5 isoform b [Homo sapiens]	4	3	1		35	2.72	3	435.595	1304.77
AAIGLLAR	71773201	APRT	adenine phosphoribosyltransferase isoform b [Homo sapiens]	4	2	1		64	2.27	2	784.506	784.504
AAIISAEGDSK	4505773	PHB	prohibitin [Homo sapiens]	12	1	1		84	2.75	2	531.279	1061.55
AAILAR	53759151	SCD	acyl-CoA desaturase [Homo sapiens]	2	1	1		40	1.78	1	614.399	614.399
AAILNLLPITSYPRPQVTWFR	119220552	SDK1	protein sidekick-1 isoform 1 [Homo sapiens]	2	1	1		28	2.65	3	819.467	2456.39
AAILPTSIFLTNK	20070220	PRMT5	protein arginine N-methyltransferase 5 isoform a [Homo sapiens]	4	2	1		56	2.45	2	694.913	1388.82
AAILPTSIFLTNKK	20070220	PRMT5	protein arginine N-methyltransferase 5 isoform a [Homo sapiens]	6	2	1		73	3.48	3	758.96	1516.91
AAIQSQLDGVR	31083351	EXOC3	exocyst complex component 3 [Homo sapiens]	2	1	1		84	2.37	2	579.318	1157.63
AALADDFDTPR	13375695	CARS2	probable cysteine--tRNA ligase, mitochondrial [Homo sapiens]	2	1	1		60	2.47	2	596.286	1191.57
AALAGGTTMIIDHVVPEPGTSLLAAFDQWR	4503377	DPYSL2	dihydropyrimidinase-related protein 2 isoform 2 [Homo sapiens]	5	3	1		39	4.96	3	1046.54	3137.61
AALAHSEEVTASQVAATK	41322910	PLEC	plectin isoform 1d [Homo sapiens]	2	8	1		23	2.78	3	595.311	1783.92
AALAPLPPLPAQFK	21361741	VTA1	vacuolar protein sorting-associated protein VTA1 homolog [Homo sapiens]	3	1	1	N-Term(Acetyl)	30		2	738.436	1475.86
AALAPYNWPVWLGVHDR	4506803	CLEC11A	C-type lectin domain family 11 member A precursor [Homo sapiens]	4	1	1		63	2.78	3	655.675	1965.01
AALCAVHVIR	71772942	AP1G1	AP-1 complex subunit gamma-1 isoform b [Homo sapiens]	6	2	1	C4(Carbamidomethyl)	72	2.82	2	555.317	1109.63
AALCHFIVDELNAK	44917606	NAPB	beta-soluble NSF attachment protein [Homo sapiens]	2	1	1	C4(Carbamidomethyl)	44	3.56	2	800.915	1600.82
AALDGTPGMIGYGMAK	208973246	QDPR	dihydropteridine reductase [Homo sapiens]	2	1	1	M14(Oxidation)	48	2.33	2	784.878	1568.75
AALDGTPGMIGYGMAK	208973246	QDPR	dihydropteridine reductase [Homo sapiens]	6	1	1		41	2.55	2	776.881	1552.76
AALEALLGR	112382237	SYNM	synemin isoform A [Homo sapiens]	18	2	1		61	2.59	2	457.277	913.547
AALEGTATYR	20336761	HEBP1	heme-binding protein 1 [Homo sapiens]	8	1	1		77	2.74	2	526.772	1052.54
AALEYLEDIDLK	344925834	FAM213A	redox-regulatory protein FAM213A isoform 2 precursor [Homo sapiens]	14	3	1		71	2.6	2	696.868	1392.73
AALGEPVR	8922944	LIN7C	protein lin-7 homolog C [Homo sapiens]	2	1	1	N-Term(Acetyl)	41		1	854.477	854.477
AALGEPVRLER	8922944	LIN7C	protein lin-7 homolog C [Homo sapiens]	3	1	1	N-Term(Acetyl)	34		2	626.855	1252.7
AALGPLVTGLYDVQAFK	4507835	UMPS	uridine 5'-monophosphate synthase [Homo sapiens]	4	1	1		68	2.84	2	881.993	1762.98
AALHPPALAVLSHTPDGATQTIAWVGK	325652118	NPEPL1	probable aminopeptidase NPEPL1 isoform 3 [Homo sapiens]	2	3	1		34	4.08	3	908.163	2722.47
AALLELWELR	194595509;306966132	SPTAN1;SPTAN1;	spectrin alpha chain, brain isoform 1 [Homo sapiens];spectrin alpha chain, brain isoform 1 [Homo sapiens];	12	3	2		79	2.96	2	607.351	1213.7
AALLELWELRR	194595509;306966132	SPTAN1;SPTAN1;	spectrin alpha chain, brain isoform 1 [Homo sapiens];spectrin alpha chain, brain isoform 1 [Homo sapiens];	18	3	2		42	3	2	685.402	1369.8
AALPSHVVTMLDNFPTNLHPMSQLSAAVTALNSESNFAR	38327625	CS	citrate synthase, mitochondrial precursor [Homo sapiens]	2	1	1		36		4	1038.77	4152.07
AALPSHVVTMLDNFPTNLHPMSQLSAAVTALNSESNFAR	38327625	CS	citrate synthase, mitochondrial precursor [Homo sapiens]	5	1	1	M10(Oxidation)	31		4	1042.77	4168.06
AALPYFPR	9910270	OLFML3	olfactomedin-like protein 3 precursor [Homo sapiens]	4	1	1		49	1.88	2	467.76	934.515
AALSALESFLK	126032350	PRKDC	DNA-dependent protein kinase catalytic subunit isoform 2 [Homo sapiens]	4	2	1		63	2.48	2	575.33	1149.65
AALSGANVLTLIEK	126012562	LRP1	prolow-density lipoprotein receptor-related protein 1 precursor [Homo sapiens]	2	1	1		70	2.87	2	700.413	1399.82
AALSGSYVNFGVFR	154448892	XPO7	exportin-7 [Homo sapiens]	2	1	1		93	2.44	2	744.386	1487.76
AALTAEHFAALQSLLK	156416007	COMMD9	COMM domain-containing protein 9 isoform 2 [Homo sapiens]	4	2	1	N-Term(Acetyl)	101		2	863.484	1725.96
AALTGLLHR	4504327	HADHB	trifunctional enzyme subunit beta, mitochondrial precursor [Homo sapiens]	10	1	1		81	2.62	2	476.29	951.573
AALTTLFK	271398239	CNDP2	cytosolic non-specific dipeptidase isoform 1 [Homo sapiens]	4	2	1	N-Term(Acetyl)	59		2	453.769	906.53
AALVAQNYINYQQGTPHR	194473714	LXN	latexin [Homo sapiens]	10	1	1		104	4.08	3	1022.52	2044.04
AAMAVGGAGGSR	20070220	PRMT5	protein arginine N-methyltransferase 5 isoform a [Homo sapiens]	1	1	1	N-Term(Acetyl)	60		2	523.756	1046.5
AAMDNSEIAGEK	154354962;154354966	IMMT;IMMT;	mitochondrial inner membrane protein isoform 3 [Homo sapiens];mitochondrial inner membrane protein isoform 3 [Homo sapiens];	1	3	2		15		2	618.288	1235.57
AAMEPIVISAK	223029410	TLN1	talin-1 [Homo sapiens]	2	1	1		22	1.67	1	1129.63	1129.63
AAMPPQIIQFPEDQK	116008188	MYLK	myosin light chain kinase, smooth muscle isoform 2 [Homo sapiens]	24	4	1	M3(Oxidation)	67	3.38	2	864.937	1728.87
AAMPPQIIQFPEDQK	116008188	MYLK	myosin light chain kinase, smooth muscle isoform 2 [Homo sapiens]	26	4	1		64	2.9	2	856.939	1712.87
AAMVGMLANFLGFR	4557287	AGT	angiotensinogen preproprotein [Homo sapiens]	2	1	1		81	2.75	2	749.392	1497.78
AANDAGYFNDEMAPIEVK	167614485	ACAA2	3-ketoacyl-CoA thiolase, mitochondrial [Homo sapiens]	2	1	1		17	0.82	2	977.947	1954.89
AANFENHSGK	4507877	VCL	vinculin isoform VCL [Homo sapiens]	1	2	1		5		2	537.752	1074.5
AANGVVLATEK	4506181	PSMA2	proteasome subunit alpha type-2 [Homo sapiens]	2	1	1		65	2.74	2	536.803	1072.6
AANNGALPPDLSYIVR	21359867	CYC1	cytochrome c1, heme protein, mitochondrial [Homo sapiens]	6	1	1		50	2.59	2	835.949	1670.89
AANSLEAFIFETQDK	5453832	HYOU1	hypoxia up-regulated protein 1 precursor [Homo sapiens]	6	1	1		59	3.35	2	842.416	1683.82
AANWYER	4758788	NDUFS3	NADH dehydrogenase [ubiquinone] iron-sulfur protein 3, mitochondrial precursor [Homo sapiens]	10	1	1		45	2.02	2	455.215	909.423
AAPAPAPPPEPERPK	4557777	MYL3	myosin light chain 3 [Homo sapiens]	10	1	1		59	3.83	3	762.913	1524.82
AAPAPGLISVFSSSQELGAALAQLVAQR	6912586	PGLS	6-phosphogluconolactonase [Homo sapiens]	1	1	1	N-Term(Acetyl)	61		3	932.177	2794.52
AAPEGSGLGEDAR	63055049	PGM2	phosphoglucomutase-2 [Homo sapiens]	1	1	1	N-Term(Acetyl)	43		2	636.298	1271.59
AAPEMVSLLK	4503943	GCDH	glutaryl-CoA dehydrogenase, mitochondrial isoform a precursor [Homo sapiens]	2	2	1		29	1.42	2	529.799	1058.59
AAPFSLEYR	11056044	PPA1	inorganic pyrophosphatase [Homo sapiens]	17	1	1		69	2.14	2	527.272	1053.54
AAPGALLVMGVSGSGK	299758445	IDNK	probable gluconokinase isoform 1 [Homo sapiens]	1	1	1	N-Term(Acetyl)	36		2	728.896	1456.78
AAPLAGFGYGLPISR	4885545	PDK3	pyruvate dehydrogenase kinase, isozyme 3 isoform 2 [Homo sapiens]	4	2	1		79	2.96	2	745.413	1489.82
AAPLDSIHSLAAYYIDCIR	41872631	FASN	fatty acid synthase [Homo sapiens]	2	1	1	C17(Carbamidomethyl)	23	2.52	3	717.03	2149.07
AAPLQGMLPGLLAPLR	240255535	COL6A3	collagen alpha-3(VI) chain isoform 4 precursor [Homo sapiens]	4	5	1		56	2.41	2	809.481	1617.95
AAPPQPVTHLIFDMDGLLLDTER	296011028	HDHD1	pseudouridine-5'-monophosphatase isoform c [Homo sapiens]	1	3	1	N-Term(Acetyl)	23		2	1296.16	2591.31
AAPRPAPVAQPPAAAPPSAVGSSAAAPR	7705851	CHCHD2	coiled-coil-helix-coiled-coil-helix domain-containing protein 2, mitochondrial precursor [Homo sapiens]	2	1	1		18	2.92	3	845.127	2533.37
AAPSAEFSVDR	110347423	SPON1	spondin-1 precursor [Homo sapiens]	4	1	1		53	2.35	2	575.281	1149.56
AAQALALLR	4826952	PSMD5	26S proteasome non-ATPase regulatory subunit 5 [Homo sapiens]	3	1	1	N-Term(Acetyl)	74		2	484.798	968.589
AAQAPSSFQLLYDLK	222136639	MTHFD1	C-1-tetrahydrofolate synthase, cytoplasmic [Homo sapiens]	3	1	1		61	2.52	2	826.44	1651.87
AAQEEYVK	4557305	ALDOA	fructose-bisphosphate aldolase A isoform 1 [Homo sapiens]	2	3	1		23	0.87	2	469.235	937.463
AAQEEYVKR	4557305	ALDOA	fructose-bisphosphate aldolase A isoform 1 [Homo sapiens]	2	3	1		28	1.59	2	547.286	1093.56
AAQGEPQVQFK	5453555	RAN	GTP-binding nuclear protein Ran [Homo sapiens]	1	1	1	N-Term(Acetyl)	16		1	1244.63	1244.63
AAQLATEIADIK	55770888	EEA1	early endosome antigen 1 [Homo sapiens]	2	1	1		44	2.26	2	622.349	1243.69
AAQLCGAGMAAVVDK	188497754	HK1	hexokinase-1 isoform HKI [Homo sapiens]	2	4	1	C5(Carbamidomethyl)	87	3.35	2	731.363	1461.72
AAQLDGLEAR	119703755	LAMB2	laminin subunit beta-2 precursor [Homo sapiens]	8	1	1		73	2.24	2	522.279	1043.55
AAQLGFK	91199540	DLD	dihydrolipoyl dehydrogenase, mitochondrial precursor [Homo sapiens]	4	1	1		40	1.46	2	367.714	734.421
AAQSANISVR	62198232	HMGCL	hydroxymethylglutaryl-CoA lyase, mitochondrial isoform 1 precursor [Homo sapiens]	2	1	1		84	2.35	2	508.779	1016.55
AASADSTTEGTPADGFTVLSTK	20336746	H2AFY	core histone macro-H2A.1 isoform 1 [Homo sapiens]	6	3	1		50	3.08	2	1064.01	2127.01
AASAHAIGTVK	47132585	PRKAR2B	cAMP-dependent protein kinase type II-beta regulatory subunit [Homo sapiens]	2	1	1		58	3.61	2	513.291	1025.57
AASAYAVGDVK	4758958	PRKAR2A	cAMP-dependent protein kinase type II-alpha regulatory subunit [Homo sapiens]	2	1	1		53	2.31	2	526.276	1051.54
AASCVLLHTGQK	24497577	AKR1A1	alcohol dehydrogenase [NADP(+)] [Homo sapiens]	2	1	1	N-Term(Acetyl); C4(Carbamidomethyl)	71		2	663.846	1326.69
AASDIAMTELPPTHPIR	5803225	YWHAE	14-3-3 protein epsilon [Homo sapiens]	40	1	1		86	4.44	3	910.474	1819.94
AASDIAMTELPPTHPIR	5803225	YWHAE	14-3-3 protein epsilon [Homo sapiens]	18	1	1	M7(Oxidation)	78	3.71	2	918.475	1835.94
AASGFNAMEDAQTLR	4502105	ANXA4	annexin A4 [Homo sapiens]	4	1	1		93	3.75	2	791.378	1581.75
AASGFNAMEDAQTLR	4502105	ANXA4	annexin A4 [Homo sapiens]	2	1	1	M8(Oxidation)	75	2.35	2	799.37	1597.73
AASGFNAMEDAQTLRK	4502105	ANXA4	annexin A4 [Homo sapiens]	6	1	1		66	4.63	3	570.614	1709.83
AASGPGPEQEASFTVTVPPSEGSSYR	126012571	HSPG2	basement membrane-specific heparan sulfate proteoglycan core protein precursor [Homo sapiens]	2	1	1		64	3.81	2	1304.62	2608.23
AASLEAVSYAIDTLK	4758732	MOCS2	molybdopterin synthase catalytic subunit large subunit MOCS2B [Homo sapiens]	4	1	1		71	2.58	2	776.418	1551.83
AASLTMHFR	112382237	SYNM	synemin isoform A [Homo sapiens]	2	2	1		76	2.39	2	517.266	1033.52
AASLVGK	15626999	ITPA	inosine triphosphate pyrophosphatase isoform a [Homo sapiens]	1	1	1	N-Term(Acetyl)	38		1	687.404	687.404
AASLVGKK	15626999	ITPA	inosine triphosphate pyrophosphatase isoform a [Homo sapiens]	1	1	1	N-Term(Acetyl)	47		2	408.253	815.499
AASNIIFSNGNLDPWAGGGIR	62420888	DPP7	dipeptidyl peptidase 2 preproprotein [Homo sapiens]	4	1	1		84	4.78	2	1065.54	2130.07
AASTASHRPIK	5453946	PPP1R2	protein phosphatase inhibitor 2 [Homo sapiens]	4	1	1	N-Term(Acetyl)	70		2	590.828	1180.65
AASVEQR	14249382	ABHD14B	abhydrolase domain-containing protein 14B isoform 1 [Homo sapiens]	2	1	1	N-Term(Acetyl)	55		1	802.407	802.407
AATALLEAGLAR	148224884	PTPMT1	protein-tyrosine phosphatase mitochondrial 1 isoform 1 [Homo sapiens]	1	2	1	N-Term(Acetyl)	51		2	599.843	1198.68
AATASAGAGGIDGKPR	259155315	SLC25A11	mitochondrial 2-oxoglutarate/malate carrier protein isoform 2 [Homo sapiens]	5	3	1	N-Term(Acetyl)	107		2	721.375	1441.74
AATDLER	149363661	SEPT8	septin-8 isoform b [Homo sapiens]	1	3	1	N-Term(Acetyl)	33		1	817.407	817.407
AATFGLILDDVSLTHLTFGK	4505773	PHB	prohibitin [Homo sapiens]	8	1	1		79	3.77	3	707.053	2119.15
AATITATSPGALWGLDR	47132585	PRKAR2B	cAMP-dependent protein kinase type II-beta regulatory subunit [Homo sapiens]	2	1	1		65	2.69	2	850.954	1700.9
AATITPFR	122939155	NNT	NAD(P) transhydrogenase, mitochondrial [Homo sapiens]	2	1	1		21	1.71	1	876.497	876.497
AATIVATSEGSLWGLDR	4758958	PRKAR2A	cAMP-dependent protein kinase type II-alpha regulatory subunit [Homo sapiens]	4	1	1		68	3.5	2	873.957	1746.91
AATLILEPAGR	81230485	ACOT1	acyl-coenzyme A thioesterase 1 [Homo sapiens]	1	1	1		65		2	556.329	1111.65
AATQFWR	4758304	PDIA4	protein disulfide-isomerase A4 precursor [Homo sapiens]	4	1	1		62	1.71	2	440.228	879.449
AATVGSLAGQPLQER	4557325	APOE	apolipoprotein E precursor [Homo sapiens]	8	1	1		91	3.67	2	749.406	1497.81
AAVAATAAAK	38257153	PTPLB	3-hydroxyacyl-CoA dehydratase 2 [Homo sapiens]	2	1	1	N-Term(Acetyl)	33		1	886.501	886.501
AAVATFLQSVQVPEFTPK	23510340	UBA1	ubiquitin-like modifier-activating enzyme 1 [Homo sapiens]	8	1	1		55	3.05	2	967.026	1933.04
AAVAWEAGKPLSIEEIEVAPPK	71565154	ADH5	alcohol dehydrogenase class-3 [Homo sapiens]	19	1	1		73	5.06	3	769.088	2305.25
AAVDAGFVPNDMQVGQTGK	189181759	ETFA	electron transfer flavoprotein subunit alpha, mitochondrial isoform b [Homo sapiens]	4	2	1		64	3.61	2	952.963	1904.92
AAVDAGFVPNDMQVGQTGK	189181759	ETFA	electron transfer flavoprotein subunit alpha, mitochondrial isoform b [Homo sapiens]	3	2	1	M12(Oxidation)	18	1.97	2	960.959	1920.91
AAVDLEK	48762920	PFKL	6-phosphofructokinase, liver type [Homo sapiens]	1	1	1	N-Term(Acetyl)	31		1	787.422	787.422
AAVEEGIVLGGGCALLR	31542947	HSPD1	60 kDa heat shock protein, mitochondrial [Homo sapiens]	4	1	1	C13(Carbamidomethyl)	61	3.85	2	842.957	1684.91
AAVENLPTFLVELSR	19923142	KPNB1	importin subunit beta-1 [Homo sapiens]	10	1	1		95	4.24	2	829.961	1658.91
AAVESLGFILFR	300388183	PSMD1	26S proteasome non-ATPase regulatory subunit 1 isoform 2 [Homo sapiens]	2	2	1		92	2.91	2	661.877	1322.75
AAVETLGVPCFLGGMAR	21361361	ILVBL	acetolactate synthase-like protein [Homo sapiens]	2	1	1	C10(Carbamidomethyl)	69	2.12	2	874.947	1748.89
AAVFDLDGVLALPAVFGVLGR	27597073	EPHX2	epoxide hydrolase 2 isoform a [Homo sapiens]	2	1	1		91	4.37	2	1050.6	2100.19
AAVHLEGK	4507877	VCL	vinculin isoform VCL [Homo sapiens]	4	2	1		47	2.43	2	412.735	824.463
AAVIGLTK	66933014	BDH2	3-hydroxybutyrate dehydrogenase type 2 [Homo sapiens]	20	1	1		63	2.14	2	386.751	772.494
AAVLEAMTAFR	189083849	ALAD	delta-aminolevulinic acid dehydratase [Homo sapiens]	6	1	1		93	2.32	2	590.314	1179.62
AAVLHVWGR	222418611;222418613	ITGA7;ITGA7;	integrin alpha-7 isoform 1 precursor [Homo sapiens];integrin alpha-7 isoform 1 precursor [Homo sapiens];	6	3	2		58	2.59	2	504.791	1008.57
AAVLNAER	15826852	ACBD3	Golgi resident protein GCP60 [Homo sapiens]	1	1	1	N-Term(Acetyl)	14		1	885.482	885.482
AAVLQQVLER	114155142	TPR	nucleoprotein TPR [Homo sapiens]	3	1	1	N-Term(Acetyl)	78		2	584.838	1168.67
AAVLQR	7705793	LACTB2	beta-lactamase-like protein 2 [Homo sapiens]	1	1	1	N-Term(Acetyl)	45		2	350.212	699.417
AAVMATLLFPGR	166235186	APIP	probable methylthioribulose-1-phosphate dehydratase [Homo sapiens]	2	1	1		82	2.52	2	623.854	1246.7
AAVMVHQLSK	4503131	CTNNB1	catenin beta-1 [Homo sapiens]	4	1	1		57	2.24	2	542.307	1083.61
AAVPDAVGK	4502271;237681111;22748667	ATP1A2;ATP1A1;ATP1A3;	sodium/potassium-transporting ATPase subunit alpha-2 proprotein [Homo sapiens];sodium/potassium-transporting ATPase subunit alpha-1 isoform d [Homo sapiens];sodium/potassium-transporting ATPase subunit alpha-3 isoform 1 [Homo sapiens];	6	7	3		47	1.87	2	414.236	827.466
AAVPELLQQQEEDR	7657599	SNX5	sorting nexin-5 [Homo sapiens]	1	1	1	N-Term(Acetyl)	89		2	834.416	1667.83
AAVPELLQQQEEDRSK	7657599	SNX5	sorting nexin-5 [Homo sapiens]	1	1	1	N-Term(Acetyl)	51		2	941.978	1882.95
AAVPIVNLK	110611233	COL18A1	collagen alpha-1(XVIII) chain isoform 2 precursor [Homo sapiens]	56	2	1		50	2.22	2	462.799	924.588
AAVPIVNLKDELLFPSWEALFSGSEGPLKPGAR	110611233	COL18A1	collagen alpha-1(XVIII) chain isoform 2 precursor [Homo sapiens]	14	2	1		69	6.06	3	1170.3	3508.88
AAVPSGASTGIYEALELR	5803011;301897469;4503571	ENO2;ENO3;ENO1;	gamma-enolase [Homo sapiens];beta-enolase isoform 1 [Homo sapiens];alpha-enolase isoform 1 [Homo sapiens];	116	4	3		147	4.59	2	902.978	1804.95
AAVPSGASTGIYEALELRDGDK	5803011;301897469	ENO2;ENO3;	gamma-enolase [Homo sapiens];beta-enolase isoform 1 [Homo sapiens];	2	3	2		54	3.94	3	740.711	2220.12
AAVPSGASTGIYEALELRDNDK	4503571	ENO1	alpha-enolase isoform 1 [Homo sapiens]	8	1	1		80	4.78	3	1139.07	2277.14
AAVPSIK	4505763	PGK1	phosphoglycerate kinase 1 [Homo sapiens]	6	1	1		38	1.71	1	685.428	685.425
AAVQVLDDIEK	156105689	MUT	methylmalonyl-CoA mutase, mitochondrial precursor [Homo sapiens]	4	1	1		62	2.62	2	600.828	1200.65
AAVTMFSSVMR	4504503	HSD17B2	estradiol 17-beta-dehydrogenase 2 [Homo sapiens]	2	1	1		77	3.11	2	600.3	1199.59
AAVTMFSSVMR	4504503	HSD17B2	estradiol 17-beta-dehydrogenase 2 [Homo sapiens]	2	1	1	M10(Oxidation)	44	1.85	2	608.297	1215.59
AAVVPLGTWR	5729810	EBP	3-beta-hydroxysteroid-Delta(8),Delta(7)-isomerase [Homo sapiens]	2	1	1		46	2.27	2	535.312	1069.62
AAVVTSPPPTTAPHK	29826323	ADD1	alpha-adducin isoform c [Homo sapiens]	4	4	1		72	3.05	2	737.409	1473.81
AAVYHHFISDGVR	115298678	C3	complement C3 precursor [Homo sapiens]	6	1	1		47	3.45	3	736.377	1471.75
AAWEVDSGRR	4557231	ACADM	medium-chain specific acyl-CoA dehydrogenase, mitochondrial isoform a precursor [Homo sapiens]	2	2	1		32	1.94	2	573.787	1146.57
AAYEAELGDAR	27436946;5031875	LMNA;LMNA;	lamin isoform A precursor [Homo sapiens];lamin isoform A precursor [Homo sapiens];	34	3	2		74	2.62	2	583.278	1165.55
AAYEAELGDARK	27436946;5031875	LMNA;LMNA;	lamin isoform A precursor [Homo sapiens];lamin isoform A precursor [Homo sapiens];	16	3	2		71	2.84	2	647.326	1293.64
AAYEAFCR	4507229	ALDH5A1	succinate-semialdehyde dehydrogenase, mitochondrial isoform 2 precursor [Homo sapiens]	2	2	1	C7(Carbamidomethyl)	55	1.5	2	494.222	987.437
AAYFGIYDTAK	156071459	SLC25A5	ADP/ATP translocase 2 [Homo sapiens]	6	1	1		63	2.25	2	610.305	1219.6
AAYFGVYDTAK	55749577;156071462	SLC25A4;SLC25A6;	ADP/ATP translocase 1 [Homo sapiens];ADP/ATP translocase 3 [Homo sapiens];	24	2	2		69	2.36	2	603.298	1205.59
AAYIYFTDFCPDNLFNK	118600975	STXBP3	syntaxin-binding protein 3 [Homo sapiens]	2	1	1	C10(Carbamidomethyl)	14	1.08	2	1049.98	2098.96
AAYIYIR	260656005	NDUFV1	NADH dehydrogenase [ubiquinone] flavoprotein 1, mitochondrial isoform 2 precursor [Homo sapiens]	4	2	1		36	1.86	2	869.491	869.491
AAYLQETGKPLDETLK	4502101	ANXA1	annexin A1 [Homo sapiens]	4	1	1		61	3.66	2	888.975	1776.94
AAYLQETGKPLDETLKK	4502101	ANXA1	annexin A1 [Homo sapiens]	18	1	1		58	4.48	3	635.684	1905.03
AAYNLVK	266453748	PFKM	6-phosphofructokinase, muscle type isoform 2 [Homo sapiens]	2	2	1		41	1.49	2	389.727	778.447
AAYPDLENPPLLVTPSQQAK	15149476	RARS	arginine--tRNA ligase, cytoplasmic [Homo sapiens]	2	1	1		34	2.39	2	1076.57	2152.13
ACADATLSQITNNIDPVGR	11321585	GNB1	guanine nucleotide-binding protein G(I)/G(S)/G(T) subunit beta-1 [Homo sapiens]	8	1	1	C2(Carbamidomethyl)	120	3.18	2	1008.49	2015.98
ACAELHQNVNVK	17999541	VPS35	vacuolar protein sorting-associated protein 35 [Homo sapiens]	4	1	1	C2(Carbamidomethyl)	36	2.9	2	691.849	1382.69
ACANPAAGSVILLENLR	4505763	PGK1	phosphoglycerate kinase 1 [Homo sapiens]	8	1	1	C2(Carbamidomethyl)	121	4.04	2	884.975	1768.94
ACDFLLSR	224177556	LSS	lanosterol synthase isoform 2 [Homo sapiens]	2	3	1	C2(Carbamidomethyl)	31	1.04	2	491.246	981.485
ACEDIDECSLPNICVFGTCHNLPGLFR	281485550	FBN1	fibrillin-1 precursor [Homo sapiens]	3	1	1	C2(Carbamidomethyl); C8(Carbamidomethyl); C14(Carbamidomethyl); C19(Carbamidomethyl)	14	2.05	3	1065.48	3194.42
ACEPGVDYVYK	115298678	C3	complement C3 precursor [Homo sapiens]	2	1	1	C2(Carbamidomethyl)	34	1.8	2	650.798	1300.59
ACEPIIQNFCHDVADNQIDSGDLMECLIQNK	224586817	GLG1	Golgi apparatus protein 1 isoform 3 precursor [Homo sapiens]	2	3	1	C2(Carbamidomethyl); C10(Carbamidomethyl); C26(Carbamidomethyl)	38	2.5	3	1216.54	3647.62
ACGDSTLTQITAGLDPVGR	20357529	GNB2	guanine nucleotide-binding protein G(I)/G(S)/G(T) subunit beta-2 [Homo sapiens]	4	1	1	C2(Carbamidomethyl)	87	2.83	2	966.479	1931.95
ACGLNFADLMAR	18379349	VAT1	synaptic vesicle membrane protein VAT-1 homolog [Homo sapiens]	24	1	1	C2(Carbamidomethyl)	79	3.06	2	669.819	1338.63
ACGLNFADLMAR	18379349	VAT1	synaptic vesicle membrane protein VAT-1 homolog [Homo sapiens]	4	1	1	C2(Carbamidomethyl); M10(Oxidation)	51	1.65	2	677.817	1354.63
ACGLNFIDLMVR	24308257	VAT1L	synaptic vesicle membrane protein VAT-1 homolog-like [Homo sapiens]	6	1	1	C2(Carbamidomethyl)	57	2.87	2	704.858	1408.71
ACGLVASNLNLKPGECLR	4504981	LGALS1	galectin-1 [Homo sapiens]	1	1	1	N-Term(Acetyl); C2(Carbamidomethyl); C16(Carbamidomethyl)	49		2	1007.51	2014.02
ACLISLGYDIGNDPQGEAEFAR	4501891	ACTN1	alpha-actinin-1 isoform a [Homo sapiens]	4	1	1	C2(Carbamidomethyl)	109	2.98	2	1198.56	2396.12
ACLISLGYDVENDR	12025678	ACTN4	alpha-actinin-4 [Homo sapiens]	2	1	1	C2(Carbamidomethyl)	99	3.26	2	812.887	1624.77
ACLISLGYDVENDRQGEAEFNR	12025678	ACTN4	alpha-actinin-4 [Homo sapiens]	2	1	1	C2(Carbamidomethyl)	51	3.79	3	852.732	2556.18
ACLISMGYNMGEAEFAR	194097350	ACTN1	alpha-actinin-1 isoform a [Homo sapiens]	4	2	1	C2(Carbamidomethyl)	122	3.3	2	960.427	1919.85
ACLISMGYNMGEAEFAR	194097350	ACTN1	alpha-actinin-1 isoform a [Homo sapiens]	2	2	1	C2(Carbamidomethyl); M6(Oxidation)	82	3.07	2	968.425	1935.84
ACLYAGVK	19923206	GLUL	glutamine synthetase [Homo sapiens]	1	1	1	C2(Carbamidomethyl)		1.19	1	881.453	881.453
ACNCLLLK	5803011;301897469	ENO2;ENO3;	gamma-enolase [Homo sapiens];beta-enolase isoform 1 [Homo sapiens];	2	3	2	C2(Carbamidomethyl); C4(Carbamidomethyl)	42	2.04	2	496.258	991.508
ACNCNLYGTMK	145309326	LAMC1	laminin subunit gamma-1 precursor [Homo sapiens]	2	1	1	C2(Carbamidomethyl); C4(Carbamidomethyl)	74	2.41	2	666.283	1331.56
ACNQLGQFLQHR	19913416;27477041	AP2A1;AP2A2;	AP-2 complex subunit alpha-1 isoform 2 [Homo sapiens];AP-2 complex subunit alpha-2 isoform 2 [Homo sapiens];	6	4	2	C2(Carbamidomethyl)	91	3.86	2	736.366	1471.72
ACTELGIR	106049292	PC	pyruvate carboxylase, mitochondrial precursor [Homo sapiens]	2	1	1	C2(Carbamidomethyl)	35	1.27	2	460.239	919.471
ACVGLPPQNHMLLEHK	7705558	ISYNA1	inositol-3-phosphate synthase 1 isoform 1 [Homo sapiens]	2	3	1	C2(Carbamidomethyl)	40	3.39	3	615.315	1843.93
ACVVHGSDLK	4502271;237681111	ATP1A2;ATP1A1;	sodium/potassium-transporting ATPase subunit alpha-2 proprotein [Homo sapiens];sodium/potassium-transporting ATPase subunit alpha-1 isoform d [Homo sapiens];	4	4	2	C2(Carbamidomethyl)	41	2.89	2	543.274	1085.54
ACYLSINPQKDETLETEK	5031569	ACTR1A	alpha-centractin [Homo sapiens]	2	1	1	C2(Carbamidomethyl)	32	3.28	3	713.681	2139.03
ADAASQVLLGSGLTILSQPLMYVK	7657347	MTCH2	mitochondrial carrier homolog 2 [Homo sapiens]	1	1	1	N-Term(Acetyl)	34		2	1259.19	2517.38
ADAIEPRYYESWTR	66933012	BAALC	brain and acute leukemia cytoplasmic protein isoform 2 [Homo sapiens]	1	2	1		10		2	878.916	1756.83
ADAWEEIRR	24308039	UFL1	E3 UFM1-protein ligase 1 [Homo sapiens]	1	1	1	N-Term(Acetyl)	19		2	594.294	1187.58
ADCASGIFLAAEK	71772942	AP1G1	AP-1 complex subunit gamma-1 isoform b [Homo sapiens]	2	2	1	C3(Carbamidomethyl)	38	2.04	2	676.83	1352.65
ADCILYYGFGDIFR	14591904	RECQL	ATP-dependent DNA helicase Q1 [Homo sapiens]	2	1	1	C3(Carbamidomethyl)	38	1.76	2	855.404	1709.8
ADDGRPFPQVIK	4557305	ALDOA	fructose-bisphosphate aldolase A isoform 1 [Homo sapiens]	51	3	1		30	3.09	2	671.863	1342.71
ADDILASPPR	110611233	COL18A1	collagen alpha-1(XVIII) chain isoform 2 precursor [Homo sapiens]	18	2	1		71	3.19	1	1054.56	1054.56
ADDVRPEVTWSFSR	41152506	PTGFRN	prostaglandin F2 receptor negative regulator precursor [Homo sapiens]	2	1	1		50	3.55	3	555.606	1664.8
ADEDPALFQSVK	6912594	PITPNB	phosphatidylinositol transfer protein beta isoform [Homo sapiens]	2	1	1		62	2.44	2	660.327	1319.65
ADEHVIDQGDDGDNFYVIER	4758958	PRKAR2A	cAMP-dependent protein kinase type II-alpha regulatory subunit [Homo sapiens]	8	1	1		88	5.78	3	769.678	2307.02
ADELSEK	290542359	CAV1	caveolin-1 isoform alpha [Homo sapiens]	2	1	1	N-Term(Acetyl)	42		1	833.391	833.391
ADEWLMK	12667788;367460087	MYH9;MYH10;	myosin-9 [Homo sapiens];myosin-10 isoform 2 [Homo sapiens];	3	4	2		20	1.29	2	446.716	892.425
ADFAQACQDAGVR	106049292	PC	pyruvate carboxylase, mitochondrial precursor [Homo sapiens]	2	1	1	C7(Carbamidomethyl)	87	2.93	2	704.818	1408.63
ADFCIIHYAGK	12667788;367460087	MYH9;MYH10;	myosin-9 [Homo sapiens];myosin-10 isoform 2 [Homo sapiens];	4	4	2	C4(Carbamidomethyl)	45	3.08	2	647.818	1294.63
ADFDDRVSDEEK	5453597	CAPZA1	F-actin-capping protein subunit alpha-1 [Homo sapiens]	1	1	1	N-Term(Acetyl)	19		2	734.316	1467.62
ADFDNTVAIHPTSSEELVTLR	305410789	GSR	glutathione reductase, mitochondrial isoform 2 precursor [Homo sapiens]	8	4	1		79	4.93	2	1158.08	2315.15
ADFLPSR	24111250	GNA13	guanine nucleotide-binding protein subunit alpha-13 [Homo sapiens]	1	1	1	N-Term(Acetyl)	27		1	847.435	847.435
ADFPAGIPECGTDALR	5454158	VARS	valine--tRNA ligase [Homo sapiens]	2	1	1	C10(Carbamidomethyl)	44	1.87	2	845.404	1689.8
ADFSGMSQTDLSLSK	41152086	SERPINB6	serpin B6 [Homo sapiens]	2	1	1		92	3.01	2	793.873	1586.74
ADGELNVDSLITR	4506005	PPP1CB	serine/threonine-protein phosphatase PP1-beta catalytic subunit isoform 1 [Homo sapiens]	8	1	1	N-Term(Acetyl)	64		2	722.87	1444.73
ADGEYWLGLQNMHLLTLK	23111005	MFAP4	microfibril-associated glycoprotein 4 isoform 2 precursor [Homo sapiens]	33	2	1		76	5.02	3	701.364	2102.08
ADGEYWLGLQNMHLLTLK	23111005	MFAP4	microfibril-associated glycoprotein 4 isoform 2 precursor [Homo sapiens]	8	2	1	M12(Oxidation)	59	4.49	3	1059.54	2118.07
ADGGTQVIDTK	91199540	DLD	dihydrolipoyl dehydrogenase, mitochondrial precursor [Homo sapiens]	4	1	1		95	3.2	2	552.781	1104.55
ADGIVPETWIDGPK	22035590	MRPL24	39S ribosomal protein L24, mitochondrial [Homo sapiens]	2	1	1		15	1.71	2	749.385	1497.76
ADGLIER	239050813	LOXHD1	lipoxygenase homology domain-containing protein 1 isoform 1 [Homo sapiens]	1	1	1	N-Term(Gln->pyro-Glu)		1.58	1	756.391	756.391
ADGQVAELLLR	4758340	FARSA	phenylalanine--tRNA ligase alpha subunit [Homo sapiens]	2	1	1	N-Term(Acetyl)	68		2	613.841	1226.67
ADGSSLPEWVTDNAGTLHFAR	22902130	PTK7	inactive tyrosine-protein kinase 7 isoform d precursor [Homo sapiens]	2	2	1		66	3.7	3	748.695	2244.07
ADGYVDNLAEAVDLLLQHADK	269847098	LHPP	phospholysine phosphohistidine inorganic pyrophosphate phosphatase isoform 1 [Homo sapiens]	2	1	1		82	4.39	3	757.385	2270.14
ADHQPLTEASYVNLPTIALCNTDSPLR	59859885	RPSA	40S ribosomal protein SA [Homo sapiens]	3	1	1	C20(Carbamidomethyl)	32	2.27	3	999.498	2996.48
ADHSFSDGVPSDSVEAAK	5174613	NAP1L4	nucleosome assembly protein 1-like 4 [Homo sapiens]	1	1	1	N-Term(Acetyl)	34		2	930.916	1860.83
ADHVQSLAQLENLCK	154448892	XPO7	exportin-7 [Homo sapiens]	1	1	1	N-Term(Acetyl); C14(Carbamidomethyl)	74		2	884.44	1767.87
ADIDVSGPK	61743954	AHNAK	neuroblast differentiation-associated protein AHNAK isoform 1 [Homo sapiens]	14	1	1		63	2.55	1	901.47	901.47
ADIEMPFDPSK	256222415	FLNB	filamin-B isoform 4 [Homo sapiens]	2	4	1		32	2.26	2	625.294	1249.58
ADIESLEQLLLDK	118600977	CPAMD8	C3 and PZP-like alpha-2-macroglobulin domain-containing protein 8 [Homo sapiens]	2	1	1		25	1.32	2	743.905	1486.8
ADIFVDPVLHTACALDIK	224586817	GLG1	Golgi apparatus protein 1 isoform 3 precursor [Homo sapiens]	4	3	1	C13(Carbamidomethyl)	32	3.6	3	999.522	1998.04
ADIIYPGHGPVIHNAEAK	7705793	LACTB2	beta-lactamase-like protein 2 [Homo sapiens]	4	1	1		44	3.51	3	634.668	1901.99
ADIQLLVYTIDDLIDK	8923001	ABHD10	abhydrolase domain-containing protein 10, mitochondrial precursor [Homo sapiens]	4	1	1		65	3.59	2	924.505	1848
ADIQMPFTCSVTYYGPSGQK	343168772	ALCAM	CD166 antigen isoform 3 precursor [Homo sapiens]	4	3	1	C9(Carbamidomethyl)	13	1.78	2	1125.52	2250.02
ADLEEQLSDEEK	5453599	CAPZA2	F-actin-capping protein subunit alpha-2 [Homo sapiens]	5	1	1	N-Term(Acetyl)	87		2	724.326	1447.64
ADLEMQIESLTEELAYLK	195972866	KRT10	keratin, type I cytoskeletal 10 [Homo sapiens]	18	2	1	M5(Oxidation)	69	3.59	2	1056.52	2112.04
ADLEMQIESLTEELAYLKK	195972866	KRT10	keratin, type I cytoskeletal 10 [Homo sapiens]	8	2	1	M5(Oxidation)	79	5.39	3	747.384	2240.14
ADLEMQIESLTEELAYLKK	195972866	KRT10	keratin, type I cytoskeletal 10 [Homo sapiens]	8	2	1		64	6.01	3	742.056	2224.15
ADLFYDVEALDLESPK	4504489	HRG	histidine-rich glycoprotein precursor [Homo sapiens]	4	1	1		17	1.51	2	912.95	1824.89
ADLGALELWR	17149834	SORT1	sortilin isoform 1 preproprotein [Homo sapiens]	4	1	1		85	2.42	2	572.312	1143.62
ADLINNLGTIAK	154146191;20149594	HSP90AA1;HSP90AB1;	heat shock protein HSP 90-alpha isoform 2 [Homo sapiens];heat shock protein HSP 90-beta [Homo sapiens];	57	3	2		80	3.35	2	621.858	1242.71
ADLLLSTQPGR	61744483	SLC3A2	4F2 cell-surface antigen heavy chain isoform f [Homo sapiens]	4	4	1		66	2.8	2	585.828	1170.65
ADLLLSTQPGREEGSPLELER	61744483	SLC3A2	4F2 cell-surface antigen heavy chain isoform f [Homo sapiens]	4	4	1		34	2.56	3	1155.6	2310.19
ADLQFSSAPAPDTLK	116256356	COL4A4	collagen alpha-4(IV) chain precursor [Homo sapiens]	2	1	1		47	3.08	2	780.899	1560.79
ADLSGITGAR	50659080	SERPINA3	alpha-1-antichymotrypsin precursor [Homo sapiens]	16	1	1		94	2.83	2	960.511	960.514
ADLTALFLPR	372266129	FLII	protein flightless-1 homolog isoform 3 [Homo sapiens]	6	3	1		64	2.46	2	558.824	1116.64
ADLTEYLSTHYK	46593007	UQCRC1	cytochrome b-c1 complex subunit 1, mitochondrial precursor [Homo sapiens]	23	1	1		81	3.51	2	720.855	1440.7
ADLYLEGK	46852147	IARS2	isoleucine--tRNA ligase, mitochondrial precursor [Homo sapiens]	4	1	1		39	1.43	2	908.471	908.475
ADMGGAATICSAIVSAAK	41393561	LAP3	cytosol aminopeptidase [Homo sapiens]	2	1	1	M3(Oxidation); C10(Carbamidomethyl)	24	2.26	2	855.415	1709.82
ADMQNLVER	5453595	CAP1	adenylyl cyclase-associated protein 1 [Homo sapiens]	2	1	1	N-Term(Acetyl)	66		2	559.269	1117.53
ADNFEYSDPVDGSISR	21361621	PGM1	phosphoglucomutase-1 isoform 1 [Homo sapiens]	2	3	1		74	3.5	2	886.394	1771.78
ADNLIPGSR	7705558	ISYNA1	inositol-3-phosphate synthase 1 isoform 1 [Homo sapiens]	2	3	1		58	2.47	1	942.501	942.501
ADPAALMASLHLLPSPTPNLEIK	25777726	ALDH1A2	retinal dehydrogenase 2 isoform 2 [Homo sapiens]	2	2	1		10	2.06	3	800.438	2399.3
ADPDNLQALHTLHLR	37577157	CAPN5	calpain-5 [Homo sapiens]	2	1	1		38	2.73	4	429.232	1713.91
ADPFQDLR	4557847	SGCG	gamma-sarcoglycan [Homo sapiens]	2	1	1		38	1.7	2	481.241	961.474
ADPQEAINCLMR	47933379	NAPA	alpha-soluble NSF attachment protein [Homo sapiens]	2	1	1	C9(Carbamidomethyl)	79	2.5	2	709.335	1417.66
ADQAPFDTDVNTLTR	16579888	FBP1	fructose-1,6-bisphosphatase 1 [Homo sapiens]	1	1	1	N-Term(Acetyl)	56		2	853.408	1705.81
ADQIETQQLMR	30240932	EHD1	EH domain-containing protein 1 [Homo sapiens]	2	2	1		63	3.26	2	666.834	1332.66
ADQLCQQELR	21264345	PRPH	peripherin [Homo sapiens]	4	1	1	C5(Carbamidomethyl)	42	2.61	2	630.806	1260.6
ADQVCINLR	86788015	EFEMP1	EGF-containing fibulin-like extracellular matrix protein 1 precursor [Homo sapiens]	2	1	1	C5(Carbamidomethyl)	54	2.56	2	544.779	1088.55
ADSELQLVEQR	71773201	APRT	adenine phosphoribosyltransferase isoform b [Homo sapiens]	2	2	1	N-Term(Acetyl)	94		2	665.337	1329.67
ADSPSIDYAELLQHFEK	39780552	VAC14	protein VAC14 homolog [Homo sapiens]	4	1	1		49	2.94	3	981.975	1962.94
ADTLDPALLRPGR	24430155	PSMC4	26S protease regulatory subunit 6B isoform 2 [Homo sapiens]	6	2	1		48	2.53	3	697.894	1394.78
ADTLTDEINFLR	119703753	KRT6B	keratin, type II cytoskeletal 6B [Homo sapiens]	12	3	1		84	2.75	2	704.36	1407.71
ADVDAATLAR	55749932	DES	desmin [Homo sapiens]	49	1	1		91	3.19	2	501.768	1002.52
ADVDISGPK	61743954	AHNAK	neuroblast differentiation-associated protein AHNAK isoform 1 [Homo sapiens]	6	1	1			2.26	1	901.465	901.465
ADVFHAYLSLLK	21361794	CAND1	cullin-associated NEDD8-dissociated protein 1 [Homo sapiens]	12	1	1		44	3.65	2	688.883	1376.76
ADVVESWIGEK	194595509;306966132	SPTAN1;SPTAN1;	spectrin alpha chain, brain isoform 1 [Homo sapiens];spectrin alpha chain, brain isoform 1 [Homo sapiens];	8	3	2		76	3	2	616.813	1232.62
ADWALR	289177076	RRM2B	ribonucleoside-diphosphate reductase subunit M2 B isoform 3 [Homo sapiens]	1	5	1		27		2	366.195	731.383
AEAALEAVR	167860114	JMJD7	jmjC domain-containing protein 7 [Homo sapiens]	1	3	1	N-Term(Acetyl)	29		1	971.515	971.515
AEADVASLNR	63252902	TPM1	tropomyosin alpha-1 chain isoform 2 [Homo sapiens]	12	2	1		63	2.87	2	1045.53	1045.53
AEADVASLNRR	63252902	TPM1	tropomyosin alpha-1 chain isoform 2 [Homo sapiens]	10	2	1		33	2.33	3	601.319	1201.63
AEAEAQAEELSFPR	106049292	PC	pyruvate carboxylase, mitochondrial precursor [Homo sapiens]	2	1	1		128	3.1	2	774.372	1547.74
AEAESLYQSK	119395750	KRT1	keratin, type II cytoskeletal 1 [Homo sapiens]	33	2	1		75	2.46	2	563.277	1125.54
AEAESMYQIK	4504919	KRT8	keratin, type II cytoskeletal 8 isoform 2 [Homo sapiens]	6	2	1		48	2.04	2	585.28	1169.55
AEAESMYQIK	4504919	KRT8	keratin, type II cytoskeletal 8 isoform 2 [Homo sapiens]	2	2	1	M6(Oxidation)	33	2.05	2	593.277	1185.55
AEAGDNLGALVR	34147630	TUFM	elongation factor Tu, mitochondrial precursor [Homo sapiens]	16	1	1		94	3.3	2	593.316	1185.62
AEAGPEGVAPAPEGEK	5453832	HYOU1	hypoxia up-regulated protein 1 precursor [Homo sapiens]	2	1	1		41	2.6	2	754.866	1508.72
AEAGVPAEFSIWTR	116063573	FLNA	filamin-A isoform 1 [Homo sapiens]	2	2	1		61	3.42	2	767.39	1533.77
AEALASAIASTK	8922479	ARMC1	armadillo repeat-containing protein 1 [Homo sapiens]	2	1	1		74	2.43	2	566.815	1132.62
AEAQIAAK	73486658	GOT2	aspartate aminotransferase, mitochondrial precursor [Homo sapiens]	2	1	1		23	1.65	2	401.227	801.447
AECLNPSQPSR	115298674	NID1	nidogen-1 precursor [Homo sapiens]	6	1	1	C3(Carbamidomethyl)	54	2.74	2	629.796	1258.58
AEDGSVIDYELIDQDAR	50845386	ANXA2	annexin A2 isoform 2 [Homo sapiens]	20	2	1		112	3.94	2	954.946	1908.88
AEDNADTLALVFEAPNQEK	4505641	PCNA	proliferating cell nuclear antigen [Homo sapiens]	2	1	1		42	3.37	2	1038	2074.99
AEDNFEDIITKPPVR	166795297	DYNC1LI1	cytoplasmic dynein 1 light intermediate chain 1 [Homo sapiens]	2	1	1		27	2.15	3	581.968	1743.89
AEDSGEYHCVYHFVSAPK	238624149	NPTN	neuroplastin isoform d precursor [Homo sapiens]	4	4	1	C9(Carbamidomethyl)	45	3.6	3	699.312	2095.92
AEDSLLAAEEAAAK	63252902	TPM1	tropomyosin alpha-1 chain isoform 2 [Homo sapiens]	48	2	1		105	4.19	2	694.851	1388.69
AEDTAVYYCAR	341914924	LOC100293211	PREDICTED: ig heavy chain V-III region VH26-like [Homo sapiens]	2	2	1	C9(Carbamidomethyl)	66	2.49	2	659.797	1318.59
AEEASHWLWSR	149363636	PLXNB2	plexin-B2 precursor [Homo sapiens]	2	1	1		78	3.51	2	686.326	1371.64
AEEDEILNR	10716563	CANX	calnexin precursor [Homo sapiens]	4	1	1		66	2.48	2	544.765	1088.52
AEEEHLGILGPQLHADVGDK	4557485	CP	ceruloplasmin precursor [Homo sapiens]	2	1	1		72	5.41	3	710.029	2128.07
AEEILSR	4557351	BCHE	cholinesterase precursor [Homo sapiens]	2	1	1		19	1.48	2	409.226	817.444
AEELFLWVPR	40068483	SETD3	histone-lysine N-methyltransferase setd3 isoform b [Homo sapiens]	2	2	1		55	2.01	2	630.343	1259.68
AEELGLPILGVLR	4501853	ACAA1	3-ketoacyl-CoA thiolase, peroxisomal isoform a [Homo sapiens]	2	1	1		94	2.74	2	690.417	1379.83
AEELSFVAGAPR	222418611;222418613	ITGA7;ITGA7;	integrin alpha-7 isoform 1 precursor [Homo sapiens];integrin alpha-7 isoform 1 precursor [Homo sapiens];	10	3	2		78	2.97	2	623.826	1246.65
AEELVLER	39777597	TGM2	protein-glutamine gamma-glutamyltransferase 2 isoform a [Homo sapiens]	10	2	1	N-Term(Acetyl)	63		2	500.77	1000.53
AEERAELSEGK	63252898;63252902;63252904;63252896	TPM1;TPM1;TPM1;TPM1;	tropomyosin alpha-1 chain isoform 2 [Homo sapiens];tropomyosin alpha-1 chain isoform 2 [Homo sapiens];tropomyosin alpha-1 chain isoform 2 [Homo sapiens];tropomyosin alpha-1 chain isoform 2 [Homo sapiens];	10	4	4		46	3.43	2	609.802	1218.6
AEEYEFLTPVEEAPK	4757768	ARHGDIA	rho GDP-dissociation inhibitor 1 isoform a [Homo sapiens]	12	1	1		54	3.12	2	876.424	1751.84
AEFAER	24119203;114155140;27597085;63252898;63252902;63252904;4507651;223555975;42476296;47519616;63252896	TPM3;TPM3;TPM1;TPM1;TPM1;TPM1;TPM4;TPM4;TPM2;TPM2;TPM1;	tropomyosin alpha-3 chain isoform 2 [Homo sapiens];tropomyosin alpha-3 chain isoform 2 [Homo sapiens];tropomyosin alpha-1 chain isoform 2 [Homo sapiens];tropomyosin alpha-1 chain isoform 2 [Homo sapiens];tropomyosin alpha-1 chain isoform 2 [Homo sapiens];tropomyosin alpha-1 chain isoform 2 [Homo sapiens];tropomyosin alpha-4 chain isoform 2 [Homo sapiens];tropomyosin alpha-4 chain isoform 2 [Homo …	2	16	11		41	1.59	2	361.677	722.347
AEFFADVVPAVR	10864017	ENOPH1	enolase-phosphatase E1 [Homo sapiens]	6	1	1		45	3.09	2	660.852	1320.7
AEFGPPGPGAGSR	40316915	RNPEP	aminopeptidase B [Homo sapiens]	4	1	1		34	2.03	2	600.296	1199.59
AEFQDALEK	341916194;178557739	C4B;C4B;	complement C4-B preproprotein [Homo sapiens];complement C4-B preproprotein [Homo sapiens];	4	6	2		39	2.38	2	525.759	1050.51
AEFSGECSNLADR	4503061	CRYBB1	beta-crystallin B1 [Homo sapiens]	18	1	1	C7(Carbamidomethyl)	86	3.44	2	728.314	1455.62
AEFTQMWR	60498984	AOC2	retina-specific copper amine oxidase isoform b precursor [Homo sapiens]	6	2	1		41	1.92	2	534.752	1068.49
AEGAATEEEGTPK	30795231	BASP1	brain acid soluble protein 1 [Homo sapiens]	2	1	1		66	2.37	2	645.297	1289.59
AEGDVAALNR	4507651	TPM4	tropomyosin alpha-4 chain isoform 2 [Homo sapiens]	2	1	1		53	2.16	2	508.262	1015.52
AEGDVAALNRR	4507651	TPM4	tropomyosin alpha-4 chain isoform 2 [Homo sapiens]	4	1	1		28	2.31	3	391.211	1171.62
AEGGAADLDTQR	355330279	USP15	ubiquitin carboxyl-terminal hydrolase 15 isoform 3 [Homo sapiens]	1	3	1	N-Term(Acetyl)	73		2	623.292	1245.58
AEGLWNLFLPLEADPEKK	48976061	ACAD10	acyl-CoA dehydrogenase family member 10 isoform b [Homo sapiens]	2	2	1		27	2.29	3	690.703	2070.09
AEGPEVDVNLPK	61743954	AHNAK	neuroblast differentiation-associated protein AHNAK isoform 1 [Homo sapiens]	16	1	1		61	2.58	2	634.332	1267.66
AEGSDVANAVLDGADCIMLSGETAK	33286418;33286420	PKM;PKM;	pyruvate kinase isozymes M1/M2 isoform a [Homo sapiens];pyruvate kinase isozymes M1/M2 isoform a [Homo sapiens];	2	6	2	C16(Carbamidomethyl)	27	2.04	2	1247.57	2494.14
AEGTVNEGRPESDAADHTGPK	19923977	MALSU1	protein C7orf30 [Homo sapiens]	2	1	1		14	2.01	3	713.33	2137.98
AEHDQLLLNYAK	5031877	LMNB1	lamin-B1 isoform 1 [Homo sapiens]	2	1	1		40	2.79	2	707.871	1414.73
AEIAFEDRK	188595687	FLNC	filamin-C isoform b [Homo sapiens]	2	2	1		49	2.14	2	539.782	1078.56
AEIDMLDIR	4502105	ANXA4	annexin A4 [Homo sapiens]	6	1	1		67	2.69	2	538.278	1075.55
AEIDMLDIR	4502105	ANXA4	annexin A4 [Homo sapiens]	2	1	1	M5(Oxidation)	59	1.85	2	546.273	1091.54
AEIHFLK	222418611;222418613	ITGA7;ITGA7;	integrin alpha-7 isoform 1 precursor [Homo sapiens];integrin alpha-7 isoform 1 precursor [Homo sapiens];	4	3	2		31	1.73	2	429.248	857.489
AEIHPFQGEK	117168279	MGARP	uncharacterized protein C4orf49 [Homo sapiens]	2	1	1		38	2.45	2	578.293	1155.58
AEIITVSDGR	14150155	VPS25	vacuolar protein-sorting-associated protein 25 [Homo sapiens]	2	1	1		54	2.26	2	530.785	1060.56
AEISFEDR	116063573	FLNA	filamin-A isoform 1 [Homo sapiens]	2	2	1		36	2.05	1	966.453	966.453
AEISFEDRK	116063573	FLNA	filamin-A isoform 1 [Homo sapiens]	2	2	1		38	2.5	2	547.778	1094.55
AEISNAIDQYVTGTIGEDEDLIK	20127454	ATIC	bifunctional purine biosynthesis protein PURH [Homo sapiens]	2	1	1		17	1.7	2	1247.61	2494.22
AEITDAEGLGLK	299890871	DCTN1	dynactin subunit 1 isoform 5 [Homo sapiens]	4	6	1		58	2.62	2	608.825	1216.64
AELAELPLR	17999541	VPS35	vacuolar protein sorting-associated protein 35 [Homo sapiens]	6	1	1		56	2.24	2	506.296	1011.58
AELATEEFLPVTPILEGFVILR	25777602	PSMD2	26S proteasome non-ATPase regulatory subunit 2 [Homo sapiens]	4	1	1		32	1.97	2	1229.18	2457.36
AELFTQSCADLDK	112382250	SPTBN1	spectrin beta chain, brain 1 isoform 1 [Homo sapiens]	8	2	1	C8(Carbamidomethyl)	69	3.33	2	749.35	1497.69
AELGALPDDFIDSLEK	14149738	NLN	neurolysin, mitochondrial [Homo sapiens]	2	1	1		31	2.1	2	866.938	1732.87
AELGIPLEEVPPEEINYLTR	40018633	IDI1	isopentenyl-diphosphate Delta-isomerase 1 [Homo sapiens]	2	1	1		43	2.66	2	1141.6	2282.19
AELGLNEHHQNEVINYMR	9966793	LZTFL1	leucine zipper transcription factor-like protein 1 [Homo sapiens]	1	1	1	N-Term(Acetyl)	41		3	737.021	2209.05
AELLQVLQSLEAVLIQTVYNTK	126012571	HSPG2	basement membrane-specific heparan sulfate proteoglycan core protein precursor [Homo sapiens]	10	1	1		111	5.8	3	825.137	2473.4
AELLVTEAPSKPITVTVEEQR	126012571	HSPG2	basement membrane-specific heparan sulfate proteoglycan core protein precursor [Homo sapiens]	6	1	1		118	4.82	2	1155.63	2310.26
AELNEFLTR	15718687	RPS3	40S ribosomal protein S3 [Homo sapiens]	2	1	1		49	2.3	2	546.789	1092.57
AELQELNAR	112382237	SYNM	synemin isoform A [Homo sapiens]	6	2	1		61	2.4	2	522.279	1043.55
AELQEVQITEEKPLLPGQTPEAAK	42544213	NDRG2	protein NDRG2 isoform b [Homo sapiens]	1	2	1	N-Term(Acetyl)	15		3	887.806	2661.4
AELRDDPIISTHLAK	28872725	PSMD11	26S proteasome non-ATPase regulatory subunit 11 [Homo sapiens]	2	1	1		14	2.86	3	560.31	1678.91
AELSEGK	63252898;63252902;63252904;63252896	TPM1;TPM1;TPM1;TPM1;	tropomyosin alpha-1 chain isoform 2 [Homo sapiens];tropomyosin alpha-1 chain isoform 2 [Homo sapiens];tropomyosin alpha-1 chain isoform 2 [Homo sapiens];tropomyosin alpha-1 chain isoform 2 [Homo sapiens];	4	4	4		40	1.56	2	733.373	733.373
AELSEGQVR	27597085	TPM1	tropomyosin alpha-1 chain isoform 2 [Homo sapiens]	2	3	1		50	2.16	2	494.757	988.507
AELVGQLQR	269847098	LHPP	phospholysine phosphohistidine inorganic pyrophosphate phosphatase isoform 1 [Homo sapiens]	2	2	1		64	2.55	2	507.291	1013.58
AEMADQAAAWLTR	341916194;178557739	C4B;C4B;	complement C4-B preproprotein [Homo sapiens];complement C4-B preproprotein [Homo sapiens];	12	4	2		92	3.6	2	717.348	1433.68
AEMEAVFLENLR	300068962	HYI	putative hydroxypyruvate isomerase isoform 3 [Homo sapiens]	2	3	1		71	2.83	2	711.359	1421.71
AEMEAVFLENLR	300068962	HYI	putative hydroxypyruvate isomerase isoform 3 [Homo sapiens]	2	3	1	M3(Oxidation)	59	2.43	2	719.357	1437.71
AEMEDLVSSK	92091583;92091586	MYH11;MYH11;	myosin-11 isoform SM1B [Homo sapiens];myosin-11 isoform SM1B [Homo sapiens];	12	4	2		70	2.61	2	554.766	1108.52
AEMEDLVSSKDDVGK	92091583;92091586	MYH11;MYH11;	myosin-11 isoform SM1B [Homo sapiens];myosin-11 isoform SM1B [Homo sapiens];	28	4	2		117	4.18	2	811.885	1622.76
AEMEDLVSSKDDVGK	92091583;92091586	MYH11;MYH11;	myosin-11 isoform SM1B [Homo sapiens];myosin-11 isoform SM1B [Homo sapiens];	8	4	2	M3(Oxidation)	97	3.94	2	819.88	1638.75
AEMELGLR	188497754	HK1	hexokinase-1 isoform HKI [Homo sapiens]	4	4	1		39	1.65	1	918.474	918.474
AEMLEIVQAIYK	98985778	NCALD	neurocalcin-delta [Homo sapiens]	2	1	1		32	1.39	2	704.382	1407.76
AEMTVFVR	7657603	HEBP2	heme-binding protein 2 [Homo sapiens]	4	1	1		39	2.17	2	476.751	952.493
AENNPWVTPIADQFQLGVSHVFEYIR	6912638	RSU1	ras suppressor protein 1 isoform 1 [Homo sapiens]	1	2	1		1		3	1010.85	3030.53
AENQPIRDVLK	31621305	LRPPRC	leucine-rich PPR motif-containing protein, mitochondrial precursor [Homo sapiens]	4	1	1		38	3.51	2	641.859	1282.71
AENQVLAMR	213511012	BCAP31	B-cell receptor-associated protein 31 isoform b [Homo sapiens]	6	2	1		51	2.72	2	516.271	1031.53
AENYDIPSADR	23510340	UBA1	ubiquitin-like modifier-activating enzyme 1 [Homo sapiens]	6	1	1		59	2.62	2	625.788	1250.57
AEPAKIEAFR	4505763	PGK1	phosphoglycerate kinase 1 [Homo sapiens]	2	1	1		48	2.4	2	566.312	1131.62
AEPEDHYFLLTEPPLNTPENR	5031573	ACTR3	actin-related protein 3 [Homo sapiens]	6	1	1		50	4.03	3	828.069	2482.19
AEPIDIQTWILGYR	7661996	LPGAT1	acyl-CoA:lysophosphatidylglycerol acyltransferase 1 [Homo sapiens]	6	1	1		78	2.69	2	837.947	1674.89
AEPLETFPFDQSK	10864011	SQRDL	sulfide:quinone oxidoreductase, mitochondrial [Homo sapiens]	2	1	1		42	1.91	2	754.868	1508.73
AEPPKAPEQEQAAPGPAAGGEAPK	30795231	BASP1	brain acid soluble protein 1 [Homo sapiens]	2	1	1		32	3.63	3	766.719	2298.14
AEPVSPLK	45269137	MFN1	mitofusin-1 [Homo sapiens]	1	1	1	N-Term(Acetyl)	14		1	882.495	882.495
AEQEPTAEQLAQIAAENEEDEHSVNYKPPAQK	4757768	ARHGDIA	rho GDP-dissociation inhibitor 1 isoform a [Homo sapiens]	3	2	1	N-Term(Acetyl)	45		3	1202.9	3606.68
AEQFYCGDTEGKK	51873036	OGDH	2-oxoglutarate dehydrogenase, mitochondrial isoform 1 precursor [Homo sapiens]	2	3	1	C6(Carbamidomethyl)	51	3	2	766.84	1532.67
AEQINQAAGEASAVLAK	7305503	STOML2	stomatin-like protein 2 [Homo sapiens]	2	1	1		110	4.35	2	835.942	1670.88
AEQLLQDAR	119703755	LAMB2	laminin subunit beta-2 precursor [Homo sapiens]	4	1	1		67	2.52	2	1043.55	1043.55
AEQVALSR	108773793	G6PD	glucose-6-phosphate 1-dehydrogenase isoform b [Homo sapiens]	1	1	1	N-Term(Acetyl)	31		1	915.491	915.491
AEQVDPNFYSK	116875831	FAM82B	regulator of microtubule dynamics protein 1 [Homo sapiens]	6	1	1		47	2.64	2	649.308	1297.61
AEQWNVNYVETSAK	33946329	RALA	ras-related protein Ral-A precursor [Homo sapiens]	2	1	1		59	3.17	2	819.892	1638.78
AESEQEAYLR	9845297	DIABLO	diablo homolog, mitochondrial isoform 1 precursor [Homo sapiens]	2	2	1		73	2.39	2	598.282	1195.56
AESEQEAYLRED	9845297	DIABLO	diablo homolog, mitochondrial isoform 1 precursor [Homo sapiens]	2	2	1		65	2.81	2	720.317	1439.63
AESFFQTK	23510451	APEH	acylamino-acid-releasing enzyme [Homo sapiens]	2	1	1		35	2.06	2	479.238	957.469
AESFMFR	47132622	MTAP	S-methyl-5'-thioadenosine phosphorylase [Homo sapiens]	2	1	1		34	1.9	2	444.208	887.409
AESPVKEEAVAEVVTITK	157738649	NEFM	neurofilament medium polypeptide isoform 1 [Homo sapiens]	4	2	1	N-Term(Gln->pyro-Glu)		1.93	3	628.341	1883.01
AESTFLFLVGQDDHNWK	81230485	ACOT1	acyl-coenzyme A thioesterase 1 [Homo sapiens]	4	2	1		57	4.22	3	669.659	2006.96
AESVVLEHR	218083142	CHID1	chitinase domain-containing protein 1 isoform a precursor [Homo sapiens]	2	3	1		40	1.4	2	520.281	1039.55
AETECQNTEYQQLLDIK	195972866	KRT10	keratin, type I cytoskeletal 10 [Homo sapiens]	48	2	1	C5(Carbamidomethyl)	108	3.74	2	1041.99	2082.97
AETEEGPDVLR	38202214	SEC23A	protein transport protein Sec23A [Homo sapiens]	2	1	1		61	2.65	2	608.297	1215.59
AETLEFNDVYQEVK	4507241	SSRP1	FACT complex subunit SSRP1 [Homo sapiens]	1	1	1	N-Term(Acetyl)	6		2	863.913	1726.82
AETLMTVTDPVHDIAFAPNLGR	61743969	SEH1L	nucleoporin SEH1 isoform 2 [Homo sapiens]	2	2	1		36	2.95	3	790.069	2368.19
AETVQAALEEAQR	119703755	LAMB2	laminin subunit beta-2 precursor [Homo sapiens]	6	1	1		80	2.82	2	708.361	1415.71
AETYDFLFK	82659107	RAB4B	ras-related protein Rab-4B [Homo sapiens]	1	1	1	N-Term(Acetyl)	6		1	1175.56	1175.56
AEVEVADELLENLAK	38570062	GET4	Golgi to ER traffic protein 4 homolog [Homo sapiens]	4	1	1		44	2.71	2	821.931	1642.86
AEVSPMYGVQK	118200356	GHITM	growth hormone-inducible transmembrane protein [Homo sapiens]	2	1	1		17	1.09	2	604.803	1208.6
AEVVDEIAAK	157426879	NPLOC4	nuclear protein localization protein 4 homolog [Homo sapiens]	1	1	1	N-Term(Gln->pyro-Glu)		0.92	1	1027.53	1027.53
AEYDLTTR	4503521	EIF3E	eukaryotic translation initiation factor 3 subunit E [Homo sapiens]	1	1	1	N-Term(Acetyl)	23		1	1010.48	1010.48
AEYEGDGIPTVFVAVAGR	5453539	PAICS	multifunctional protein ADE2 isoform 2 [Homo sapiens]	2	2	1		42	1.51	2	925.97	1850.93
AEYLHTWGGLLPVISK	170650661	ENPP1	ectonucleotide pyrophosphatase/phosphodiesterase family member 1 [Homo sapiens]	4	1	1		49	4.46	3	595.33	1783.97
AEYWAVSSLTGENVR	372266169	RAB34	ras-related protein Rab-34 isoform 6 [Homo sapiens]	2	6	1		56	3.34	2	841.415	1681.82
AFAAGADIK	194097323	ECHS1	enoyl-CoA hydratase, mitochondrial [Homo sapiens]	12	1	1		54	2.09	2	863.465	863.462
AFAAQEDLEK	4506467	RDX	radixin [Homo sapiens]	2	1	1		58	2.06	2	561.278	1121.55
AFAETHIK	31621305	LRPPRC	leucine-rich PPR motif-containing protein, mitochondrial precursor [Homo sapiens]	4	1	1		35	1.63	2	458.749	916.488
AFAHLQVPER	126012571	HSPG2	basement membrane-specific heparan sulfate proteoglycan core protein precursor [Homo sapiens]	14	1	1		65	3.63	3	584.317	1167.63
AFALEVIK	29171702	PPA2	inorganic pyrophosphatase 2, mitochondrial isoform 1 precursor [Homo sapiens]	12	4	1		39	1.91	2	445.773	890.538
AFALNDLDDYEK	11056036	TTLL12	tubulin--tyrosine ligase-like protein 12 [Homo sapiens]	2	1	1		54	2.55	2	707.331	1413.65
AFALYK	13027378;19923881	GNPDA1;GNPDA2;	glucosamine-6-phosphate isomerase 1 [Homo sapiens];glucosamine-6-phosphate isomerase 2 [Homo sapiens];	5	2	2		31	1.29	2	356.706	712.405
AFAMIIDK	193083114;222352151	PCBP2;PCBP1;	poly(rC)-binding protein 2 isoform g [Homo sapiens];poly(rC)-binding protein 1 [Homo sapiens];	4	8	2		21	1.43	2	454.749	908.491
AFAVGVQQVLLK	5453998	IPO7	importin-7 [Homo sapiens]	2	1	1		59	2.34	2	636.889	1272.77
AFDITYVR	145309326	LAMC1	laminin subunit gamma-1 precursor [Homo sapiens]	14	1	1		47	2.34	2	984.518	984.516
AFDLIVDRPVTLVR	4758774	NDUFB10	NADH dehydrogenase [ubiquinone] 1 beta subcomplex subunit 10 [Homo sapiens]	12	1	1		45	2.93	2	807.474	1613.94
AFDLVPPEAVPEQK	63055049	PGM2	phosphoglucomutase-2 [Homo sapiens]	2	1	1		24	2.28	2	770.407	1539.81
AFDQIR	4507521	TKT	transketolase [Homo sapiens]	22	1	1		36	2.06	2	749.395	749.395
AFDSGIIPMEFVNK	38569423	ACLY	ATP-citrate synthase isoform 2 [Homo sapiens]	2	2	1		37	2.33	2	784.396	1567.79
AFEDEMSGR	112382250	SPTBN1	spectrin beta chain, brain 1 isoform 1 [Homo sapiens]	4	2	1		52	2.36	2	1041.43	1041.43
AFELMHSGK	71565154	ADH5	alcohol dehydrogenase class-3 [Homo sapiens]	2	1	1		34	1.55	2	510.253	1019.5
AFENDVDALCNLR	119943100	PCCB	propionyl-CoA carboxylase beta chain, mitochondrial isoform 1 [Homo sapiens]	2	2	1	C10(Carbamidomethyl)	66	2.11	2	768.862	1536.72
AFEPLR	149363636	PLXNB2	plexin-B2 precursor [Homo sapiens]	3	1	1		34	1.26	2	732.403	732.403
AFEYNMQIFNELDQAGSTLAR	187761311	HMOX2	heme oxygenase 2 [Homo sapiens]	2	1	1		49	2.63	2	1209.58	2418.15
AFFAGSQR	38202257;88900491	GANAB;GANAB;	neutral alpha-glucosidase AB isoform 3 precursor [Homo sapiens];neutral alpha-glucosidase AB isoform 3 precursor [Homo sapiens];	4	2	2		58	2.12	2	883.442	883.442
AFFESHPAPSAER	158937236	NPEPPS	puromycin-sensitive aminopeptidase [Homo sapiens]	2	1	1		73	3	2	723.345	1445.68
AFFPCFDTPAVK	40316915	RNPEP	aminopeptidase B [Homo sapiens]	2	1	1	C5(Carbamidomethyl)	19	1.81	2	700.34	1399.67
AFFPNMVNMIVLDK	122939159	PADI2	protein-arginine deiminase type-2 [Homo sapiens]	2	1	1		18	1.81	2	819.924	1638.84
AFFSEVER	124494254	PA2G4	proliferation-associated protein 2G4 [Homo sapiens]	6	1	1		26	1.49	2	492.742	984.476
AFGAPVPSVQWLDEDGTTVLQDER	221316760	L1CAM	neural cell adhesion molecule L1 isoform 3 precursor [Homo sapiens]	4	3	1		72	3.28	2	1315.64	2630.28
AFGFSHLEALLDDSK	109148508	OTUB1	ubiquitin thioesterase OTUB1 [Homo sapiens]	28	1	1		74	4.43	2	825.414	1649.82
AFGGQSLK	156416003	SDHA	succinate dehydrogenase [ubiquinone] flavoprotein subunit, mitochondrial [Homo sapiens]	4	1	1		40	1.63	2	807.441	807.441
AFGHHAVSLLDGGLR	61835204	MPST	3-mercaptopyruvate sulfurtransferase isoform 2 [Homo sapiens]	6	2	1		48	4.05	3	517.279	1549.82
AFGPGLEGGLVNK	188595687	FLNC	filamin-C isoform b [Homo sapiens]	6	2	1		55	2.61	2	629.846	1258.68
AFGPGLEPTGCIVDKPAEFTIDAR	188595687	FLNC	filamin-C isoform b [Homo sapiens]	10	2	1	C11(Carbamidomethyl)	84	4.34	2	1281.14	2561.28
AFGPGLQGGSAGSPAR	116063573	FLNA	filamin-A isoform 1 [Homo sapiens]	10	2	1		98	3.57	2	715.365	1429.72
AFHITNDEPIPFWTFLSR	8393516	NSDHL	sterol-4-alpha-carboxylate 3-dehydrogenase, decarboxylating [Homo sapiens]	2	1	1		35	3.13	3	731.038	2191.1
AFHNEAQVNPER	57863257	TCP1	T-complex protein 1 subunit alpha isoform a [Homo sapiens]	6	2	1		38	2.72	2	706.342	1411.68
AFIDQGK	19923437	AK3	GTP:AMP phosphotransferase, mitochondrial isoform a [Homo sapiens]	5	1	1		38	1.4	2	389.709	778.411
AFIDVTAAAENIR	119395742	ITGA6	integrin alpha-6 isoform b precursor [Homo sapiens]	6	2	1		75	2.97	2	695.871	1390.73
AFIGFEGVK	58530840	DSP	desmoplakin isoform I [Homo sapiens]	4	2	1		43	1.58	2	484.266	967.524
AFIISFK	116875844	PPCS	phosphopantothenate--cysteine ligase isoform a [Homo sapiens]	2	2	1		35	1.54	2	413.248	825.489
AFIITINSFGTELSK	19913432	ATP6V0D1	V-type proton ATPase subunit d 1 [Homo sapiens]	2	1	1		45	2.14	2	820.95	1640.89
AFIPAIDSFGFETDLR	217272894	EFTUD2	116 kDa U5 small nuclear ribonucleoprotein component isoform b [Homo sapiens]	6	2	1		84	3	2	899.956	1798.91
AFIPGGPSPGSR	229093316	PLBD2	putative phospholipase B-like 2 isoform 1 precursor [Homo sapiens]	4	1	1		50	1.89	2	571.8	1142.59
AFIPLPSAVVQAVFGR	116812630	SDR39U1	epimerase family protein SDR39U1 [Homo sapiens]	4	1	1		74	3.2	2	836.484	1671.96
AFIPQLLSR	155969707	IDE	insulin-degrading enzyme isoform 1 [Homo sapiens]	2	2	1		50	1.91	2	522.813	1044.62
AFITNIPFDVK	157412270	HNRNPM	heterogeneous nuclear ribonucleoprotein M isoform b [Homo sapiens]	20	2	1		49	2.04	2	632.851	1264.69
AFKDEYMVNLVR	27886582	MRPL39	39S ribosomal protein L39, mitochondrial isoform a [Homo sapiens]	2	2	1		73	2.69	2	742.883	1484.76
AFLADPSAFVAAAPVAAATTAAPAAAAAPAK	16933546	RPLP0	60S acidic ribosomal protein P0 [Homo sapiens]	2	1	1		59	4.26	4	688.873	2752.47
AFLASGPYLTHQQK	6274550	NDUFB9	NADH dehydrogenase [ubiquinone] 1 beta subcomplex subunit 9 [Homo sapiens]	4	1	1	N-Term(Acetyl)	43		2	801.92	1602.83
AFLASPEYVNLPINGNGK	4504183	GSTP1	glutathione S-transferase P [Homo sapiens]	4	2	1		56	3.27	2	952.5	1903.99
AFLASPEYVNLPINGNGKQ	4504183	GSTP1	glutathione S-transferase P [Homo sapiens]	2	2	1		40	2.54	2	1016.53	2032.05
AFLDALQNQAEASSK	155722983	TRAP1	heat shock protein 75 kDa, mitochondrial precursor [Homo sapiens]	6	1	1		88	3.61	2	796.9	1592.79
AFLDFHALPYQVVEVNPVR	13376617	PTGES2	prostaglandin E synthase 2 isoform 1 [Homo sapiens]	10	1	1		53	4.35	3	1107.59	2214.17
AFLDFHALPYQVVEVNPVRR	13376617	PTGES2	prostaglandin E synthase 2 isoform 1 [Homo sapiens]	8	1	1		39	4.1	4	593.323	2370.27
AFLEENNLDYIIR	324021716	PPP5C	serine/threonine-protein phosphatase 5 isoform 2 [Homo sapiens]	2	2	1		70	3.49	2	805.416	1609.83
AFLFDVVSK	11995472	RRAGC	ras-related GTP-binding protein C [Homo sapiens]	3	2	1		26	1.69	2	513.287	1025.57
AFLHVPAK	115298674	NID1	nidogen-1 precursor [Homo sapiens]	15	1	1		44	2.59	2	441.767	882.519
AFLLFPTIER	11345458	C2orf43	UPF0554 protein C2orf43 [Homo sapiens]	4	1	1		53	2.49	2	603.848	1206.69
AFLLMASQYQQPHENDVAALLKPISEK	5453593	CAP2	adenylyl cyclase-associated protein 2 [Homo sapiens]	2	1	1		23	3.61	3	1014.53	3041.58
AFLLSLAALR	72534684	PLD3	phospholipase D3 [Homo sapiens]	4	1	1		62	2.21	2	537.837	1074.67
AFLPAMTK	142976729	HSD17B11	estradiol 17-beta-dehydrogenase 11 precursor [Homo sapiens]	2	1	1		36	1.45	2	439.744	878.481
AFLQGGQEATDIALLLR	299890871	DCTN1	dynactin subunit 1 isoform 5 [Homo sapiens]	6	6	1		109	3.52	2	908.504	1816
AFLSSHLQDLSTIVR	116008152	COL15A1	collagen alpha-1(XV) chain precursor [Homo sapiens]	6	1	1		67	4.14	2	843.966	1686.92
AFLSSR	110611233	COL18A1	collagen alpha-1(XVIII) chain isoform 2 precursor [Homo sapiens]	4	2	1		37	1.68	1	680.374	680.374
AFLTLAEDILR	256222019	RAB10	ras-related protein Rab-10 [Homo sapiens]	12	1	1		59	2.92	2	631.362	1261.72
AFMTADLPNELIELLEK	4758012	CLTC	clathrin heavy chain 1 [Homo sapiens]	6	3	1		41	2.95	2	974.012	1947.02
AFNADFH	226958412	IVD	isovaleryl-CoA dehydrogenase, mitochondrial isoform 1 precursor [Homo sapiens]	2	2	1		48	1.81	2	411.184	821.361
AFNFLNEIK	223468574	VAMP7	vesicle-associated membrane protein 7 isoform 2 [Homo sapiens]	2	3	1		28	1.61	2	548.295	1095.58
AFPALTSLDLSDNPGLGER	4557417	CD14	monocyte differentiation antigen CD14 precursor [Homo sapiens]	4	1	1		92	3.87	2	987.003	1973
AFPAWADTSVLSR	11095441	ALDH6A1	methylmalonate-semialdehyde dehydrogenase [acylating], mitochondrial precursor [Homo sapiens]	20	1	1		80	3.18	2	710.867	1420.72
AFPCWDEPAIK	158937236	NPEPPS	puromycin-sensitive aminopeptidase [Homo sapiens]	2	1	1	C4(Carbamidomethyl)	40	1.85	2	667.318	1333.63
AFPDSPGLNR	4507185	SPR	sepiapterin reductase [Homo sapiens]	2	1	1		23	1.27	2	537.273	1073.54
AFPLFTHR	325652118	NPEPL1	probable aminopeptidase NPEPL1 isoform 3 [Homo sapiens]	2	3	1		35	1.78	2	494.771	988.535
AFPNPYADYNK	212274337	LANCL1	lanC-like protein 1 [Homo sapiens]	6	1	1		45	2.2	2	650.304	1299.6
AFQIMQEELR	374532823	GOLGB1	Golgin subfamily B member 1 isoform 4 [Homo sapiens]	1	4	1		5		2	632.825	1264.64
AFQNVFAPR	4504061	GNS	N-acetylglucosamine-6-sulfatase precursor [Homo sapiens]	4	1	1		52	2.31	2	525.281	1049.55
AFQPFFVELTMPYSVIR	66932947	A2M	alpha-2-macroglobulin precursor [Homo sapiens]	2	2	1		55	3.04	2	1023.03	2045.06
AFQPLVK	4503349	DNASE2	deoxyribonuclease-2-alpha precursor [Homo sapiens]	6	1	1		35		2	401.744	802.481
AFQSLLTEVNK	4758906	SERPINB9	serpin B9 [Homo sapiens]	8	1	1		62	2.42	2	625.345	1249.68
AFQVWSDVTPLR	11342666	MMP2	72 kDa type IV collagenase isoform a preproprotein [Homo sapiens]	6	2	1		67	2.66	2	709.875	1418.74
AFRGEQFVLEK	4758074	CRYBB3	beta-crystallin B3 [Homo sapiens]	6	1	1		28	2.63	3	662.358	1323.71
AFSDPFVEAEK	38327039	HSPA4	heat shock 70 kDa protein 4 [Homo sapiens]	2	1	1		55	1.89	2	620.299	1239.59
AFSGYLGTDQSK	33413400	ESD	S-formylglutathione hydrolase [Homo sapiens]	6	1	1		69	2.72	2	637.307	1273.61
AFSITQGLLK	31657129	PFAS	phosphoribosylformylglycinamidine synthase [Homo sapiens]	2	1	1		54	1.97	2	539.319	1077.63
AFSVFLFNTENK	40018633	IDI1	isopentenyl-diphosphate Delta-isomerase 1 [Homo sapiens]	2	1	1		42	1.94	2	708.863	1416.72
AFSVNIFK	112380628	LAMP1	lysosome-associated membrane glycoprotein 1 precursor [Homo sapiens]	9	1	1		33	1.54	2	463.262	925.517
AFSYYGPLR	306482694	SRSF7	serine/arginine-rich splicing factor 7 isoform 2 [Homo sapiens]	13	2	1		41	1.95	2	537.279	1073.54
AFTGFIVEADTPGIQIGR	4557231	ACADM	medium-chain specific acyl-CoA dehydrogenase, mitochondrial isoform a precursor [Homo sapiens]	10	2	1		69	3.61	2	946.501	1891.99
AFTHTAQYDEAISDYFR	20127454	ATIC	bifunctional purine biosynthesis protein PURH [Homo sapiens]	6	1	1		91	4.42	3	1017.96	2034.92
AFTPFSGPK	149589008	PEPD	xaa-Pro dipeptidase isoform 1 [Homo sapiens]	2	3	1		54	1.81	2	476.251	951.494
AFTSLSLYMKPPVK	380503846	LAMA4	laminin subunit alpha-4 isoform 2 precursor [Homo sapiens]	2	2	1		78	3.31	2	791.442	1581.88
AFTSLSLYMKPPVK	380503846	LAMA4	laminin subunit alpha-4 isoform 2 precursor [Homo sapiens]	2	2	1	M9(Oxidation)	47	2.44	2	799.439	1597.87
AFVAGVLPFK	4506589	RTCA	RNA 3'-terminal phosphate cyclase isoform b [Homo sapiens]	2	2	1		51	2.13	2	524.814	1048.62
AFVDFLSDEIK	4502491	C1QBP	complement component 1 Q subcomponent-binding protein, mitochondrial precursor [Homo sapiens]	20	1	1		68	2.56	2	642.33	1283.65
AFVDFLSDEIKEER	4502491	C1QBP	complement component 1 Q subcomponent-binding protein, mitochondrial precursor [Homo sapiens]	20	1	1		84	4.42	3	849.422	1697.84
AFVDFLSDEIKEERK	4502491	C1QBP	complement component 1 Q subcomponent-binding protein, mitochondrial precursor [Homo sapiens]	4	1	1		47	3.53	3	609.317	1825.94
AFVGNQLPFIGFTYYR	41872583	ROCK2	rho-associated protein kinase 2 [Homo sapiens]	2	1	1		5	1.14	2	946.989	1892.97
AFYAELYHIISSNLEK	30410792	PSME2	proteasome activator complex subunit 2 [Homo sapiens]	12	1	1		59	4.93	3	949.487	1897.97
AFYLEAR	7706200	THEM6	UPF0670 protein C8orf55 precursor [Homo sapiens]	2	1	1		37	1.53	2	435.23	869.452
AFYNNVLGEYEEYITK	4557809	OAT	ornithine aminotransferase, mitochondrial isoform 1 [Homo sapiens]	2	1	1		33	2.39	2	976.968	1952.93
AFYPEEISSMVLTK	124256496;167466173	HSPA1L;HSPA1B;	heat shock 70 kDa protein 1-like [Homo sapiens];heat shock 70 kDa protein 1A/1B [Homo sapiens];	26	2	2		61	2.78	2	807.91	1614.81
AFYPEEISSMVLTK	124256496;167466173	HSPA1L;HSPA1B;	heat shock 70 kDa protein 1-like [Homo sapiens];heat shock 70 kDa protein 1A/1B [Homo sapiens];	8	2	2	M10(Oxidation)	59	2.17	2	815.907	1630.81
AFYQQPDADIIGYVASEEAFVK	6005995	CLTB	clathrin light chain B isoform b [Homo sapiens]	4	1	1		34	2.23	2	1231.1	2461.19
AGAAAILIR	58197556	IBA57	putative transferase CAF17, mitochondrial precursor [Homo sapiens]	2	1	1		68	2.34	2	428.274	855.541
AGAAGAASPEAR	285002257	C6orf222	uncharacterized protein C6orf222 [Homo sapiens]	2	1	1		18	1.77	2	514.76	1028.51
AGAAGTAEATAR	31543106	BCAM	basal cell adhesion molecule isoform 1 precursor [Homo sapiens]	27	2	1		86	3.3	2	523.765	1046.52
AGAAPYVQAFDSLLAGPVAEYLK	5453595	CAP1	adenylyl cyclase-associated protein 1 [Homo sapiens]	8	1	1		67	4.03	2	1176.12	2351.23
AGAFEHLPSLR	5729718	TPBG	trophoblast glycoprotein precursor [Homo sapiens]	2	1	1		19	1.77	3	399.885	1197.64
AGAGALLR	21264345	PRPH	peripherin [Homo sapiens]	9	1	1		75	2.71	2	364.725	728.442
AGAGDFMR	192448443	FKBP10	peptidyl-prolyl cis-trans isomerase FKBP10 precursor [Homo sapiens]	2	1	1		62	2.18	2	412.69	824.372
AGAGLSSLCLVLSTRPHS	7524354	DDAH2	N(G),N(G)-dimethylarginine dimethylaminohydrolase 2 [Homo sapiens]	4	1	1	C9(Carbamidomethyl)	70	3.51	2	913.486	1825.96
AGAGSATLSMAYAGAR	21735621	MDH2	malate dehydrogenase, mitochondrial precursor [Homo sapiens]	39	1	1		117	4.32	2	727.859	1454.71
AGAGSATLSMAYAGAR	21735621	MDH2	malate dehydrogenase, mitochondrial precursor [Homo sapiens]	14	1	1	M10(Oxidation)	99	2.83	2	735.856	1470.7
AGAHLQGGAK	7669492	GAPDH	glyceraldehyde-3-phosphate dehydrogenase isoform 1 [Homo sapiens]	45	2	1		50	3.33	2	455.249	909.491
AGAHLQGGAKR	7669492	GAPDH	glyceraldehyde-3-phosphate dehydrogenase isoform 1 [Homo sapiens]	7	2	1		29	2.12	2	533.301	1065.6
AGALLPAIHEQLR	21264602	LAMA5	laminin subunit alpha-5 precursor [Homo sapiens]	16	1	1		71	3.62	3	694.907	1388.8
AGALNSNDAFVLK	38044288	GSN	gelsolin isoform b [Homo sapiens]	39	3	1		99	3.06	2	660.353	1319.7
AGALQCSPSDAYTK	223029410	TLN1	talin-1 [Homo sapiens]	6	1	1	C6(Carbamidomethyl)	68	3.18	2	734.843	1468.68
AGALQVCPTDSYTK	156938343	TLN2	talin-2 [Homo sapiens]	2	1	1	C7(Carbamidomethyl)	50	2.83	2	755.867	1510.73
AGATSEGVLANFFNSLLSK	166795297	DYNC1LI1	cytoplasmic dynein 1 light intermediate chain 1 [Homo sapiens]	1	1	1		5		2	963.504	1926
AGAYDFPSPEWDTVTPEAK	26667183;25952118;26667191	CAMK2D;CAMK2A;CAMK2G;	calcium/calmodulin-dependent protein kinase type II subunit delta isoform 1 [Homo sapiens];calcium/calmodulin-dependent protein kinase type II subunit alpha isoform 2 [Homo sapiens];calcium/calmodulin-dependent protein kinase type II subunit gamma isoform 4 [Homo sapiens];	2	21	3		44	2.8	2	1040.98	2080.95
AGCQVVAPSDMMDGR	189083849	ALAD	delta-aminolevulinic acid dehydratase [Homo sapiens]	4	1	1	C3(Carbamidomethyl)	64	2.69	2	797.346	1593.68
AGDEFVEK	296179429	HADH	hydroxyacyl-coenzyme A dehydrogenase, mitochondrial isoform 2 precursor [Homo sapiens]	2	2	1		68	2.39	2	447.714	894.42
AGDFLEANYMNLQR	115298678	C3	complement C3 precursor [Homo sapiens]	16	1	1		66	3.2	2	821.389	1641.77
AGDKDDITEPAVCALR	12056468	JUP	junction plakoglobin [Homo sapiens]	2	1	1	C13(Carbamidomethyl)	51	3.84	2	865.924	1730.84
AGDKPHMQTYEVDLNK	115387094	SDHB	succinate dehydrogenase [ubiquinone] iron-sulfur subunit, mitochondrial precursor [Homo sapiens]	8	1	1		76	6.47	3	615.966	1845.88
AGDLVFAK	7705320	HDGFRP3	hepatoma-derived growth factor-related protein 3 [Homo sapiens]	2	1	1		43	1.85	2	410.733	820.459
AGDMENAENILTVMR	31621305	LRPPRC	leucine-rich PPR motif-containing protein, mitochondrial precursor [Homo sapiens]	4	1	1		141	3.65	2	832.394	1663.78
AGDMENAENILTVMR	31621305	LRPPRC	leucine-rich PPR motif-containing protein, mitochondrial precursor [Homo sapiens]	4	1	1	M4(Oxidation)	109	3.63	2	840.392	1679.78
AGDPLDLVALAEQVQK	187155251	C1orf50	uncharacterized protein C1orf50 [Homo sapiens]	2	1	1		66	3.42	2	833.955	1666.9
AGDREDITEPAICALR	4503131	CTNNB1	catenin beta-1 [Homo sapiens]	2	1	1	C13(Carbamidomethyl)	60	3.59	2	893.943	1786.88
AGDTVIPLYIPQCGECK	71565154	ADH5	alcohol dehydrogenase class-3 [Homo sapiens]	4	1	1	C13(Carbamidomethyl); C16(Carbamidomethyl)	47	2.71	2	960.964	1920.92
AGEQDATIHLK	336285443	NCAM1	neural cell adhesion molecule 1 isoform 4 precursor [Homo sapiens]	2	5	1		53	2.76	2	591.811	1182.61
AGEQVTYTCATYYK	62739186	CFH	complement factor H isoform a precursor [Homo sapiens]	2	1	1	C9(Carbamidomethyl)	53	2.86	2	827.877	1654.75
AGESVELFGK	116008188	MYLK	myosin light chain kinase, smooth muscle isoform 2 [Homo sapiens]	39	4	1		78	3.01	2	518.77	1036.53
AGESVLVHGASGGVGLAACQIAR	13236495	CRYZ	quinone oxidoreductase isoform a [Homo sapiens]	10	3	1	C19(Carbamidomethyl)	65	5.06	3	727.38	2180.13
AGEVINQPMMMAAR	4507877	VCL	vinculin isoform VCL [Homo sapiens]	4	2	1		66	3.69	2	759.866	1518.72
AGEVINQPMMMAAR	4507877	VCL	vinculin isoform VCL [Homo sapiens]	4	2	1	M10(Oxidation)	54	2.25	2	767.863	1534.72
AGEVINQPMMMAAR	4507877	VCL	vinculin isoform VCL [Homo sapiens]	2	2	1	M10(Oxidation); M11(Oxidation)	30	1.63	2	775.863	1550.72
AGEVQEPELR	4502337	AZGP1	zinc-alpha-2-glycoprotein precursor [Homo sapiens]	2	1	1		56	3.03	2	564.289	1127.57
AGEYIFER	11095441	ALDH6A1	methylmalonate-semialdehyde dehydrogenase [acylating], mitochondrial precursor [Homo sapiens]	6	1	1		74	2.58	2	492.743	984.479
AGFAGDDAPR	88953571;4501883;4501885;153791352	POTEI;ACTA2;ACTB;POTEF;	PREDICTED: POTE ankyrin domain family member I isoform 2 [Homo sapiens];actin, aortic smooth muscle [Homo sapiens];actin, cytoplasmic 1 [Homo sapiens];POTE ankyrin domain family member F [Homo sapiens];	96	11	4		85	2.7	2	488.731	976.454
AGFAGDQIPK	11342680;5031569	ACTR1B;ACTR1A;	beta-centractin [Homo sapiens];alpha-centractin [Homo sapiens];	8	2	2		74	2.3	2	502.266	1003.52
AGFALDEGIANPTDAFTVFYSER	4501901	ACY1	aminoacylase-1 isoform a [Homo sapiens]	4	3	1		70	3.51	2	1246.09	2491.18
AGFFGDAMK	126012571	HSPG2	basement membrane-specific heparan sulfate proteoglycan core protein precursor [Homo sapiens]	4	1	1		37	1.25	2	472.221	943.436
AGFPLAVHSGAAR	19923817	PECR	peroxisomal trans-2-enoyl-CoA reductase [Homo sapiens]	2	1	1		52	2.04	2	627.343	1253.68
AGFSSTSYR	21264345	PRPH	peripherin [Homo sapiens]	2	1	1		67	1.54	2	488.229	975.45
AGGADAVQTVTGGLR	21264315	EHD4	EH domain-containing protein 4 [Homo sapiens]	2	1	1		68	3.76	2	686.864	1372.72
AGGAFDPYTLVR	22035698	SYNGR1	synaptogyrin-1 isoform 1b [Homo sapiens]	11	2	1		69	3.04	2	633.828	1266.65
AGGAGVPAFYTPTGYGTLVQEGGSPIK	4557817	OXCT1	succinyl-CoA:3-ketoacid-coenzyme A transferase 1, mitochondrial precursor [Homo sapiens]	32	1	1		67	4.42	3	865.776	2595.31
AGGEAGVTLGQPHLSR	4503507	EIF2S3	eukaryotic translation initiation factor 2 subunit 3 [Homo sapiens]	1	1	1	N-Term(Acetyl)	90		2	796.414	1591.82
AGGEFLLR	213417820	RENBP	N-acylglucosamine 2-epimerase [Homo sapiens]	2	1	1		60	1.97	2	431.743	862.479
AGGFLMK	4505763	PGK1	phosphoglycerate kinase 1 [Homo sapiens]	21	1	1		43	1.79	2	362.197	723.387
AGGFLMK	4505763	PGK1	phosphoglycerate kinase 1 [Homo sapiens]	2	1	1	M6(Oxidation)	36	1.44	2	370.194	739.381
AGGIETIANEYSDR	38327039	HSPA4	heat shock 70 kDa protein 4 [Homo sapiens]	2	1	1		77	4.01	2	748.356	1495.7
AGGLIYQLDSYAPR	7706667	TRAPPC4	trafficking protein particle complex subunit 4 [Homo sapiens]	2	1	1		58	2.86	2	762.397	1523.79
AGGPATPLSPTR	27436951	LMNB2	lamin-B2 [Homo sapiens]	12	1	1		79	2.94	2	562.807	1124.61
AGGPTTPLSPTR	5031877	LMNB1	lamin-B1 isoform 1 [Homo sapiens]	2	1	1		59	2.62	2	577.812	1154.62
AGGSASAMLQPLLDNQVGFK	4506193	PSMB1	proteasome subunit beta type-1 [Homo sapiens]	4	1	1	M8(Oxidation)	54	2.58	2	1010.51	2020.02
AGGSASAMLQPLLDNQVGFK	4506193	PSMB1	proteasome subunit beta type-1 [Homo sapiens]	8	1	1		44	2.71	2	1002.52	2004.02
AGGVFTPGAAFSK	55770836	SCCPDH	saccharopine dehydrogenase-like oxidoreductase [Homo sapiens]	2	1	1		64	2.91	2	605.317	1209.63
AGGVLAYELLPALDEVLASDSR	66346698	NAGLU	alpha-N-acetylglucosaminidase precursor [Homo sapiens]	2	1	1		60	3.32	2	1130.1	2259.2
AGIAHLYGIAGSTNVTGDQVK	16579888	FBP1	fructose-1,6-bisphosphatase 1 [Homo sapiens]	2	1	1		61	3.03	2	1036.54	2072.08
AGIATHFVDSEK	37594471	HIBCH	3-hydroxyisobutyryl-CoA hydrolase, mitochondrial isoform 1 precursor [Homo sapiens]	6	2	1		73	3.74	2	637.824	1274.64
AGIISTVEVLK	158937236	NPEPPS	puromycin-sensitive aminopeptidase [Homo sapiens]	4	1	1		73	2.62	2	565.345	1129.68
AGIPVYAWK	9951915	AHCY	adenosylhomocysteinase isoform 1 [Homo sapiens]	11	2	1		37	2.32	2	502.782	1004.56
AGITTIEAVK	24119203	TPM3	tropomyosin alpha-3 chain isoform 2 [Homo sapiens]	5	4	1	N-Term(Acetyl)	63		2	522.801	1044.6
AGITTIEAVKR	24119203	TPM3	tropomyosin alpha-3 chain isoform 2 [Homo sapiens]	4	4	1	N-Term(Acetyl)	59		2	600.852	1200.7
AGKEPGLQIWR	38044288	GSN	gelsolin isoform b [Homo sapiens]	40	3	1		73	4	3	627.852	1254.7
AGKLDPHLVLDQLR	12667788;367460087	MYH9;MYH10;	myosin-9 [Homo sapiens];myosin-10 isoform 2 [Homo sapiens];	4	4	2		38	3.69	3	525.639	1574.9
AGKPVICATQMLESMIK	33286418;33286420	PKM;PKM;	pyruvate kinase isozymes M1/M2 isoform a [Homo sapiens];pyruvate kinase isozymes M1/M2 isoform a [Homo sapiens];	30	6	2	C7(Carbamidomethyl)	103	5.03	3	938.99	1876.97
AGKPVICATQMLESMIK	33286418;33286420	PKM;PKM;	pyruvate kinase isozymes M1/M2 isoform a [Homo sapiens];pyruvate kinase isozymes M1/M2 isoform a [Homo sapiens];	4	6	2	C7(Carbamidomethyl); M11(Oxidation)	59	2.6	3	946.987	1892.97
AGKPVICATQMLESMIK	33286418;33286420	PKM;PKM;	pyruvate kinase isozymes M1/M2 isoform a [Homo sapiens];pyruvate kinase isozymes M1/M2 isoform a [Homo sapiens];	2	6	2	C7(Carbamidomethyl); M11(Oxidation); M15(Oxidation)	45	1.2	2	954.982	1908.96
AGLAASLAGPHSIVGR	118582275	SOD3	extracellular superoxide dismutase [Cu-Zn] precursor [Homo sapiens]	34	1	1		103	4.81	3	738.917	1476.83
AGLAPLEVR	256222415	FLNB	filamin-B isoform 4 [Homo sapiens]	2	4	1		69	2.79	2	463.277	925.547
AGLELGAEPETIVNSGLISPEGLAIDHIR	144953895	NID2	nidogen-2 precursor [Homo sapiens]	28	1	1		100	7.48	3	991.198	2971.58
AGLELLSDQGYR	9506689	EXOSC4	exosome complex component RRP41 [Homo sapiens]	1	1	1	N-Term(Acetyl)	74		2	682.347	1363.69
AGLGHPAAFGR	6912328	DDAH1	N(G),N(G)-dimethylarginine dimethylaminohydrolase 1 isoform 1 [Homo sapiens]	5	1	1	N-Term(Acetyl)	60		2	548.291	1095.57
AGLGSGLSLSGLVHPELSR	76496475	ACADVL	very long-chain specific acyl-CoA dehydrogenase, mitochondrial isoform 2 precursor [Homo sapiens]	12	2	1		107	5.11	2	925.511	1850.01
AGLIDWNMFVK	45439327	PPL	periplakin [Homo sapiens]	2	1	1		44	2.3	2	647.338	1293.67
AGLLEPEVFHLNPAK	4503023	CPT2	carnitine O-palmitoyltransferase 2, mitochondrial precursor [Homo sapiens]	2	1	1		53	2.71	2	817.95	1634.89
AGLLFIFNFHPSK	189458812	GBE1	1,4-alpha-glucan-branching enzyme [Homo sapiens]	2	1	1		34	1.45	2	745.912	1490.82
AGLLNTSGTK	39780552	VAC14	protein VAC14 homolog [Homo sapiens]	2	1	1		85	2.38	2	481.269	961.53
AGLLRPDYALLGHR	156616294	PGLYRP2	N-acetylmuramoyl-L-alanine amidase precursor [Homo sapiens]	2	1	1		55	4.75	3	517.964	1551.88
AGLNSLEAVK	4507651	TPM4	tropomyosin alpha-4 chain isoform 2 [Homo sapiens]	1	1	1	N-Term(Acetyl)	54		2	522.292	1043.58
AGLNSLEAVKR	4507651	TPM4	tropomyosin alpha-4 chain isoform 2 [Homo sapiens]	1	1	1	N-Term(Acetyl)	47		2	600.342	1199.68
AGLPCQDLEFVQFHPTGIYGAGCLITEGCR	156416003	SDHA	succinate dehydrogenase [ubiquinone] flavoprotein subunit, mitochondrial [Homo sapiens]	2	1	1	C5(Carbamidomethyl); C23(Carbamidomethyl); C29(Carbamidomethyl)	30	3.82	3	1122.86	3366.57
AGLQFPVGR	10800144	HIST1H2AJ	histone cluster 1, H2aj [Homo sapiens]	12	17	1		65	2.24	2	472.77	944.531
AGLQVYNK	187828910	CD59	CD59 glycoprotein preproprotein [Homo sapiens]	6	1	1		49	2.27	2	446.749	892.489
AGLRPGDVILAIGEQMVQNAEDVYEAVR	7019477	HTRA2	serine protease HTRA2, mitochondrial isoform 1 preproprotein [Homo sapiens]	2	2	1		80	4.74	3	1005.19	3013.55
AGLSSGFIGCVR	126012571	HSPG2	basement membrane-specific heparan sulfate proteoglycan core protein precursor [Homo sapiens]	10	1	1	C10(Carbamidomethyl)	77	3.69	2	612.318	1223.63
AGLTDLQR	6005745	DCTN3	dynactin subunit 3 isoform 1 [Homo sapiens]	1	2	1	N-Term(Acetyl)	46		1	915.491	915.491
AGLVDDFEK	5453559	ATP5H	ATP synthase subunit d, mitochondrial isoform a [Homo sapiens]	9	2	1		63	2.54	2	497.249	993.489
AGLVDDFEKK	5453559	ATP5H	ATP synthase subunit d, mitochondrial isoform a [Homo sapiens]	4	2	1		64	2.32	2	561.297	1121.59
AGLVELLLR	5803177	SNTB2	beta-2-syntrophin [Homo sapiens]	3	1	1		67	2.71	2	492.316	983.625
AGLVGPEFHEK	41322910	PLEC	plectin isoform 1d [Homo sapiens]	8	8	1		50	2.21	2	592.311	1183.61
AGMSAEQAQGLLEK	7705704	GSTK1	glutathione S-transferase kappa 1 isoform a [Homo sapiens]	2	4	1	M3(Oxidation)	112	3.69	2	724.858	1448.71
AGMSAEQAQGLLEK	7705704	GSTK1	glutathione S-transferase kappa 1 isoform a [Homo sapiens]	6	4	1		94	3.33	2	716.86	1432.71
AGMVNAWTPSSNDDNPWIQVNLLR	167830475	MFGE8	lactadherin isoform a preproprotein [Homo sapiens]	1	2	1		39		3	900.109	2698.31
AGNASKDEIDSAVK	47419914	WARS	tryptophan--tRNA ligase, cytoplasmic isoform a [Homo sapiens]	2	1	1		80	4.1	2	702.856	1404.7
AGNFDSEER	41327712	CRK	adapter molecule crk isoform a [Homo sapiens]	1	2	1	N-Term(Acetyl)	14		1	1066.45	1066.45
AGNGQWASVIR	54112121	SF3B3	splicing factor 3B subunit 3 [Homo sapiens]	2	1	1		65	2.7	2	579.804	1158.6
AGNNMLLVGVHGPR	116063573	FLNA	filamin-A isoform 1 [Homo sapiens]	12	2	1		79	3.89	2	717.887	1434.77
AGNSLAASTAEETAGSAQGR	119703755	LAMB2	laminin subunit beta-2 precursor [Homo sapiens]	8	1	1		105	5.12	2	924.942	1848.88
AGNVIFR	4557817	OXCT1	succinyl-CoA:3-ketoacid-coenzyme A transferase 1, mitochondrial precursor [Homo sapiens]	2	1	1		55	2.17	2	388.728	776.448
AGPILELEQWIDK	16418349	MMAB	cob(I)yrinic acid a,c-diamide adenosyltransferase, mitochondrial precursor [Homo sapiens]	4	1	1		41	2.44	2	756.41	1511.81
AGPIWDLR	156151392;228008398	HNRNPR;SYNCRIP;	heterogeneous nuclear ribonucleoprotein R isoform 4 [Homo sapiens];heterogeneous nuclear ribonucleoprotein Q isoform 3 [Homo sapiens];	20	11	2		62	2.17	2	464.257	927.504
AGQAVDDFIEK	40068518	PGD	6-phosphogluconate dehydrogenase, decarboxylating [Homo sapiens]	6	1	1		44	3.33	2	596.797	1192.59
AGQLLSELFTNR	68508957	CES1	liver carboxylesterase 1 isoform c precursor [Homo sapiens]	2	3	1		49	3.28	2	674.866	1348.72
AGQLLSELFTNRK	68508957	CES1	liver carboxylesterase 1 isoform c precursor [Homo sapiens]	4	3	1		45	4.38	3	738.914	1476.82
AGQMVTVWAAGAGVAHSPPSTLVWK	27436951	LMNB2	lamin-B2 [Homo sapiens]	6	1	1		34	3.8	3	841.108	2521.31
AGQPLQLLDASWYLPK	61835204	MPST	3-mercaptopyruvate sulfurtransferase isoform 2 [Homo sapiens]	10	2	1		39	2.93	2	900.49	1799.97
AGQQGLSVAFDLATHR	156105689	MUT	methylmalonyl-CoA mutase, mitochondrial precursor [Homo sapiens]	2	1	1		69	3.72	3	557.626	1670.86
AGQSAAGAAPGGGVDTR	116063573	FLNA	filamin-A isoform 1 [Homo sapiens]	16	2	1		81	3.25	2	721.854	1442.7
AGQSVIGLQMGTNK	4502923	CNN3	calponin-3 [Homo sapiens]	1	1	1		32		2	702.37	1403.73
AGQTTYSGVIDCFR	21361103;7657581	SLC25A12;SLC25A13;	calcium-binding mitochondrial carrier protein Aralar1 [Homo sapiens];calcium-binding mitochondrial carrier protein Aralar2 isoform 2 [Homo sapiens];	4	3	2	C12(Carbamidomethyl)	84	3.66	2	787.869	1574.73
AGQTTYSGVIDCFRK	21361103;7657581	SLC25A12;SLC25A13;	calcium-binding mitochondrial carrier protein Aralar1 [Homo sapiens];calcium-binding mitochondrial carrier protein Aralar2 isoform 2 [Homo sapiens];	2	3	2	C12(Carbamidomethyl)	49	2.53	2	851.915	1702.82
AGQVFLEELGNHK	94721261	CNP	2',3'-cyclic-nucleotide 3'-phosphodiesterase [Homo sapiens]	2	1	1		38	3.1	2	721.377	1441.75
AGQVVTIWAAGAGATHSPPTDLVWK	27436946;5031875	LMNA;LMNA;	lamin isoform A precursor [Homo sapiens];lamin isoform A precursor [Homo sapiens];	47	3	2		68	6.19	3	845.114	2533.33
AGSSSLEAVR	63252904	TPM1	tropomyosin alpha-1 chain isoform 2 [Homo sapiens]	6	1	1	N-Term(Acetyl)	89		2	509.764	1018.52
AGSSSLEAVRR	63252904	TPM1	tropomyosin alpha-1 chain isoform 2 [Homo sapiens]	2	1	1	N-Term(Acetyl)	39		2	587.813	1174.62
AGSVLVQAGPWVGYEQANCK	4503063	CRYBB2	beta-crystallin B2 [Homo sapiens]	22	1	1	C19(Carbamidomethyl)	69	3.86	2	1067.52	2134.04
AGTEEAIVYSDIDLKK	9910460	NIT2	omega-amidase NIT2 [Homo sapiens]	4	1	1		70	3.17	3	584.641	1751.91
AGTFQAFEQFGQQLLAHGHYASPEIK	194595509;306966132	SPTAN1;SPTAN1;	spectrin alpha chain, brain isoform 1 [Homo sapiens];spectrin alpha chain, brain isoform 1 [Homo sapiens];	20	3	2		88	5.75	3	959.145	2875.42
AGTGVDNVDLEAATR	23308577	PHGDH	D-3-phosphoglycerate dehydrogenase [Homo sapiens]	6	1	1		107	3.71	2	744.869	1488.73
AGTHILCIK	106049292	PC	pyruvate carboxylase, mitochondrial precursor [Homo sapiens]	2	1	1	C7(Carbamidomethyl)	45	2.65	2	506.786	1012.57
AGTLLPVIQFLQK	48762926	PWP2	periodic tryptophan protein 2 homolog [Homo sapiens]	1	1	1		9		2	714.435	1427.86
AGTQIENIDEDFR	12025678	ACTN4	alpha-actinin-4 [Homo sapiens]	2	1	1		81	3.57	2	754.359	1507.71
AGTQIENIDEDFRDGLK	12025678	ACTN4	alpha-actinin-4 [Homo sapiens]	8	1	1		72	4.97	3	960.97	1920.93
AGTQIENIEEDFR	4501891;194097350;4501893	ACTN1;ACTN1;ACTN2;	alpha-actinin-1 isoform a [Homo sapiens];alpha-actinin-1 isoform a [Homo sapiens];alpha-actinin-2 [Homo sapiens];	6	5	3		100	3.75	2	761.364	1521.72
AGTQIENIEEDFRDGLK	4501891;194097350	ACTN1;ACTN1;	alpha-actinin-1 isoform a [Homo sapiens];alpha-actinin-1 isoform a [Homo sapiens];	18	3	2		80	5.23	3	967.977	1934.95
AGTQLLAGLR	223468595	ITGAV	integrin alpha-V isoform 2 precursor [Homo sapiens]	2	3	1		87	2.46	2	500.301	999.595
AGTQYLLR	4758906	SERPINB9	serpin B9 [Homo sapiens]	1	1	1		13		2	461.262	921.516
AGTWLAVHPNK	10092665	SUSD2	sushi domain-containing protein 2 precursor [Homo sapiens]	2	1	1		25	1.97	2	597.325	1193.64
AGVAPLQVK	116063573	FLNA	filamin-A isoform 1 [Homo sapiens]	4	2	1		52	2.54	2	441.774	882.542
AGVDPLVPLR	295844834	NAGK	N-acetyl-D-glucosamine kinase [Homo sapiens]	8	1	1		66	2.47	2	518.811	1036.62
AGVIFPVGR	20336746	H2AFY	core histone macro-H2A.1 isoform 1 [Homo sapiens]	2	4	1		43	1.93	2	458.275	915.542
AGVIGLTQTAAR	15277342	HSD17B8	estradiol 17-beta-dehydrogenase 8 [Homo sapiens]	10	1	1		82	2.65	2	579.339	1157.66
AGVLAGHDNR	20357529;11321585;11055998	GNB2;GNB1;GNB4;	guanine nucleotide-binding protein G(I)/G(S)/G(T) subunit beta-2 [Homo sapiens];guanine nucleotide-binding protein G(I)/G(S)/G(T) subunit beta-1 [Homo sapiens];guanine nucleotide-binding protein subunit beta-4 [Homo sapiens];	2	3	3		81	3.02	2	505.262	1009.52
AGVLAHLEEER	12667788;367460087	MYH9;MYH10;	myosin-9 [Homo sapiens];myosin-10 isoform 2 [Homo sapiens];	6	4	2		93	3.57	3	612.324	1223.64
AGVLSQADYLNLVQCETLEDLK	19913432	ATP6V0D1	V-type proton ATPase subunit d 1 [Homo sapiens]	3	1	1	C15(Carbamidomethyl)	28	2.16	2	1240.12	2479.24
AGVMALANLLQIQR	7706322	C14orf166	UPF0568 protein C14orf166 [Homo sapiens]	6	1	1	M4(Oxidation)	106	3.38	2	757.431	1513.85
AGVMALANLLQIQR	7706322	C14orf166	UPF0568 protein C14orf166 [Homo sapiens]	6	1	1		91	3.61	2	749.434	1497.86
AGVNFSEFTGVWK	7019485	PDCD6	programmed cell death protein 6 [Homo sapiens]	2	1	1		64	2.94	2	721.36	1441.71
AGVSVYGIVK	20270371	CMBL	carboxymethylenebutenolidase homolog [Homo sapiens]	4	1	1		47	1.92	2	496.793	992.578
AGVVGPELHEQLLSAEK	41322910	PLEC	plectin isoform 1d [Homo sapiens]	8	8	1		81	4.51	2	888.982	1776.95
AGVVTPGITEDQLWR	31621303	SFXN3	sideroflexin-3 [Homo sapiens]	4	1	1		77	3.14	2	821.436	1641.86
AGYFFSIPPSIIR	226061595	TATDN3	putative deoxyribonuclease TATDN3 isoform 3 [Homo sapiens]	2	5	1		46	1.7	2	734.404	1467.8
AGYIIPLQGPGLTTTESR	119393891	GAA	lysosomal alpha-glucosidase preproprotein [Homo sapiens]	2	1	1		13	1.03	2	937.506	1874
AGYPQYVSEILEK	31621305	LRPPRC	leucine-rich PPR motif-containing protein, mitochondrial precursor [Homo sapiens]	10	1	1		67	2.88	2	748.887	1496.77
AGYSPIMLTALATLK	209969812	KANK2	KN motif and ankyrin repeat domain-containing protein 2 isoform 2 [Homo sapiens]	16	2	1		68	2.88	2	775.441	1549.87
AGYTGLR	119703755	LAMB2	laminin subunit beta-2 precursor [Homo sapiens]	2	1	1		49	1.47	2	369.202	737.396
AHAAVWNAQEAQADFAK	201860300	AIP	AH receptor-interacting protein [Homo sapiens]	2	1	1		52	2.47	2	914.444	1827.88
AHDGGIYAISWSPDSTHLLSASGDK	9257257	WDR1	WD repeat-containing protein 1 isoform 1 [Homo sapiens]	18	2	1		106	7.75	3	862.416	2585.23
AHFGLPSVEAEDK	14210504	AP1M1	AP-1 complex subunit mu-1 isoform 2 [Homo sapiens]	2	2	1		69	3.43	2	700.348	1399.69
AHFLDADPGFVHSDGTISHHDMYDYLHLSR	225543097	PAFAH1B3	platelet-activating factor acetylhydrolase IB subunit gamma [Homo sapiens]	1	1	1		7		5	691.522	3453.58
AHFPLDVQWNDLDYMDSR	119393891	GAA	lysosomal alpha-glucosidase preproprotein [Homo sapiens]	2	1	1		52	3.92	3	741.339	2222
AHFPLDVQWNDLDYMDSRR	119393891	GAA	lysosomal alpha-glucosidase preproprotein [Homo sapiens]	2	1	1		21	2.47	3	793.373	2378.1
AHGFTFTR	4505685	PDHA1	pyruvate dehydrogenase E1 component subunit alpha, somatic form, mitochondrial isoform 1 precursor [Homo sapiens]	10	4	1		29	2.09	2	936.467	936.469
AHGGYSVFAGVGER	32189394	ATP5B	ATP synthase subunit beta, mitochondrial precursor [Homo sapiens]	60	1	1		82	3.86	2	703.845	1406.68
AHGLEVEPSALEQGFR	13654294	HDHD3	haloacid dehalogenase-like hydrolase domain-containing protein 3 [Homo sapiens]	2	1	1		84	4.44	2	870.441	1739.87
AHGPGLEGGLVGKPAEFTIDTK	256222415	FLNB	filamin-B isoform 4 [Homo sapiens]	4	4	1		58	4.92	3	732.057	2194.16
AHGQDLGTAGSCLR	4502955;148536825	COL4A5;COL4A1;	collagen alpha-5(IV) chain isoform 1 precursor [Homo sapiens];collagen alpha-1(IV) chain preproprotein [Homo sapiens];	8	3	2	C12(Carbamidomethyl)	71	3.66	2	721.85	1442.69
AHIAQLCEK	4758012	CLTC	clathrin heavy chain 1 [Homo sapiens]	2	3	1	C7(Carbamidomethyl)	53	2.54	2	535.28	1069.55
AHLEASAEK	110611228	UTRN	utrophin [Homo sapiens]	2	1	1		53	2.36	2	478.246	955.484
AHLILFK	13375746	C6orf211	UPF0364 protein C6orf211 [Homo sapiens]	2	1	1		24	2.19	2	421.269	841.531
AHLPLDINFR	380503846	LAMA4	laminin subunit alpha-4 isoform 2 precursor [Homo sapiens]	4	2	1		66	2.97	3	399.225	1195.66
AHMEDSCPQFLGPSPLVIPMNHETDVNFQGK	149363636	PLXNB2	plexin-B2 precursor [Homo sapiens]	2	1	1	C7(Carbamidomethyl)	10	2.8	4	874.661	3495.62
AHNQDLGFAGSCLPR	16357503	COL4A6	collagen alpha-6(IV) chain isoform B precursor [Homo sapiens]	2	2	1	C12(Carbamidomethyl)	39	2.48	2	821.898	1642.79
AHNQDLGLAGSCLAR	116256354	COL4A2	collagen alpha-2(IV) chain preproprotein [Homo sapiens]	2	1	1	C12(Carbamidomethyl)	30	2.27	2	791.893	1582.78
AHPASNAIDGTER	21264602	LAMA5	laminin subunit alpha-5 precursor [Homo sapiens]	2	1	1		74	2.98	2	669.824	1338.64
AHQANQLYPFAISLIESVR	33350932	DYNC1H1	cytoplasmic dynein 1 heavy chain 1 [Homo sapiens]	4	1	1		59	3.98	3	719.72	2157.15
AHQLVMEGYNWCHDR	57222565;4506017	PPP2CB;PPP2CA;	serine/threonine-protein phosphatase 2A catalytic subunit beta isoform [Homo sapiens];serine/threonine-protein phosphatase 2A catalytic subunit alpha isoform [Homo sapiens];	8	2	2	C12(Carbamidomethyl)	72	4.85	3	958.42	1915.83
AHQLVMEGYNWCHDR	57222565;4506017	PPP2CB;PPP2CA;	serine/threonine-protein phosphatase 2A catalytic subunit beta isoform [Homo sapiens];serine/threonine-protein phosphatase 2A catalytic subunit alpha isoform [Homo sapiens];	2	2	2	M6(Oxidation); C12(Carbamidomethyl)	33	3.69	3	644.616	1931.83
AHQLWLSVEALK	154354962;154354966	IMMT;IMMT;	mitochondrial inner membrane protein isoform 3 [Homo sapiens];mitochondrial inner membrane protein isoform 3 [Homo sapiens];	12	3	2		83	3.74	2	697.894	1394.78
AHQVVEDGYEFFAK	4506003;4506005;4506007	PPP1CA;PPP1CB;PPP1CC;	serine/threonine-protein phosphatase PP1-alpha catalytic subunit isoform 1 [Homo sapiens];serine/threonine-protein phosphatase PP1-beta catalytic subunit isoform 1 [Homo sapiens];serine/threonine-protein phosphatase PP1-gamma catalytic subunit isoform 1 [Homo sapiens];	2	6	3		64	3.08	3	547.265	1639.78
AHQVVEDGYEFFAKR	4506003;4506005;4506007	PPP1CA;PPP1CB;PPP1CC;	serine/threonine-protein phosphatase PP1-alpha catalytic subunit isoform 1 [Homo sapiens];serine/threonine-protein phosphatase PP1-beta catalytic subunit isoform 1 [Homo sapiens];serine/threonine-protein phosphatase PP1-gamma catalytic subunit isoform 1 [Homo sapiens];	4	6	3		69	5.75	3	599.297	1795.88
AHSSMVGVNLPQK	4505763	PGK1	phosphoglycerate kinase 1 [Homo sapiens]	39	1	1		77	4.89	2	684.36	1367.71
AHSSMVGVNLPQK	4505763	PGK1	phosphoglycerate kinase 1 [Homo sapiens]	18	1	1	M5(Oxidation)	64	3.83	2	692.357	1383.71
AHTDFFEAFK	4759264	COPS2	COP9 signalosome complex subunit 2 isoform 1 [Homo sapiens]	2	2	1		53	2.42	3	404.861	1212.57
AHTMTDDVTFWK	4758012	CLTC	clathrin heavy chain 1 [Homo sapiens]	8	1	1		52	4.09	2	726.336	1451.67
AHTMTDDVTFWK	4758012	CLTC	clathrin heavy chain 1 [Homo sapiens]	4	1	1	M4(Oxidation)	49	3.61	2	734.334	1467.66
AHVIVMAATNRPNSIDPALR	6005942	VCP	transitional endoplasmic reticulum ATPase [Homo sapiens]	4	1	1		17	3.02	3	716.059	2146.16
AHVQEVAQHNLK	33620775	KTN1	kinectin isoform a [Homo sapiens]	4	3	1		56	4.55	3	458.582	1373.73
AHVVPCFDASK	116063573	FLNA	filamin-A isoform 1 [Homo sapiens]	12	2	1	C6(Carbamidomethyl)	39	2.94	2	615.802	1230.6
AHYGGFTVQNEANK	296080754	FGB	fibrinogen beta chain isoform 2 preproprotein [Homo sapiens]	4	2	1		72	4.72	2	768.369	1535.73
AHYTHSDYQYSQR	148664186	PKP2	plakophilin-2 isoform 2a [Homo sapiens]	4	2	1		50	3.46	3	828.365	1655.72
AIAALISEK	24308127	DNAJC10	dnaJ homolog subfamily C member 10 precursor [Homo sapiens]	2	1	1		33	1.85	1	915.552	915.552
AIADMLR	223029410	TLN1	talin-1 [Homo sapiens]	2	1	1		37	2.14	1	789.432	789.432
AIADTGANVVVTGGK	48762932	CCT8	T-complex protein 1 subunit theta [Homo sapiens]	2	1	1		84	3.44	2	686.876	1372.75
AIADWYNEK	291084635	TROVE2	60 kDa SS-A/Ro ribonucleoprotein isoform 4 [Homo sapiens]	2	4	1		34	1.76	2	555.267	1109.53
AIADYLR	4557741	PAFAH1B1	platelet-activating factor acetylhydrolase IB subunit alpha [Homo sapiens]	10	1	1		50	2.2	2	821.454	821.453
AIAELGIYPAVDPLDSTSR	32189394	ATP5B	ATP synthase subunit beta, mitochondrial precursor [Homo sapiens]	42	1	1		110	4.13	2	994.521	1988.03
AIAFLQQPR	209869993	GART	trifunctional purine biosynthetic protein adenosine-3 isoform 1 [Homo sapiens]	2	2	1		66	2.25	2	522.303	1043.6
AIAGVINQPYYNYEAGPDAVLGR	116812595	BPNT1	3'(2'),5'-bisphosphate nucleotidase 1 [Homo sapiens]	6	1	1		71	3.44	2	1226.12	2451.23
AIAHYEQSADYYK	44917606;47933379	NAPB;NAPA;	beta-soluble NSF attachment protein [Homo sapiens];alpha-soluble NSF attachment protein [Homo sapiens];	6	2	2		49	4.54	2	779.863	1558.72
AIAIAAGVPVVPGTDAPITSLHEAHEFSNTYGFPIIFK	106049292	PC	pyruvate carboxylase, mitochondrial precursor [Homo sapiens]	1	1	1		1		3	1317.69	3951.07
AIAIPVDLDSQVNNLFLK	269954692	ITPR1	inositol 1,4,5-trisphosphate receptor type 1 isoform 2 [Homo sapiens]	3	3	1		8	1.07	2	985.553	1970.1
AIANECQANFISIK	6005942	VCP	transitional endoplasmic reticulum ATPase [Homo sapiens]	6	1	1	C6(Carbamidomethyl)	71	3.08	2	789.902	1578.8
AIAVDPIR	144953895	NID2	nidogen-2 precursor [Homo sapiens]	16	5	1		48	2.31	2	427.76	854.511
AIAVLTSGGDAQGMNAAVR	266453748	PFKM	6-phosphofructokinase, muscle type isoform 2 [Homo sapiens]	4	2	1		129	4.72	2	901.467	1801.93
AIAVLTSGGDAQGMNAAVR	266453748	PFKM	6-phosphofructokinase, muscle type isoform 2 [Homo sapiens]	2	2	1	M14(Oxidation)	85	1.98	2	909.467	1817.93
AIAVTVQEMVTK	223029410	TLN1	talin-1 [Homo sapiens]	2	1	1		59	2.78	2	645.362	1289.72
AIAYATHR	4758970	PSMB8	proteasome subunit beta type-8 isoform E1 proprotein [Homo sapiens]	2	2	1		16	1.43	2	451.746	902.485
AIDENNEPTACFLIR	110815813	ANKFY1	ankyrin repeat and FYVE domain-containing protein 1 isoform 1 [Homo sapiens]	2	1	1	C11(Carbamidomethyl)	66	3.2	2	881.928	1762.85
AIDFSHQGPAFVTWHR	6041667	DCT	L-dopachrome tautomerase isoform 1 precursor [Homo sapiens]	2	2	1		53	3.76	3	623.646	1868.92
AIDGLNR	4503285	AKR1C2	aldo-keto reductase family 1 member C2 isoform 1 [Homo sapiens]	2	2	1		35	1.35	2	379.713	758.418
AIDILDR	91718899	MAPK3	mitogen-activated protein kinase 3 isoform 1 [Homo sapiens]	6	4	1		45	1.97	1	815.464	815.463
AIDIYEQVGTNAMDSPLLK	47933379	NAPA	alpha-soluble NSF attachment protein [Homo sapiens]	4	1	1	M13(Oxidation)	55	2.9	2	1047.53	2094.04
AIDIYEQVGTNAMDSPLLK	47933379	NAPA	alpha-soluble NSF attachment protein [Homo sapiens]	8	1	1		48	2.07	2	1039.53	2078.05
AIDLFTDAIK	19923193	ST13	hsc70-interacting protein [Homo sapiens]	20	1	1		52	2.32	2	553.809	1106.61
AIDTIYQTTDFSGIR	4557251	ADAM10	disintegrin and metalloproteinase domain-containing protein 10 precursor [Homo sapiens]	2	1	1		64	3.68	2	850.929	1700.85
AIEAALAAR	25777734	ALDH4A1	delta-1-pyrroline-5-carboxylate dehydrogenase, mitochondrial isoform a precursor [Homo sapiens]	4	2	1		58	2.62	2	885.517	885.517
AIEASNAYSR	21264602	LAMA5	laminin subunit alpha-5 precursor [Homo sapiens]	8	1	1		70	2.94	2	541.268	1081.53
AIEAVAISPWK	40316915	RNPEP	aminopeptidase B [Homo sapiens]	8	1	1		65	2.62	2	592.838	1184.67
AIEDYINEFSVR	4502511	C9	complement component C9 precursor [Homo sapiens]	8	1	1		72	2.55	2	728.363	1455.71
AIEEGVNHMWTVSAFQQHPR	13027378;19923881	GNPDA1;GNPDA2;	glucosamine-6-phosphate isomerase 1 [Homo sapiens];glucosamine-6-phosphate isomerase 2 [Homo sapiens];	10	2	2		65	5.47	3	779.713	2337.12
AIEINPDSAQPYK	19923193	ST13	hsc70-interacting protein [Homo sapiens]	10	1	1		71	2.93	2	723.369	1445.73
AIEIYTDMGR	47933379	NAPA	alpha-soluble NSF attachment protein [Homo sapiens]	4	1	1		69	2.43	2	584.789	1168.57
AIEIYTDMGR	47933379	NAPA	alpha-soluble NSF attachment protein [Homo sapiens]	2	1	1	M8(Oxidation)	47	1.59	2	592.785	1184.56
AIELLEK	8922944	LIN7C	protein lin-7 homolog C [Homo sapiens]	2	2	1		36	1.33	2	408.248	815.488
AIELNPANAVYFCNR	4506921	SGTA	small glutamine-rich tetratricopeptide repeat-containing protein alpha [Homo sapiens]	2	1	1	C13(Carbamidomethyl)	42	1.91	2	876.432	1751.86
AIELNPK	116875831	FAM82B	regulator of microtubule dynamics protein 1 [Homo sapiens]	4	2	1		46	1.57	2	392.733	784.458
AIEMLGGELGSK	19743875	FH	fumarate hydratase, mitochondrial [Homo sapiens]	4	1	1		65	3.11	2	602.816	1204.62
AIEMLGGELGSK	19743875	FH	fumarate hydratase, mitochondrial [Homo sapiens]	2	1	1	M4(Oxidation)	60	2.75	2	610.813	1220.62
AIENELLAR	4504169	GSS	glutathione synthetase [Homo sapiens]	4	1	1		70	2.5	2	514.79	1028.57
AIENIDTLTNLESLFLGK	4506013	PPP1R7	protein phosphatase 1 regulatory subunit 7 [Homo sapiens]	2	1	1		2	1.38	2	996.041	1991.07
AIEPPPLDAVIEAEHTLR	100913206	DHX9	ATP-dependent RNA helicase A [Homo sapiens]	14	1	1		67	3.54	3	986.031	1971.06
AIETTDIISR	281604138	PGAM5	serine/threonine-protein phosphatase PGAM5, mitochondrial isoform 2 [Homo sapiens]	2	3	1		63	2.38	2	559.807	1118.61
AIEVLR	6681764	NDUFA9	NADH dehydrogenase [ubiquinone] 1 alpha subcomplex subunit 9, mitochondrial precursor [Homo sapiens]	6	1	1		49	2.06	1	700.44	700.438
AIFATQR	31542868	GYS1	glycogen [starch] synthase, muscle isoform 1 [Homo sapiens]	2	2	1		23	2.16	1	806.455	806.455
AIFFNR	6005854	PHB2	prohibitin-2 isoform 2 [Homo sapiens]	1	1	1		32		2	384.215	767.422
AIFLADGK	14149734	CORO1B	coronin-1B [Homo sapiens]	2	1	1		36	1.61	1	834.474	834.474
AIFQTIQNR	5453998	IPO7	importin-7 [Homo sapiens]	2	1	1		25	1.56	2	545.804	1090.6
AIFSVYVVNK	7706667	TRAPPC4	trafficking protein particle complex subunit 4 [Homo sapiens]	1	1	1		36		2	570.327	1139.65
AIFTGYYGK	94721261	CNP	2',3'-cyclic-nucleotide 3'-phosphodiesterase [Homo sapiens]	2	1	1		20	1.65	2	510.263	1019.52
AIGFVK	23110955	CTSH	pro-cathepsin H preproprotein [Homo sapiens]	2	1	1		33	1.28	1	634.393	634.393
AIGIEPSLATYHHIIR	38683855	PTCD3	pentatricopeptide repeat-containing protein 3, mitochondrial precursor [Homo sapiens]	4	1	1		67	4.3	3	896.001	1791
AIGISNFNHLQVEMILNKPGLK	4502049	AKR1B1	aldose reductase [Homo sapiens]	4	1	1	M14(Oxidation)	34	3.05	3	818.118	2452.34
AIGISNFNHLQVEMILNKPGLK	4502049	AKR1B1	aldose reductase [Homo sapiens]	6	1	1		29	3.9	3	812.787	2436.35
AIGLLDVDVYGPSVPK	320118881	NUBPL	iron-sulfur protein NUBPL isoform 2 [Homo sapiens]	2	2	1		56	2.49	2	821.957	1642.91
AIGPHDVLATLLNNLK	54112117	SF3B1	splicing factor 3B subunit 1 isoform 1 [Homo sapiens]	10	1	1		72	4.95	2	844.992	1688.98
AIGSASEGAQSSLQEVYHK	23110942	PSMA5	proteasome subunit alpha type-5 isoform 1 [Homo sapiens]	6	2	1		97	5.18	3	654.657	1961.96
AIGTEPDSDVLSEIMHSFAK	24797086	IPO5	importin-5 [Homo sapiens]	4	1	1		41	2.99	3	716.35	2147.04
AIGTFLFGAAASQSLTDIAK	29171736	PPAP2A	lipid phosphate phosphohydrolase 1 isoform 1 [Homo sapiens]	2	2	1		58	2.9	2	991.535	1982.06
AIGVKPPR	6005942	VCP	transitional endoplasmic reticulum ATPase [Homo sapiens]	4	1	1		42	1.71	2	419.271	837.534
AIGVLTSGGDAQGMNAAVR	48762920;11321601	PFKL;PFKP;	6-phosphofructokinase, liver type [Homo sapiens];6-phosphofructokinase type C isoform 1 [Homo sapiens];	8	2	2		124	4.54	2	894.459	1787.91
AIGVLTSGGDAQGMNAAVR	48762920;11321601	PFKL;PFKP;	6-phosphofructokinase, liver type [Homo sapiens];6-phosphofructokinase type C isoform 1 [Homo sapiens];	4	2	2	M14(Oxidation)	80	2.82	2	902.456	1803.9
AIGYLNTGYQR	66932947	A2M	alpha-2-macroglobulin precursor [Homo sapiens]	6	1	1		46	2.59	2	628.326	1255.64
AIHSWLTR	22538467	PSMB4	proteasome subunit beta type-4 [Homo sapiens]	6	1	1		41	2.1	2	492.275	983.543
AIIAWMEK	53692189	AEBP1	adipocyte enhancer-binding protein 1 precursor [Homo sapiens]	2	1	1		36	1.62	2	481.262	961.516
AIIESDQEQGR	224465194	SCRN1	secernin-1 isoform a [Homo sapiens]	4	3	1		68	2.66	2	623.308	1245.61
AIIGLYNYAHEMTHGASDR	7305303	NCKAP1	nck-associated protein 1 isoform 1 [Homo sapiens]	2	2	1		51	4	3	707.007	2119.01
AIIIFVPVPQLK	4506741	RPS7	40S ribosomal protein S7 [Homo sapiens]	2	1	1		24	1.88	2	669.431	1337.86
AIILNTPHNPLGK	56713256	CCBL2	kynurenine--oxoglutarate transaminase 3 isoform 2 [Homo sapiens]	2	2	1		72	2.71	2	694.408	1387.81
AILEDMVR	40807491	ACSL1	long-chain-fatty-acid--CoA ligase 1 [Homo sapiens]	4	7	1		46	1.84	2	473.756	946.505
AILFVPR	11559925	XPNPEP3	probable Xaa-Pro aminopeptidase 3 isoform 1 [Homo sapiens]	32	1	1		55	2.14	2	815.515	815.515
AILMK	373432620	CHD1L	chromodomain-helicase-DNA-binding protein 1-like isoform 4 [Homo sapiens]	1	5	1		30		1	575.359	575.359
AILPCQDTPSVK	4505029	LTA4H	leukotriene A-4 hydrolase isoform 1 [Homo sapiens]	2	3	1	C5(Carbamidomethyl)	65	2.41	2	664.846	1328.68
AILQENGCLSDSDMFSQAGLR	31621305	LRPPRC	leucine-rich PPR motif-containing protein, mitochondrial precursor [Homo sapiens]	4	1	1	C8(Carbamidomethyl)	103	3.35	2	1156.54	2312.07
AILQEVLDADLSNEAFPFSTHK	21361378	SARDH	sarcosine dehydrogenase, mitochondrial precursor [Homo sapiens]	4	1	1		58	4.06	3	815.75	2445.24
AILQQLGLNSTCDDSILVK	188497754	HK1	hexokinase-1 isoform HKI [Homo sapiens]	6	4	1	C12(Carbamidomethyl)	68	3.36	2	1044.56	2088.1
AILSTKPPGTFLLR	47458820	STAT3	signal transducer and activator of transcription 3 isoform 3 [Homo sapiens]	4	3	1		49	2.51	2	757.461	1513.91
AILVDLEPGTMDSVR	29788785;4507729;50592996	TUBB;TUBB2A;TUBB3;	tubulin beta chain [Homo sapiens];tubulin beta-2A chain [Homo sapiens];tubulin beta-3 chain isoform 1 [Homo sapiens];	28	4	3		104	3.86	2	808.423	1615.84
AILVDLEPGTMDSVR	29788785;4507729;50592996	TUBB;TUBB2A;TUBB3;	tubulin beta chain [Homo sapiens];tubulin beta-2A chain [Homo sapiens];tubulin beta-3 chain isoform 1 [Homo sapiens];	24	4	3	M11(Oxidation)	88	2.27	2	816.422	1631.84
AIMKDPDDHTVCHLLFANQTEK	193794826	CYB5R3	NADH-cytochrome b5 reductase 3 isoform 2 [Homo sapiens]	2	3	1	C12(Carbamidomethyl)	30	3.88	3	861.752	2583.24
AIMLLEGQK	116812630	SDR39U1	epimerase family protein SDR39U1 [Homo sapiens]	2	1	1		39	1.82	2	501.788	1002.57
AIMTYVSSFYHAFSGAQK	4501891;194097350;12025678	ACTN1;ACTN1;ACTN4;	alpha-actinin-1 isoform a [Homo sapiens];alpha-actinin-1 isoform a [Homo sapiens];alpha-actinin-4 [Homo sapiens];	40	4	3		87	5.18	3	1004.49	2007.97
AIMTYVSSFYHAFSGAQK	4501891;194097350;12025678	ACTN1;ACTN1;ACTN4;	alpha-actinin-1 isoform a [Homo sapiens];alpha-actinin-1 isoform a [Homo sapiens];alpha-actinin-4 [Homo sapiens];	4	4	3	M3(Oxidation)	78	4.19	2	1012.48	2023.96
AINEAYKEDYHK	71773329	ANXA6	annexin A6 isoform 1 [Homo sapiens]	10	2	1		59	3.95	2	740.859	1480.71
AINGTWVGYEFPGYR	4758074	CRYBB3	beta-crystallin B3 [Homo sapiens]	8	1	1		74	2.92	2	865.422	1729.84
AINIADELPR	23200008	ABHD11	abhydrolase domain-containing protein 11 isoform 1 [Homo sapiens]	2	2	1		42	2.49	2	556.309	1111.61
AINPINTFTK	4757766	ARHGAP1	rho GTPase-activating protein 1 [Homo sapiens]	6	1	1		44	2.45	2	559.814	1118.62
AINQGGLTSVAVR	23110944	PSMA6	proteasome subunit alpha type-6 [Homo sapiens]	6	1	1		86	3	2	643.366	1285.72
AINQIAAALFTIHK	7305303	NCKAP1	nck-associated protein 1 isoform 1 [Homo sapiens]	4	2	1		65	3.47	3	504.296	1510.87
AINVYGTSEPSQESELTTVGEKPEEPK	116008188	MYLK	myosin light chain kinase, smooth muscle isoform 2 [Homo sapiens]	2	4	1		29	2.83	3	973.809	2919.41
AIPDLTAPVAAVQAAVSNLVR	4507877	VCL	vinculin isoform VCL [Homo sapiens]	23	2	1		100	4.34	2	1038.6	2076.18
AIPELTK	4503131;12056468	CTNNB1;JUP;	catenin beta-1 [Homo sapiens];junction plakoglobin [Homo sapiens];	10	2	2		54	1.24	1	771.464	771.464
AIPLFGNSLKPDSLR	41152114	AKR7A3	aflatoxin B1 aldehyde reductase member 3 [Homo sapiens]	2	1	1		74	3.18	2	814.462	1627.92
AIPMLVDVLQDTR	223633884	DOHH	deoxyhypusine hydroxylase [Homo sapiens]	2	1	1		84	2	2	735.904	1470.8
AIPMYK	4502317	ATP6V1E1	V-type proton ATPase subunit E 1 isoform a [Homo sapiens]	4	3	1		20	1.04	1	722.394	722.394
AIPVSR	4503055	CRYAA	alpha-crystallin A chain [Homo sapiens]	4	2	1		34	1.51	1	642.394	642.394
AIPVSREEKPTSAPSS	4503055	CRYAA	alpha-crystallin A chain [Homo sapiens]	2	1	1		10	2.29	2	828.438	1655.87
AIQDMFPNMDQEVIR	21361619	TOLLIP	toll-interacting protein [Homo sapiens]	6	1	1		49	2.37	2	903.934	1806.86
AIQLSGAEQLEALK	38373690	COPS4	COP9 signalosome complex subunit 4 [Homo sapiens]	2	1	1		61	2.94	2	735.912	1470.82
AIQLTYNPDESSKPNMIDAATLK	70906437	FGG	fibrinogen gamma chain isoform gamma-A precursor [Homo sapiens]	1	2	1	M16(Oxidation)		1.37	3	846.093	2536.26
AIQVFLLGGSR	21264602	LAMA5	laminin subunit alpha-5 precursor [Homo sapiens]	28	1	1		62	2.7	2	580.844	1160.68
AISEELDHALNDMTSI	114155140;63252898	TPM3;TPM1;	tropomyosin alpha-3 chain isoform 2 [Homo sapiens];tropomyosin alpha-1 chain isoform 2 [Homo sapiens];	9	2	2		43	2.52	2	879.918	1758.83
AISEELDHALNDMTSI	114155140;63252898	TPM3;TPM1;	tropomyosin alpha-3 chain isoform 2 [Homo sapiens];tropomyosin alpha-1 chain isoform 2 [Homo sapiens];	4	2	2	M13(Oxidation)	20	1.85	2	887.913	1774.82
AISFVGSNK	11095441	ALDH6A1	methylmalonate-semialdehyde dehydrogenase [acylating], mitochondrial precursor [Homo sapiens]	4	1	1		50	2.26	2	461.757	922.5
AISHEHSPSDLEAHFVPLVK	21361399	PPP2R1A	serine/threonine-protein phosphatase 2A 65 kDa regulatory subunit A alpha isoform [Homo sapiens]	12	1	1		58	6.18	3	738.384	2213.14
AISLLSK	13375746	C6orf211	UPF0364 protein C6orf211 [Homo sapiens]	2	1	1		31	1.7	1	731.467	731.467
AISMLQGLCYR	4557733	LTBP2	latent-transforming growth factor beta-binding protein 2 precursor [Homo sapiens]	10	1	1	C9(Carbamidomethyl)	74	3.14	2	656.332	1311.66
AISTNSELSTFR	18641360	COLEC12	collectin-12 [Homo sapiens]	4	1	1		95	3.36	2	663.34	1325.67
AITEIYLTR	149363636	PLXNB2	plexin-B2 precursor [Homo sapiens]	2	1	1		42	1.87	2	540.309	1079.61
AITGASLADIMAK	4506619	RPL24	60S ribosomal protein L24 [Homo sapiens]	2	1	1		74	2.39	2	631.345	1261.68
AITGFDDPFSGK	58530840	DSP	desmoplakin isoform I [Homo sapiens]	2	2	1		43	2.39	2	627.805	1254.6
AITGIQAFTASK	4503943	GCDH	glutaryl-CoA dehydrogenase, mitochondrial isoform a precursor [Homo sapiens]	2	1	1		78	2.72	2	604.339	1207.67
AITHLNNNFMFGQK	52632383	HNRNPL	heterogeneous nuclear ribonucleoprotein L isoform a [Homo sapiens]	8	2	1		43	3.86	2	817.91	1634.81
AITIAGIPQSIIECVK	193083114	PCBP2	poly(rC)-binding protein 2 isoform g [Homo sapiens]	4	7	1	C14(Carbamidomethyl)	31	2.17	2	856.986	1712.97
AITIAGVPQSVTECVK	222352151	PCBP1	poly(rC)-binding protein 1 [Homo sapiens]	6	1	1	C14(Carbamidomethyl)	73	3.16	2	836.952	1672.9
AITIANQTNCPLYITK	4503377	DPYSL2	dihydropyrimidinase-related protein 2 isoform 2 [Homo sapiens]	21	3	1	C10(Carbamidomethyl)	59	3.74	2	910.986	1820.97
AITIASQTNCPLYVTK	4503379	DPYSL3	dihydropyrimidinase-related protein 3 isoform 2 [Homo sapiens]	6	2	1	C10(Carbamidomethyl)	62	3.27	2	890.471	1779.93
AITPPHPASQANIIFDITEGNLR	34734066	FBLN1	fibulin-1 isoform D precursor [Homo sapiens]	11	1	1		42	4.63	3	825.773	2475.3
AITSAYYR	4758984;190358517	RAB11A;RAB11B;	ras-related protein Rab-11A isoform 1 [Homo sapiens];ras-related protein Rab-11B [Homo sapiens];	9	4	2		58	2.27	2	472.746	944.485
AITTGLQEYVEAVSFQHFIK	5174731	TSNAX	translin-associated protein X [Homo sapiens]	12	1	1		54	3.79	3	761.069	2281.19
AITVFSPDGHLFQVEYAQEAVK	4506189	PSMA7	proteasome subunit alpha type-7 [Homo sapiens]	8	4	1		73	4.36	3	817.086	2449.24
AITVFSPDGHLFQVEYAQEAVKK	4506189	PSMA7	proteasome subunit alpha type-7 [Homo sapiens]	6	4	1		57	5.2	3	859.785	2577.34
AIVAGDQNVEYK	21361122	FHL1	four and a half LIM domains protein 1 isoform 2 [Homo sapiens]	4	5	1		77	2.71	2	653.837	1306.67
AIVAIENPADVSVISSR	59859885	RPSA	40S ribosomal protein SA [Homo sapiens]	20	1	1		122	3.85	2	870.981	1740.96
AIVDVHFDPTTAFR	54873613	AGRN	agrin precursor [Homo sapiens]	4	1	1		55	2.9	2	794.91	1588.81
AIVPILLDANVSTYDK	73760415	STXBP1	syntaxin-binding protein 1 isoform b [Homo sapiens]	2	2	1		49	2.2	2	866.484	1731.96
AIVQLVNER	225543097	PAFAH1B3	platelet-activating factor acetylhydrolase IB subunit gamma [Homo sapiens]	6	1	1		59	2.42	2	521.306	1041.6
AIWAALQTQTSNAAK	9910280	UGGT1	UDP-glucose:glycoprotein glucosyltransferase 1 precursor [Homo sapiens]	2	1	1		86	3.28	2	787.422	1573.84
AIWGYCDQLK	21361659	IPO9	importin-9 [Homo sapiens]	2	1	1	C6(Carbamidomethyl)	26	1.55	2	627.304	1253.6
AIWNVINWENVTER	67782305	SOD2	superoxide dismutase [Mn], mitochondrial isoform A precursor [Homo sapiens]	22	2	1		84	4.15	2	872.448	1743.89
AIYHDLEQSIR	296841095	PACSIN2	protein kinase C and casein kinase substrate in neurons protein 2 isoform B [Homo sapiens]	10	2	1		47	2.52	2	672.85	1344.69
AIYVEYGYHITK	63055049	PGM2	phosphoglucomutase-2 [Homo sapiens]	2	1	1		13	2.14	2	728.877	1456.75
AKADAEYYAAHK	154800487	ERLIN1	erlin-1 [Homo sapiens]	4	1	1		38	2.64	3	446.554	1337.65
AKAEEMLSK	4504111	GRB2	growth factor receptor-bound protein 2 isoform 1 [Homo sapiens]	2	1	1		40	1.92	2	503.766	1006.52
AKDEQSAVSMLK	112382250	SPTBN1	spectrin beta chain, brain 1 isoform 1 [Homo sapiens]	6	2	1		103	3.83	2	653.84	1306.67
AKDPFAHLPK	4503481	EEF1G	elongation factor 1-gamma [Homo sapiens]	7	1	1		35	3.14	3	375.215	1123.63
AKFEELNMDLFR	16507237	HSPA5	78 kDa glucose-regulated protein precursor [Homo sapiens]	18	1	1		71	3.67	2	756.882	1512.75
AKFEELNMDLFR	16507237	HSPA5	78 kDa glucose-regulated protein precursor [Homo sapiens]	6	1	1	M8(Oxidation)	63	2.67	2	764.878	1528.75
AKIDDPTDSKPEDWDKPEHIPDPDAK	4757900	CALR	calreticulin precursor [Homo sapiens]	11	1	1		50	5.78	3	987.137	2959.4
AKIDNYIPIF	19913432	ATP6V0D1	V-type proton ATPase subunit d 1 [Homo sapiens]	1	1	1		33		2	597.332	1193.66
AKIEVSEDGTK	211904152	SERPINE2	glia-derived nexin isoform b precursor [Homo sapiens]	2	3	1		37	1.68	2	588.809	1176.61
AKLEEQAQQIR	4557325	APOE	apolipoprotein E precursor [Homo sapiens]	4	1	1		56	3.02	2	657.363	1313.72
AKLEQLFQDEVAK	41322910	PLEC	plectin isoform 1d [Homo sapiens]	6	8	1		82	5.18	2	759.913	1518.82
AKNEILDEVISLSQVTPK	18860831	OPA1	dynamin-like 120 kDa protein, mitochondrial isoform 2 [Homo sapiens]	4	8	1		59	2.6	2	992.551	1984.09
AKPAEAPAAAAPK	19923748	DLST	dihydrolipoyllysine-residue succinyltransferase component of 2-oxoglutarate dehydrogenase complex, mitochondrial isoform 1 precursor [Homo sapiens]	12	1	1		74	2.91	2	596.838	1192.67
AKPALEDLR	4557321	APOA1	apolipoprotein A-I preproprotein [Homo sapiens]	8	1	1		51	2.3	2	506.793	1012.58
AKPSPAPPSTTTAPDASGPQKR	302370946	PEX19	peroxisomal biogenesis factor 19 isoform c [Homo sapiens]	2	2	1		47	4.72	3	721.379	2162.12
AKPVWYAGR	51873036	OGDH	2-oxoglutarate dehydrogenase, mitochondrial isoform 1 precursor [Homo sapiens]	4	2	1		21	1.64	2	524.291	1047.58
AKPYEFNWQK	289547591	PLCB4	1-phosphatidylinositol-4,5-bisphosphate phosphodiesterase beta-4 isoform b [Homo sapiens]	1	3	1	N-Term(Acetyl)	17		2	676.839	1352.67
AKPYEGSILEADCDILIPAASEK	4885281	GLUD1	glutamate dehydrogenase 1, mitochondrial precursor [Homo sapiens]	4	1	1	C13(Carbamidomethyl)	57	4.66	3	830.754	2490.25
AKWDAWNALGSLPK	45643119	ECI2	enoyl-CoA delta isomerase 2, mitochondrial isoform 1 [Homo sapiens]	2	2	1		48	2.93	3	519.612	1556.82
AKWEMPFDPQDTHQSR	50659080	SERPINA3	alpha-1-antichymotrypsin precursor [Homo sapiens]	2	1	1		80	4.39	3	658.304	1972.9
AKWEMPFDPQDTHQSR	50659080	SERPINA3	alpha-1-antichymotrypsin precursor [Homo sapiens]	2	1	1	M5(Oxidation)	67	4.42	3	663.636	1988.89
ALAAAAK	92091583;92091586	MYH11;MYH11;	myosin-11 isoform SM1B [Homo sapiens];myosin-11 isoform SM1B [Homo sapiens];	4	4	2		38	2.09	1	615.383	615.383
ALAAQLPVLPR	156231349	FAHD2A	fumarylacetoacetate hydrolase domain-containing protein 2A [Homo sapiens]	4	1	1		58	2.95	2	574.864	1148.72
ALADSTR	19923973	KCTD12	BTB/POZ domain-containing protein KCTD12 [Homo sapiens]	1	1	1	N-Term(Acetyl)	41		1	775.395	775.395
ALADVATVLGR	24638433	NCSTN	nicastrin precursor [Homo sapiens]	2	1	1		58	2.6	2	543.32	1085.63
ALAEEVEQVHR	22035653	APOL2	apolipoprotein L2 [Homo sapiens]	2	1	1		64	2.92	2	640.835	1280.66
ALAEFR	106049292	PC	pyruvate carboxylase, mitochondrial precursor [Homo sapiens]	1	1	1			1.35	1	706.393	706.393
ALAEGGSILSR	119703755	LAMB2	laminin subunit beta-2 precursor [Homo sapiens]	12	1	1		83	2.5	2	537.301	1073.6
ALAEGVLLR	4504169	GSS	glutathione synthetase [Homo sapiens]	2	1	1		59	2.8	2	471.293	941.579
ALAGCDFLTISPK	5803187	TALDO1	transaldolase [Homo sapiens]	8	1	1	C5(Carbamidomethyl)	100	2.94	2	696.864	1392.72
ALAGPDQGITEILMNRPSAR	312176384	ECHDC2	enoyl-CoA hydratase domain-containing protein 2, mitochondrial isoform 1 [Homo sapiens]	4	3	1		58	3.02	3	704.043	2110.11
ALAIEEFCK	8923001	ABHD10	abhydrolase domain-containing protein 10, mitochondrial precursor [Homo sapiens]	4	1	1	C8(Carbamidomethyl)	46	2.29	2	540.773	1080.54
ALAILTLR	4506453	RBP3	retinol-binding protein 3 precursor [Homo sapiens]	4	1	1		56	2.22	2	435.793	870.578
ALALDESPYGVR	59889578	HSD17B14	17-beta-hydroxysteroid dehydrogenase 14 [Homo sapiens]	2	1	1		43	2.48	2	645.839	1290.67
ALANSLACQGK	4557305	ALDOA	fructose-bisphosphate aldolase A isoform 1 [Homo sapiens]	6	3	1	C8(Carbamidomethyl)	68	2.49	2	566.793	1132.58
ALAPEYAK	20070125	P4HB	protein disulfide-isomerase precursor [Homo sapiens]	4	1	1		46	1.51	2	431.739	862.47
ALAPTWEQLALGLEHSETVK	42794771	TXNDC5	thioredoxin domain-containing protein 5 isoform 1 precursor [Homo sapiens]	12	2	1		77	6.05	3	1097.08	2193.16
ALAQEILPQAPIAVR	312176384	ECHDC2	enoyl-CoA hydratase domain-containing protein 2, mitochondrial isoform 1 [Homo sapiens]	6	2	1		55	3.01	2	795.476	1589.94
ALAQGPWWAR	90265805	PLCD1	1-phosphatidylinositol-4,5-bisphosphate phosphodiesterase delta-1 isoform 2 [Homo sapiens]	2	2	1		58	2.49	2	578.308	1155.61
ALAQLSLSR	194394158	NAPRT1	nicotinate phosphoribosyltransferase [Homo sapiens]	2	1	1		76	2.02	2	479.788	958.568
ALASIDSK	4507877	VCL	vinculin isoform VCL [Homo sapiens]	4	2	1		59	1.78	1	804.447	804.447
ALASILLQDHIR	45827806	ATL3	atlastin-3 [Homo sapiens]	6	1	1		75	3.67	2	675.399	1349.79
ALASLMTYK	4885281	GLUD1	glutamate dehydrogenase 1, mitochondrial precursor [Homo sapiens]	8	3	1		63	2.25	2	499.273	997.54
ALASLMTYK	4885281	GLUD1	glutamate dehydrogenase 1, mitochondrial precursor [Homo sapiens]	6	3	1	M6(Oxidation)	58	1.76	2	507.271	1013.53
ALASQLQDSLK	4507877	VCL	vinculin isoform VCL [Homo sapiens]	18	2	1		57	2.68	2	587.33	1173.65
ALASTCKPELQK	16757970	FAM129A	protein Niban isoform 2 [Homo sapiens]	6	1	1	C6(Carbamidomethyl)	54	2.98	2	673.363	1345.72
ALAVNPR	223029410	TLN1	talin-1 [Homo sapiens]	4	1	1		53	1.81	2	370.725	740.443
ALAVSDLNR	106049292	PC	pyruvate carboxylase, mitochondrial precursor [Homo sapiens]	2	1	1		67	1.85	2	479.772	958.536
ALCADLSPR	264681563	XPNPEP1	xaa-Pro aminopeptidase 1 isoform 1 [Homo sapiens]	2	2	1	C3(Carbamidomethyl)	43	1.94	2	501.756	1002.51
ALCAEADRLQQSHPLSATQIQVK	194595509;306966132	SPTAN1;SPTAN1;	spectrin alpha chain, brain isoform 1 [Homo sapiens];spectrin alpha chain, brain isoform 1 [Homo sapiens];	4	3	2	C3(Carbamidomethyl)	37	5.26	3	855.448	2564.33
ALCLDLLSLSAACDALDQHNLK	5032281	DMD	dystrophin Dp427c isoform [Homo sapiens]	2	17	1	C3(Carbamidomethyl); C13(Carbamidomethyl)	4	2.23	3	814.41	2441.22
ALCQITDSTMLQAIER	11559929	COPG1	coatomer subunit gamma [Homo sapiens]	2	1	1	C3(Carbamidomethyl)	31	1.55	2	925.462	1849.92
ALDDISESIK	224496106	REXO2	oligoribonuclease, mitochondrial precursor [Homo sapiens]	1	1	1		15		2	545.786	1090.56
ALDDMISTLK	63162572	CCT3	T-complex protein 1 subunit gamma isoform a [Homo sapiens]	2	2	1		60	1.95	2	553.792	1106.58
ALDDMISTLKK	63162572	CCT3	T-complex protein 1 subunit gamma isoform a [Homo sapiens]	2	2	1		45	2.23	2	617.84	1234.67
ALDEGDIALLK	4506209	PSMC2	26S protease regulatory subunit 7 isoform 1 [Homo sapiens]	2	2	1		63	2.94	2	579.325	1157.64
ALDEYYDK	19913424	ATP6V1A	V-type proton ATPase catalytic subunit A [Homo sapiens]	4	1	1		46	2.35	2	508.732	1016.46
ALDFIASK	4501891;194097350;12025678	ACTN1;ACTN1;ACTN4;	alpha-actinin-1 isoform a [Homo sapiens];alpha-actinin-1 isoform a [Homo sapiens];alpha-actinin-4 [Homo sapiens];	22	5	3		52	2.34	2	432.746	864.484
ALDGAFTEENR	223029410	TLN1	talin-1 [Homo sapiens]	4	1	1		65	2.87	2	611.791	1222.58
ALDLFSDNAPPPELLEIINEDIAK	5031973	PDIA6	protein disulfide-isomerase A6 precursor [Homo sapiens]	2	1	1		28	2.41	2	1319.19	2637.37
ALDLFSDNAPPPELLEIINEDIAKR	5031973	PDIA6	protein disulfide-isomerase A6 precursor [Homo sapiens]	2	1	1		54	4.15	3	931.831	2793.48
ALDLLDK	66932916	MAPK1	mitogen-activated protein kinase 1 [Homo sapiens]	6	1	1		42	1.91	2	394.233	787.456
ALDPAFK	167614504	LAMB1	laminin subunit beta-1 precursor [Homo sapiens]	2	1	1		48	1.66	2	381.214	761.422
ALDPAHWTVQQVFYLGHYYADLGQLER	60498984	AOC2	retina-specific copper amine oxidase isoform b precursor [Homo sapiens]	2	2	1		13	2.08	4	798.402	3190.58
ALDQFVNFSEQK	4885399	SMC3	structural maintenance of chromosomes protein 3 [Homo sapiens]	2	1	1		38	2.26	2	713.354	1425.7
ALDTVLFGPPLLTR	21070997	STIM1	stromal interaction molecule 1 precursor [Homo sapiens]	8	1	1		81	2.78	2	756.944	1512.88
ALDVGSGSGILTACFAR	226530908	PCMT1	protein-L-isoaspartate(D-aspartate) O-methyltransferase isoform 1 [Homo sapiens]	4	3	1	C14(Carbamidomethyl)	106	4.08	2	847.932	1694.86
ALDVMVSTFHK	4506765	S100A4	protein S100-A4 [Homo sapiens]	2	1	1		60	2.41	2	624.328	1247.65
ALDVSASDDEIAR	23510451	APEH	acylamino-acid-releasing enzyme [Homo sapiens]	2	1	1		88	3.21	2	681.334	1361.66
ALEAELAALR	14249342	INA	alpha-internexin [Homo sapiens]	4	1	1		62	2.7	2	528.806	1056.6
ALEAFETFKK	156627571	SORD	sorbitol dehydrogenase [Homo sapiens]	4	1	1		80	2.65	2	592.322	1183.64
ALEALVAK	24497577	AKR1A1	alcohol dehydrogenase [NADP(+)] [Homo sapiens]	12	1	1		64	2.41	2	407.755	814.504
ALEATTEHIR	223029410	TLN1	talin-1 [Homo sapiens]	8	1	1		77	2.61	2	570.805	1140.6
ALEDMFDALEGK	4503023	CPT2	carnitine O-palmitoyltransferase 2, mitochondrial precursor [Homo sapiens]	6	1	1		77	2.71	2	669.817	1338.63
ALEEAGFK	157389005	CAPN2	calpain-2 catalytic subunit isoform 1 [Homo sapiens]	4	2	1		62	1.84	2	432.727	864.449
ALEEALEAK	92091583;92091586;367460087	MYH11;MYH11;MYH10;	myosin-11 isoform SM1B [Homo sapiens];myosin-11 isoform SM1B [Homo sapiens];myosin-10 isoform 2 [Homo sapiens];	25	7	3		72	2.97	2	487.266	973.525
ALEEALEAKEELER	92091583;92091586	MYH11;MYH11;	myosin-11 isoform SM1B [Homo sapiens];myosin-11 isoform SM1B [Homo sapiens];	27	4	2		91	4.6	3	815.423	1629.84
ALEESNYELEGK	195972866	KRT10	keratin, type I cytoskeletal 10 [Homo sapiens]	56	2	1		85	3.23	2	691.329	1381.65
ALEGLQYPFAVTSYGK	115298674	NID1	nidogen-1 precursor [Homo sapiens]	51	1	1		60	2.94	2	872.453	1743.9
ALEHAFQLEHIMDLTR	33350932	DYNC1H1	cytoplasmic dynein 1 heavy chain 1 [Homo sapiens]	2	1	1		13	3.23	3	641.997	1923.98
ALEHFPMLQK	285002231	GPD2	glycerol-3-phosphate dehydrogenase, mitochondrial precursor [Homo sapiens]	2	1	1		14	2.39	2	607.323	1213.64
ALEHFTDLYDIK	4758012	CLTC	clathrin heavy chain 1 [Homo sapiens]	12	1	1		56	3.83	3	732.874	1464.74
ALEHFTDLYDIKR	4758012	CLTC	clathrin heavy chain 1 [Homo sapiens]	18	1	1		68	4.41	3	810.924	1620.84
ALEIIPR	5453607	CCT7	T-complex protein 1 subunit eta isoform a [Homo sapiens]	4	4	1		56	2.05	2	811.505	811.505
ALELCEILAK	4503771	FNTA	protein farnesyltransferase/geranylgeranyltransferase type-1 subunit alpha [Homo sapiens]	2	1	1	C5(Carbamidomethyl)	41	2.05	2	580.323	1159.64
ALELDPDNETYK	4506921	SGTA	small glutamine-rich tetratricopeptide repeat-containing protein alpha [Homo sapiens]	2	1	1		39	2.13	2	704.337	1407.67
ALELDPNLYR	92091583;92091586;367460087	MYH11;MYH11;MYH10;	myosin-11 isoform SM1B [Homo sapiens];myosin-11 isoform SM1B [Homo sapiens];myosin-10 isoform 2 [Homo sapiens];	60	7	3		72	2.67	2	602.322	1203.64
ALELDSNLYR	12667788	MYH9	myosin-9 [Homo sapiens]	10	1	1		78	3.25	2	597.312	1193.62
ALELENDR	27436951	LMNB2	lamin-B2 [Homo sapiens]	4	1	1		47	2.43	2	480.244	959.48
ALELENDRLLLK	27436951	LMNB2	lamin-B2 [Homo sapiens]	6	1	1		69	3.65	2	713.917	1426.83
ALELEQER	4505257	MSN	moesin [Homo sapiens]	6	1	1		55	2.39	1	987.514	987.514
ALELNMLSLK	17402893	PSAT1	phosphoserine aminotransferase isoform 1 [Homo sapiens]	6	1	1		51	2.48	2	566.326	1131.64
ALELNMLSLK	17402893	PSAT1	phosphoserine aminotransferase isoform 1 [Homo sapiens]	2	1	1	M6(Oxidation)	42	1.92	2	574.323	1147.64
ALELTGLK	55956788	NCL	nucleolin [Homo sapiens]	47	1	1		61	2.18	2	844.517	844.515
ALEQFATVVEAK	76496475	ACADVL	very long-chain specific acyl-CoA dehydrogenase, mitochondrial isoform 2 precursor [Homo sapiens]	9	2	1		63	2.75	2	653.357	1305.71
ALEQQVEEMK	12667788	MYH9	myosin-9 [Homo sapiens]	4	1	1		53	1.98	2	602.798	1204.59
ALEQQVEEMR	367460087	MYH10	myosin-10 isoform 2 [Homo sapiens]	2	3	1		13	1.3	2	616.802	1232.6
ALESELQQLR	19923830	PBXIP1	pre-B-cell leukemia transcription factor-interacting protein 1 [Homo sapiens]	6	1	1		38	1.95	2	593.826	1186.64
ALESGDVNTVWK	4506787	IQGAP1	ras GTPase-activating-like protein IQGAP1 [Homo sapiens]	2	1	1		82	3.07	2	659.836	1318.67
ALESPERPFLAILGGAK	4505763	PGK1	phosphoglycerate kinase 1 [Homo sapiens]	88	1	1		55	5.22	2	885.004	1769
ALESSIAPIVIFASNR	4506753	RUVBL1	ruvB-like 1 [Homo sapiens]	4	1	1		82	4	2	844.474	1687.94
ALETQMEEMK	92091583;92091586	MYH11;MYH11;	myosin-11 isoform SM1B [Homo sapiens];myosin-11 isoform SM1B [Homo sapiens];	18	4	2		67	2.4	2	605.279	1209.55
ALETQMEEMK	92091583;92091586	MYH11;MYH11;	myosin-11 isoform SM1B [Homo sapiens];myosin-11 isoform SM1B [Homo sapiens];	2	4	2	M9(Oxidation)	46	1.77	2	613.277	1225.55
ALEVAEYLTPVLK	19526773	ATG3	ubiquitin-like-conjugating enzyme ATG3 [Homo sapiens]	2	1	1		37	2.14	2	723.417	1445.83
ALEVEECR	126012571	HSPG2	basement membrane-specific heparan sulfate proteoglycan core protein precursor [Homo sapiens]	8	1	1	C7(Carbamidomethyl)	53	2.4	2	503.239	1005.47
ALFAVPK	5901926	NUDT21	cleavage and polyadenylation specificity factor subunit 5 [Homo sapiens]	2	1	1		32	1.26	2	373.234	745.461
ALFDFNGNDEEDLPFK	41327712	CRK	adapter molecule crk isoform a [Homo sapiens]	2	2	1		4	0.85	2	935.93	1870.85
ALFEEVPELLTEAEK	20127454	ATIC	bifunctional purine biosynthesis protein PURH [Homo sapiens]	4	1	1		46	2.02	2	859.45	1717.89
ALFEEVPELLTEAEKK	20127454	ATIC	bifunctional purine biosynthesis protein PURH [Homo sapiens]	6	1	1		42	3	3	616	1845.99
ALFLETEQLK	343168772	ALCAM	CD166 antigen isoform 3 precursor [Homo sapiens]	2	3	1		43	2.1	2	596.336	1191.66
ALFLETEQLKK	343168772	ALCAM	CD166 antigen isoform 3 precursor [Homo sapiens]	3	3	1		37	2.67	2	660.383	1319.76
ALFLYSR	223468595	ITGAV	integrin alpha-V isoform 2 precursor [Homo sapiens]	2	3	1		26	1.75	1	869.49	869.49
ALFNAQFGSIFR	12597653	NT5DC2	5'-nucleotidase domain-containing protein 2 isoform 2 [Homo sapiens]	2	2	1		28	2.05	2	685.865	1370.72
ALFPGDSEIDQLFR	166362719	CDK2	cyclin-dependent kinase 2 isoform 2 [Homo sapiens]	2	3	1		58	2.96	2	804.408	1607.81
ALFQDIK	20149498	FTL	ferritin light chain [Homo sapiens]	11	1	1		38	1.78	2	417.741	834.472
ALFQTK	17402865	TST	thiosulfate sulfurtransferase [Homo sapiens]	2	1	1		19	1.01	2	354.209	707.411
ALGALVDSCAPGLCPDWESWDPQKPVDNAR	256222415	FLNB	filamin-B isoform 4 [Homo sapiens]	2	4	1	C9(Carbamidomethyl); C14(Carbamidomethyl)	41	4.95	3	1108.85	3324.54
ALGDLISATK	223029410	TLN1	talin-1 [Homo sapiens]	12	1	1		69	2.54	2	494.788	988.568
ALGFPLERPK	38327625	CS	citrate synthase, mitochondrial precursor [Homo sapiens]	12	1	1		58	2.9	3	564.332	1127.66
ALGISSVFLQGLR	4502995	BFSP2	phakinin [Homo sapiens]	48	1	1		87	3.21	2	680.902	1360.8
ALGITLIK	24307999	GPD1L	glycerol-3-phosphate dehydrogenase 1-like protein [Homo sapiens]	6	1	1		50	1.48	2	414.783	828.558
ALGLASGELAAR	56090582	IRGQ	immunity-related GTPase family Q protein [Homo sapiens]	2	1	1		15	2.04	2	564.823	1128.64
ALGLGVEQLPVVFEDVVLHQATILPK	41872631	FASN	fatty acid synthase [Homo sapiens]	2	1	1		36	2.82	3	929.204	2785.6
ALGMDTVHIHR	48314820	OPLAH	5-oxoprolinase [Homo sapiens]	2	1	1		63	2.5	2	625.328	1249.65
ALGPAGCEADASAPATCAEMR	54873613	AGRN	agrin precursor [Homo sapiens]	2	1	1	C7(Carbamidomethyl); C17(Carbamidomethyl)	103	5	2	1053.46	2105.91
ALGQNPTNAEVLK	17986258	MYL6	myosin light polypeptide 6 isoform 1 [Homo sapiens]	30	3	1		62	2.92	2	677.873	1354.74
ALGQNPTQAEVLR	4557777	MYL3	myosin light chain 3 [Homo sapiens]	15	1	1		80	3.1	2	698.884	1396.75
ALGSVGPVDLLVNNAAVALLQPFLEVTK	304571975	DCXR	L-xylulose reductase isoform 2 [Homo sapiens]	2	2	1		14	1.83	2	1424.82	2848.63
ALGTEVIQLFPEK	22202629	AIFM1	apoptosis-inducing factor 1, mitochondrial isoform 2 precursor [Homo sapiens]	4	3	1		77	2.63	2	722.908	1444.81
ALGVLAQLIWSR	38327625	CS	citrate synthase, mitochondrial precursor [Homo sapiens]	34	1	1		82	2.97	2	663.902	1326.79
ALGYFAVVTGK	18860831	OPA1	dynamin-like 120 kDa protein, mitochondrial isoform 2 [Homo sapiens]	6	8	1		42	2.12	2	563.319	1125.63
ALGYFHR	116875831	FAM82B	regulator of microtubule dynamics protein 1 [Homo sapiens]	6	1	1		39	2.1	2	432.231	863.452
ALHFVFK	217330598	GLOD4	glyoxalase domain-containing protein 4 [Homo sapiens]	2	1	1		21	2.04	2	431.253	861.498
ALHPLWESVDLVPGGDR	6005723	CA5B	carbonic anhydrase 5B, mitochondrial precursor [Homo sapiens]	8	1	1		73	3.51	3	930.987	1860.97
ALHSLLLR	225543097	PAFAH1B3	platelet-activating factor acetylhydrolase IB subunit gamma [Homo sapiens]	4	1	1		42	2.09	2	461.797	922.584
ALHSVLQAVPLNELR	4826952	PSMD5	26S proteasome non-ATPase regulatory subunit 5 [Homo sapiens]	2	1	1		65	3.69	2	830.482	1659.96
ALHVPK	48762932	CCT8	T-complex protein 1 subunit theta [Homo sapiens]	1	1	1	N-Term(Acetyl)	29		2	353.716	706.426
ALIAAQYSGAQVR	4503481	EEF1G	elongation factor 1-gamma [Homo sapiens]	12	1	1		66	3.73	2	674.374	1347.74
ALIADSGLK	11321583	SUCLA2	succinyl-CoA ligase [ADP-forming] subunit beta, mitochondrial precursor [Homo sapiens]	6	1	1		46	1.97	1	887.522	887.521
ALIAGGGAPEIELALR	38455427	CCT4	T-complex protein 1 subunit delta isoform a [Homo sapiens]	2	2	1		83	3.25	2	775.949	1550.89
ALIDPSSGLPNR	145611426	PSMF1	proteasome inhibitor PI31 subunit [Homo sapiens]	2	1	1		56	2.31	2	620.339	1239.67
ALIDYENSNK	7657599	SNX5	sorting nexin-5 [Homo sapiens]	2	1	1		22	1.06	2	583.789	1166.57
ALIEILATR	71773329	ANXA6	annexin A6 isoform 1 [Homo sapiens]	57	2	1		67	2.96	2	500.314	999.621
ALIEVLQPLIAEHQAR	47419914	WARS	tryptophan--tRNA ligase, cytoplasmic isoform a [Homo sapiens]	8	2	1		94	3.86	2	901.022	1801.04
ALIFNK	6005721	ERLIN2	erlin-2 isoform 1 [Homo sapiens]	1	2	1			1.11	2	353.22	705.432
ALIFVSHGAGEHSGR	51242953	MGLL	monoglyceride lipase isoform 2 [Homo sapiens]	2	3	1		32	3.15	3	513.268	1537.79
ALIHSACVK	13236495	CRYZ	quinone oxidoreductase isoform a [Homo sapiens]	5	2	1	C7(Carbamidomethyl)	40	2.08	2	499.78	998.546
ALILVGGYGTR	11761621	GMPPB	mannose-1-phosphate guanyltransferase beta isoform 2 [Homo sapiens]	2	2	1		27	1.69	2	560.33	1119.65
ALINADELASDVAGAEALLDR	194595509;306966132	SPTAN1;SPTAN1;	spectrin alpha chain, brain isoform 1 [Homo sapiens];spectrin alpha chain, brain isoform 1 [Homo sapiens];	10	3	2		126	4.86	2	1064.05	2127.1
ALIQCAK	4507877	VCL	vinculin isoform VCL [Homo sapiens]	4	2	1	C5(Carbamidomethyl)	31	1.44	2	803.447	803.447
ALIQYFSPYVSADMHR	47078240	GPS1	COP9 signalosome complex subunit 1 isoform 2 [Homo sapiens]	2	2	1		98	3.48	2	949.467	1897.93
ALIVEPSR	4826686	DDX1	ATP-dependent RNA helicase DDX1 [Homo sapiens]	4	1	1		34	1.66	1	884.522	884.522
ALIVLAHSER	70995396	NQO1	NAD(P)H dehydrogenase [quinone] 1 isoform b [Homo sapiens]	12	3	1		58	2.7	3	554.828	1108.65
ALIVVPYAEGVIPDEAK	300244569	SRSF11	serine/arginine-rich splicing factor 11 isoform 2 [Homo sapiens]	2	2	1		26	1.86	2	892.498	1783.99
ALIVVQQGMTPSAK	14589951	POLR2E	DNA-directed RNA polymerases I, II, and III subunit RPABC1 [Homo sapiens]	2	1	1		58	2.62	2	721.906	1442.81
ALKDPNAFLFDHLLTLKPVK	23397429	EIF3M	eukaryotic translation initiation factor 3 subunit M [Homo sapiens]	4	1	1		32	3.99	4	570.834	2280.31
ALLADAQLMLDHLK	42794779	MYO18A	unconventional myosin-XVIIIa isoform b [Homo sapiens]	2	2	1		41	2.05	2	776.433	1551.86
ALLAEGVILR	16554604	MRPS23	28S ribosomal protein S23, mitochondrial [Homo sapiens]	2	1	1		57	2.66	2	527.834	1054.66
ALLAEHLLKPLPADK	7705987	GLTP	glycolipid transfer protein [Homo sapiens]	2	1	1	N-Term(Acetyl)	71		2	835.997	1670.99
ALLANALTSALR	224589127	TMEM33	transmembrane protein 33 [Homo sapiens]	6	1	1		68	3.31	2	607.367	1213.73
ALLDFEDK	19913412	MVP	major vault protein [Homo sapiens]	2	1	1		31	1.59	2	475.748	950.488
ALLDSLQLGPDSLTVHLIHEVTK	38202257;88900491	GANAB;GANAB;	neutral alpha-glucosidase AB isoform 3 precursor [Homo sapiens];neutral alpha-glucosidase AB isoform 3 precursor [Homo sapiens];	31	2	2		87	5.66	3	833.801	2499.38
ALLEAPLK	4557733	LTBP2	latent-transforming growth factor beta-binding protein 2 precursor [Homo sapiens]	2	1	1		46	1.75	2	427.772	854.536
ALLEEYNK	6005745	DCTN3	dynactin subunit 3 isoform 1 [Homo sapiens]	2	1	1		27	1.57	2	490.258	979.51
ALLELQLEPEELYQTFQR	4503483	EEF2	elongation factor 2 [Homo sapiens]	4	1	1		86	4.15	2	1110.58	2220.16
ALLEVLGR	94538320	HAGH	hydroxyacylglutathione hydrolase, mitochondrial isoform 2 [Homo sapiens]	16	2	1		53	2.24	2	435.775	870.541
ALLEVVQSGGK	4506189	PSMA7	proteasome subunit alpha type-7 [Homo sapiens]	10	4	1		63	2.67	2	550.819	1100.63
ALLFIPR	20149594	HSP90AB1	heat shock protein HSP 90-beta [Homo sapiens]	22	1	1		51	1.9	2	829.532	829.529
ALLGSVK	217272894	EFTUD2	116 kDa U5 small nuclear ribonucleoprotein component isoform b [Homo sapiens]	2	2	1		48	1.61	1	687.446	687.446
ALLGYADNQCK	217330598	GLOD4	glyoxalase domain-containing protein 4 [Homo sapiens]	2	1	1	C10(Carbamidomethyl)	41	2.43	2	626.804	1252.6
ALLHWNR	19923669	SEL1L	protein sel-1 homolog 1 isoform 1 precursor [Homo sapiens]	2	1	1		30	1.54	2	455.257	909.507
ALLITYGPYAINGK	93102387	C16orf13	UPF0585 protein C16orf13 isoform a [Homo sapiens]	2	1	1		25	1.76	2	747.422	1493.84
ALLLDALR	217330596	GHDC	GH3 domain-containing protein isoform 3 precursor [Homo sapiens]	2	3	1		53	2.08	2	442.781	884.556
ALLLSTYIK	19913416;27477041	AP2A1;AP2A2;	AP-2 complex subunit alpha-1 isoform 2 [Homo sapiens];AP-2 complex subunit alpha-2 isoform 2 [Homo sapiens];	6	4	2		41	1.97	2	511.318	1021.63
ALLLTGDFSQAGNK	26667177	MRPL46	39S ribosomal protein L46, mitochondrial [Homo sapiens]	2	1	1		78	2.87	2	717.885	1434.76
ALLNNSHYYHMAHGK	91199540	DLD	dihydrolipoyl dehydrogenase, mitochondrial precursor [Homo sapiens]	2	1	1		50	3.57	3	585.951	1755.84
ALLNNSHYYHMAHGK	91199540	DLD	dihydrolipoyl dehydrogenase, mitochondrial precursor [Homo sapiens]	2	1	1	M11(Oxidation)	20	1.64	3	591.283	1771.83
ALLNVVDNAR	72534684	PLD3	phospholipase D3 [Homo sapiens]	6	1	1		62	2.5	2	542.809	1084.61
ALLPELR	24308127	DNAJC10	dnaJ homolog subfamily C member 10 precursor [Homo sapiens]	2	1	1		41	1.26	2	406.256	811.505
ALLPHVLCK	118601081	HNRNPUL2	heterogeneous nuclear ribonucleoprotein U-like protein 2 [Homo sapiens]	2	1	1	C8(Carbamidomethyl)	34	2.27	2	525.812	1050.62
ALLPILQWHK	239985428	PDP1	[Pyruvate dehydrogenase [acetyl-transferring]]-phosphatase 1, mitochondrial isoform 3 [Homo sapiens]	4	3	1		41	2.36	3	609.872	1218.74
ALLQAILQTEDMLK	58530840	DSP	desmoplakin isoform I [Homo sapiens]	6	2	1		64	3.26	2	793.949	1586.88
ALLQEMPLTALLR	291084635	TROVE2	60 kDa SS-A/Ro ribonucleoprotein isoform 4 [Homo sapiens]	6	4	1		74	2.91	2	734.933	1468.86
ALLQEMPLTALLR	291084635	TROVE2	60 kDa SS-A/Ro ribonucleoprotein isoform 4 [Homo sapiens]	2	4	1	M6(Oxidation)	69	2.11	2	742.93	1484.85
ALLQNNTLTELR	112380630	LMOD1	leiomodin-1 [Homo sapiens]	11	1	1		87	3.31	2	693.392	1385.78
ALLSAPWYLNR	189181666	HEXA	beta-hexosaminidase subunit alpha preproprotein [Homo sapiens]	6	1	1		47	2.52	2	652.362	1303.72
ALLSAVTR	55770844	CTNNA1	catenin alpha-1 [Homo sapiens]	4	3	1		40	1.88	2	415.758	830.509
ALLSYDGLNQR	345110632	EPDR1	mammalian ependymin-related protein 1 isoform 1 precursor [Homo sapiens]	10	2	1		64	2.88	2	625.333	1249.66
ALLTGLLDLQAR	38679946	ABAT	4-aminobutyrate aminotransferase, mitochondrial precursor [Homo sapiens]	12	1	1		78	3.1	2	642.389	1283.77
ALLTLADGR	4826643	ANXA3	annexin A3 [Homo sapiens]	6	1	1		59	2.16	2	465.275	929.543
ALLTPVAIAAGR	305410789	GSR	glutathione reductase, mitochondrial isoform 2 precursor [Homo sapiens]	37	4	1		77	3.06	2	576.859	1152.71
ALLVEPVINSYLLAER	39777597	TGM2	protein-glutamine gamma-glutamyltransferase 2 isoform a [Homo sapiens]	52	1	1		113	4.25	2	900.52	1800.03
ALMAAEDK	27597085	TPM1	tropomyosin alpha-1 chain isoform 2 [Homo sapiens]	2	3	1		28	1.43	1	848.421	848.421
ALMDEIVK	31543397	PGK2	phosphoglycerate kinase 2 [Homo sapiens]	2	1	1		25	1.08	2	459.752	918.497
ALMDETMK	4557325	APOE	apolipoprotein E precursor [Homo sapiens]	4	1	1		51	1.78	2	469.72	938.432
ALMDEVVK	4505763	PGK1	phosphoglycerate kinase 1 [Homo sapiens]	32	1	1		44	1.87	2	452.744	904.482
ALMDEVVK	4505763	PGK1	phosphoglycerate kinase 1 [Homo sapiens]	2	1	1	M3(Oxidation)	21	1.35	2	460.742	920.477
ALMGLYHGQVLCK	20127408	HADHA	trifunctional enzyme subunit alpha, mitochondrial precursor [Homo sapiens]	2	1	1	C12(Carbamidomethyl)	44	3.56	2	745.39	1489.77
ALMGSPQLVAAVVR	12056468	JUP	junction plakoglobin [Homo sapiens]	6	1	1		85	2.48	2	706.409	1411.81
ALMLQGVDLLADAVAVTMGPK	31542947	HSPD1	60 kDa heat shock protein, mitochondrial [Homo sapiens]	6	1	1		106	4.78	3	705.054	2113.15
ALMLQGVDLLADAVAVTMGPK	31542947	HSPD1	60 kDa heat shock protein, mitochondrial [Homo sapiens]	2	1	1	M18(Oxidation)	85	5.26	3	710.385	2129.14
ALMQSLNMLVQTEGK	291045183	ASMTL	N-acetylserotonin O-methyltransferase-like protein isoform 3 [Homo sapiens]	2	3	1		49	2.6	2	831.933	1662.86
ALMQVVDFLSR	56605983;215272362	NIF3L1;NIF3L1;	NIF3-like protein 1 isoform 2 [Homo sapiens];NIF3-like protein 1 isoform 2 [Homo sapiens];	6	3	2		49	2.57	2	639.849	1278.69
ALNALCDGLIDELNQALK	194097323	ECHS1	enoyl-CoA hydratase, mitochondrial [Homo sapiens]	2	1	1	C6(Carbamidomethyl)	63	3.75	2	986.018	1971.03
ALNEACESVIQTACK	224586817	GLG1	Golgi apparatus protein 1 isoform 3 precursor [Homo sapiens]	2	3	1	C6(Carbamidomethyl); C14(Carbamidomethyl)	21	1.64	2	847.399	1693.79
ALNEGGFQSIPK	119703746	ETFDH	electron transfer flavoprotein-ubiquinone oxidoreductase, mitochondrial precursor [Homo sapiens]	2	1	1		42	2.47	2	630.834	1260.66
ALNFLVNEFLLK	109948292	KIAA1468	lisH domain and HEAT repeat-containing protein KIAA1468 [Homo sapiens]	2	1	1		53	2.4	2	710.914	1420.82
ALNLAYSSIYGSYR	24307969	CYFIP1	cytoplasmic FMR1-interacting protein 1 isoform a [Homo sapiens]	4	2	1		43	2.73	2	789.403	1577.8
ALNSAANNVYQYGR	110681719	TMEM245	transmembrane protein C9orf5 [Homo sapiens]	4	1	1		75	2.45	2	770.881	1540.75
ALPAASTILHYER	145309328	PAPLN	papilin precursor [Homo sapiens]	6	1	1		69	3.34	2	721.395	1441.78
ALPAVQQNNLDEDLIR	23510340	UBA1	ubiquitin-like modifier-activating enzyme 1 [Homo sapiens]	10	1	1		114	4.28	2	904.983	1808.96
ALPAVQQNNLDEDLIRK	23510340	UBA1	ubiquitin-like modifier-activating enzyme 1 [Homo sapiens]	6	1	1		91	3.87	2	969.026	1937.04
ALPESLGQHALR	6912328	DDAH1	N(G),N(G)-dimethylarginine dimethylaminohydrolase 1 isoform 1 [Homo sapiens]	8	1	1		73	3.17	3	646.36	1291.71
ALPFWNEEIVPQIK	50593010;4505753	PGAM2;PGAM1;	phosphoglycerate mutase 2 [Homo sapiens];phosphoglycerate mutase 1 [Homo sapiens];	20	3	2		45	2.67	2	842.461	1683.91
ALPGQLKPFETLLSQNQGGK	4504183	GSTP1	glutathione S-transferase P [Homo sapiens]	63	2	1		65	3.82	3	1063.58	2126.17
ALPGTPVASSQPR	5031809	ISLR	immunoglobulin superfamily containing leucine-rich repeat protein precursor [Homo sapiens]	4	1	1		45	2.15	2	640.854	1280.7
ALPLALVLHELGAGR	166158922	TYMP	thymidine phosphorylase precursor [Homo sapiens]	10	1	1		90	4.16	3	765.463	1529.92
ALPLEAEVAPVK	197276600	MAP4	microtubule-associated protein 4 isoform 4 [Homo sapiens]	2	2	1		42	2.07	2	618.866	1236.73
ALPLLFNLIK	25777610	NLRX1	NLR family member X1 isoform 2 [Homo sapiens]	4	2	1		38	1.79	2	571.371	1141.74
ALPSKPNSLDQFK	33469947	ELMO2	engulfment and cell motility protein 2 [Homo sapiens]	2	1	1		38	1.85	2	722.895	1444.78
ALPSPNDLK	289547591	PLCB4	1-phosphatidylinositol-4,5-bisphosphate phosphodiesterase beta-4 isoform b [Homo sapiens]	2	3	1		39	1.25	2	477.765	954.522
ALPSPNDLKR	289547591	PLCB4	1-phosphatidylinositol-4,5-bisphosphate phosphodiesterase beta-4 isoform b [Homo sapiens]	2	3	1		63	2.14	2	555.817	1110.63
ALPTTYEK	4502511	C9	complement component C9 precursor [Homo sapiens]	2	1	1		24	1.31	1	922.492	922.492
ALQAAYGASAPSMTSATLR	41152114	AKR7A3	aflatoxin B1 aldehyde reductase member 3 [Homo sapiens]	2	1	1		18	1.4	2	933.975	1866.94
ALQAAYGASAPSVTSAALR	41327764	AKR7A2	aflatoxin B1 aldehyde reductase member 2 [Homo sapiens]	18	1	1		90	4.54	2	902.988	1804.96
ALQALEELR	41322910	PLEC	plectin isoform 1d [Homo sapiens]	4	8	1		78	2.85	2	521.798	1042.59
ALQASALK	4557305	ALDOA	fructose-bisphosphate aldolase A isoform 1 [Homo sapiens]	25	3	1		58	2.14	2	801.485	801.484
ALQASALNAWR	4885063	ALDOC	fructose-bisphosphate aldolase C [Homo sapiens]	12	1	1		78	3.17	2	600.829	1200.65
ALQATVGNSYK	112380628	LAMP1	lysosome-associated membrane glycoprotein 1 precursor [Homo sapiens]	8	1	1		67	2.56	2	576.306	1151.61
ALQDEWDAVMLHSFTLR	7657381	PRPF19	pre-mRNA-processing factor 19 [Homo sapiens]	6	1	1		62	3.94	3	1016.5	2032
ALQDLGLR	7524354	DDAH2	N(G),N(G)-dimethylarginine dimethylaminohydrolase 2 [Homo sapiens]	12	1	1		76	2.34	2	885.519	885.519
ALQDLQLDQGNQK	9966793	LZTFL1	leucine zipper transcription factor-like protein 1 [Homo sapiens]	2	1	1		65	2.94	2	735.882	1470.76
ALQDQLVLVAAK	4557287	AGT	angiotensinogen preproprotein [Homo sapiens]	2	1	1		58	2.51	2	634.883	1268.76
ALQFLEEVK	4502643	CCT6A	T-complex protein 1 subunit zeta isoform a [Homo sapiens]	4	2	1		42	1.6	2	538.803	1076.6
ALQFLK	67782319;112382250	SPTB;SPTBN1;	spectrin beta chain, erythrocyte isoform b [Homo sapiens];spectrin beta chain, brain 1 isoform 1 [Homo sapiens];	4	6	2		43	1.39	2	719.447	719.446
ALQLAQRPVSLLASPWTSPTWLK	284807150	GBA	glucosylceramidase isoform 2 [Homo sapiens]	4	3	1		67	5.32	3	855.153	2563.44
ALQMLLSQPVTYQAFR	45243501	BCL2L13	bcl-2-like protein 13 [Homo sapiens]	3	1	1		29	1.21	2	933.503	1866
ALQPIVSEEEWAHTK	383209673	CRAT	carnitine O-acetyltransferase isoform 2 [Homo sapiens]	4	2	1		68	2.48	2	869.448	1737.89
ALQPLNQR	6912284	CA14	carbonic anhydrase 14 precursor [Homo sapiens]	2	1	1		27	1.78	2	470.273	939.538
ALQSLACGKPTQR	4503165	CUL3	cullin-3 isoform 1 [Homo sapiens]	2	3	1	C7(Carbamidomethyl)	57	2.87	2	715.386	1429.76
ALQSPALGLR	4506787	IQGAP1	ras GTPase-activating-like protein IQGAP1 [Homo sapiens]	4	1	1		54	2.16	2	513.312	1025.62
ALQSVGQIVGEVLK	195539395	PSMC6	26S protease regulatory subunit 10B [Homo sapiens]	8	1	1		51	2.85	2	720.926	1440.84
ALSAFLTCGNWK	38569394	IKBKAP	elongator complex protein 1 [Homo sapiens]	2	1	1	C8(Carbamidomethyl)	30	1.91	2	684.344	1367.68
ALSAIADLLTNEHER	146231994	CTNND1	catenin delta-1 isoform 3A [Homo sapiens]	2	15	1		62	3.24	2	826.936	1652.86
ALSDADVQK	4502317	ATP6V1E1	V-type proton ATPase subunit E 1 isoform a [Homo sapiens]	2	3	1	N-Term(Acetyl)	61		2	494.751	988.495
ALSDLISATK	156938343	TLN2	talin-2 [Homo sapiens]	2	1	1		40	1.98	2	509.792	1018.58
ALSEALTELGYK	22547189	SHMT1	serine hydroxymethyltransferase, cytosolic isoform 2 [Homo sapiens]	11	2	1		73	3	2	647.849	1294.69
ALSEIAGMTLPYDTLDQVR	33519475	NDUFS1	NADH-ubiquinone oxidoreductase 75 kDa subunit, mitochondrial isoform 1 [Homo sapiens]	4	5	1	M8(Oxidation)	99	3.32	2	1055.03	2109.05
ALSEIAGMTLPYDTLDQVR	33519475	NDUFS1	NADH-ubiquinone oxidoreductase 75 kDa subunit, mitochondrial isoform 1 [Homo sapiens]	16	5	1		89	4.85	2	1047.03	2093.06
ALSIGFETCR	321400142	CD44	CD44 antigen isoform 8 precursor [Homo sapiens]	2	7	1	C9(Carbamidomethyl)	51	2.24	2	577.288	1153.57
ALSLAR	92091583;92091586;12667788;367460087	MYH11;MYH11;MYH9;MYH10;	myosin-11 isoform SM1B [Homo sapiens];myosin-11 isoform SM1B [Homo sapiens];myosin-9 [Homo sapiens];myosin-10 isoform 2 [Homo sapiens];	1	8	4			1.69	1	630.395	630.395
ALSMPLNGLK	7330335	CLIC4	chloride intracellular channel protein 4 [Homo sapiens]	1	1	1	N-Term(Acetyl); M4(Oxidation)	61		2	551.303	1101.6
ALSMPLNGLK	7330335	CLIC4	chloride intracellular channel protein 4 [Homo sapiens]	1	1	1	N-Term(Acetyl)	22		1	1085.6	1085.6
ALSMPLNGLKEEDKEPLIELFVK	7330335	CLIC4	chloride intracellular channel protein 4 [Homo sapiens]	1	1	1	N-Term(Acetyl); M4(Oxidation)	34		3	891.149	2671.43
ALSPLEEWLR	5454158	VARS	valine--tRNA ligase [Homo sapiens]	6	1	1		54	2.45	2	607.333	1213.66
ALSSEGKPYVTK	194595509;306966132	SPTAN1;SPTAN1;	spectrin alpha chain, brain isoform 1 [Homo sapiens];spectrin alpha chain, brain isoform 1 [Homo sapiens];	8	3	2		63	3.58	3	640.35	1279.7
ALSSEWKPEIR	336285443	NCAM1	neural cell adhesion molecule 1 isoform 4 precursor [Homo sapiens]	6	5	1		59	2.92	2	658.354	1315.7
ALSTDPAAPNLK	223029410	TLN1	talin-1 [Homo sapiens]	10	1	1		63	2.59	2	599.331	1197.65
ALSTFFVENSLR	223468630	COG6	conserved oligomeric Golgi complex subunit 6 isoform 2 [Homo sapiens]	2	2	1		53	1.98	2	692.368	1383.73
ALSVGLVK	157502193	PSMD13	26S proteasome non-ATPase regulatory subunit 13 isoform 1 [Homo sapiens]	2	2	1		41	1.38	2	393.758	786.509
ALSVGNIDDALQCYSEAIK	5803181	STIP1	stress-induced-phosphoprotein 1 [Homo sapiens]	4	1	1	C13(Carbamidomethyl)	76	3.36	2	1034.01	2067.01
ALSWGR	60498984	AOC2	retina-specific copper amine oxidase isoform b precursor [Homo sapiens]	2	1	1		31	1.53	1	689.375	689.375
ALTALFK	266453278	ATXN10	ataxin-10 isoform 2 [Homo sapiens]	2	2	1		57	1.57	2	382.24	763.472
ALTDFFR	6912388	GCA	grancalcin [Homo sapiens]	3	1	1		56	1.5	2	435.229	869.451
ALTDIK	33239443	SYPL1	synaptophysin-like protein 1 isoform b [Homo sapiens]	4	2	1		39	1.78	1	660.393	660.393
ALTDSFR	379317149	SRI	sorcin isoform D [Homo sapiens]	6	4	1		48	1.76	2	809.417	809.417
ALTGGIAHLFK	91199540	DLD	dihydrolipoyl dehydrogenase, mitochondrial precursor [Homo sapiens]	24	1	1		66	3.56	3	376.557	1127.66
ALTGHLEEVVLALLK	4502101	ANXA1	annexin A1 [Homo sapiens]	32	1	1		71	4.59	3	803.486	1605.96
ALTHIDHSLSR	14043022	MARS	methionine--tRNA ligase, cytoplasmic [Homo sapiens]	2	1	1		50	2.85	2	625.337	1249.67
ALTLGALTLPLAR	14149680	ESYT1	extended synaptotagmin-1 isoform 2 [Homo sapiens]	12	2	1		75	3.03	2	655.415	1309.82
ALTLIAGSPLK	21361794	CAND1	cullin-associated NEDD8-dissociated protein 1 [Homo sapiens]	10	1	1		66	2.57	2	542.342	1083.68
ALTPQTAETDAIR	4507703	TSSC1	protein TSSC1 [Homo sapiens]	2	1	1		53	2.41	2	693.865	1386.72
ALTQPLGLLR	19923903	MYADM	myeloid-associated differentiation marker [Homo sapiens]	10	1	1		34	2.02	2	541.34	1081.67
ALTQTGGPHVK	116063573	FLNA	filamin-A isoform 1 [Homo sapiens]	4	2	1		63	2.4	2	554.811	1108.61
ALTSEIALLQSR	4506675	RPN1	dolichyl-diphosphooligosaccharide--protein glycosyltransferase subunit 1 precursor [Homo sapiens]	6	1	1		83	3.59	2	651.376	1301.74
ALTSELANAR	4505257	MSN	moesin [Homo sapiens]	8	1	1		66	3.3	2	523.285	1045.56
ALTSFER	20127408	HADHA	trifunctional enzyme subunit alpha, mitochondrial precursor [Homo sapiens]	2	1	1		34	1.8	1	823.433	823.433
ALTSVVNYREPK	19482174	CUL2	cullin-2 isoform c [Homo sapiens]	2	3	1		56	2.88	2	688.884	1376.76
ALTTMGFR	379317149	SRI	sorcin isoform D [Homo sapiens]	2	4	1	M5(Oxidation)	43	1.84	2	456.734	912.461
ALTTMGFR	379317149	SRI	sorcin isoform D [Homo sapiens]	6	4	1		48	1.82	2	448.737	896.468
ALTVPELTQQMFDAK	5174735;21361322;50592996	TUBB4B;TUBB4A;TUBB3;	tubulin beta-4B chain [Homo sapiens];tubulin beta-4A chain [Homo sapiens];tubulin beta-3 chain isoform 1 [Homo sapiens];	54	4	3		69	3.17	2	846.439	1691.87
ALTVPELTQQMFDAK	5174735;21361322;50592996	TUBB4B;TUBB4A;TUBB3;	tubulin beta-4B chain [Homo sapiens];tubulin beta-4A chain [Homo sapiens];tubulin beta-3 chain isoform 1 [Homo sapiens];	4	4	3	M11(Oxidation)	39	2	2	854.439	1707.87
ALTVPELTQQMFDSK	4507729	TUBB2A	tubulin beta-2A chain [Homo sapiens]	6	2	1	M11(Oxidation)	54	2.08	2	862.435	1723.86
ALTVPELTQQVFDAK	29788785	TUBB	tubulin beta chain [Homo sapiens]	56	1	1		67	3.46	3	553.97	1659.9
ALVADSHPESER	112382250	SPTBN1	spectrin beta chain, brain 1 isoform 1 [Homo sapiens]	6	2	1		63	2.97	2	655.826	1310.64
ALVEEALAQR	145275185	C12orf10	UPF0160 protein MYG1, mitochondrial precursor [Homo sapiens]	6	1	1		72	2.84	2	550.309	1099.61
ALVFQPVAELK	266453748	PFKM	6-phosphofructokinase, muscle type isoform 2 [Homo sapiens]	6	2	1		45	2.17	2	607.862	1214.72
ALVHERDEAAYGELR	30410792	PSME2	proteasome activator complex subunit 2 [Homo sapiens]	2	1	1		35	3.24	3	576.962	1728.87
ALVIGEVTSGGCQPPQTYHVDDTNLYLTIPTAR	4506453	RBP3	retinol-binding protein 3 precursor [Homo sapiens]	1	1	1	C12(Carbamidomethyl)	17		3	1196.27	3586.79
ALVILAK	31543380	PARK7	protein DJ-1 [Homo sapiens]	22	1	1		43	2.08	2	364.258	727.509
ALVNQLHER	11545863	MCCC2	methylcrotonoyl-CoA carboxylase beta chain, mitochondrial [Homo sapiens]	2	1	1		38	1.82	2	540.301	1079.6
ALVQCVHSVYIPNK	31542723	SPATA20	spermatogenesis-associated protein 20 precursor [Homo sapiens]	4	1	1	C5(Carbamidomethyl)	53	3.52	2	814.437	1627.87
ALVQQMEQLR	71773110	APOA4	apolipoprotein A-IV precursor [Homo sapiens]	2	1	1		46	2.17	2	608.329	1215.65
ALVQSLLAK	8923417	ADPRHL2	poly(ADP-ribose) glycohydrolase ARH3 [Homo sapiens]	3	1	1		21	1.34	1	942.599	942.599
ALVSAQWVAEALR	61835204	MPST	3-mercaptopyruvate sulfurtransferase isoform 2 [Homo sapiens]	10	2	1		74	3.05	2	707.397	1413.79
ALVSEWK	148529014	DDB1	DNA damage-binding protein 1 [Homo sapiens]	2	1	1		39	1.66	2	416.732	832.457
ALVSEWKEPQAK	148529014	DDB1	DNA damage-binding protein 1 [Homo sapiens]	4	1	1		42	2.59	2	693.376	1385.74
ALVYGHHGDPAK	67078404	MECR	trans-2-enoyl-CoA reductase, mitochondrial isoform a [Homo sapiens]	4	1	1		58	3.02	2	632.826	1264.64
ALWADSGIQNAYDR	24111250	GNA13	guanine nucleotide-binding protein subunit alpha-13 [Homo sapiens]	3	1	1		40	2.54	2	790.38	1579.75
ALWEDEGVR	117938765	GNAS	protein ALEX isoform g [Homo sapiens]	2	5	1		34	1.93	2	537.765	1074.52
ALWEVEVVQHDPCR	269954692	ITPR1	inositol 1,4,5-trisphosphate receptor type 1 isoform 2 [Homo sapiens]	2	3	1	C13(Carbamidomethyl)	48	3	2	869.424	1737.84
ALYEHLTAK	31621305	LRPPRC	leucine-rich PPR motif-containing protein, mitochondrial precursor [Homo sapiens]	4	1	1		41	2.44	2	523.289	1045.57
ALYEQEIR	105990539	NEFL	neurofilament light polypeptide [Homo sapiens]	16	1	1		64	2.39	2	1021.53	1021.53
ALYEQSLHIK	4759264	COPS2	COP9 signalosome complex subunit 2 isoform 1 [Homo sapiens]	2	2	1		35	2.05	2	601.332	1201.66
ALYESELADAR	27436951	LMNB2	lamin-B2 [Homo sapiens]	16	1	1		90	2.7	2	619.307	1237.61
ALYESELADARR	27436951	LMNB2	lamin-B2 [Homo sapiens]	8	1	1		43	3.05	3	465.242	1393.71
ALYETELADAR	5031877	LMNB1	lamin-B1 isoform 1 [Homo sapiens]	10	1	1		49	2.36	2	626.315	1251.62
ALYETELADARR	5031877	LMNB1	lamin-B1 isoform 1 [Homo sapiens]	2	1	1		57	2.44	2	704.366	1407.72
ALYLQYTDETFR	4557485	CP	ceruloplasmin precursor [Homo sapiens]	8	1	1		71	3.17	2	760.377	1519.74
ALYLSDNDFEILPPDIGK	6912638	RSU1	ras suppressor protein 1 isoform 1 [Homo sapiens]	12	2	1		20	1.59	2	1010.52	2020.03
ALYTFEPR	166235148	OSTF1	osteoclast-stimulating factor 1 [Homo sapiens]	2	1	1		30	1.61	2	498.761	996.516
ALYYDLISSPDIHGTYK	39725934	SERPINF1	pigment epithelium-derived factor precursor [Homo sapiens]	20	1	1		73	3.94	3	978.493	1955.98
ALYYLQIHPQELR	148529014	DDB1	DNA damage-binding protein 1 [Homo sapiens]	4	1	1		56	3.9	2	822.449	1643.89
AMADPEVQQIMSDPAMR	5803181	STIP1	stress-induced-phosphoprotein 1 [Homo sapiens]	2	1	1		92	2.96	2	945.432	1889.86
AMAVEDIISR	4557389	C8A	complement component C8 alpha chain precursor [Homo sapiens]	2	1	1		39	1.98	2	552.789	1104.57
AMCTDILFK	289547591	PLCB4	1-phosphatidylinositol-4,5-bisphosphate phosphodiesterase beta-4 isoform b [Homo sapiens]	4	3	1	C3(Carbamidomethyl)	32	1.75	2	549.77	1098.53
AMDFNGILTIR	126012571	HSPG2	basement membrane-specific heparan sulfate proteoglycan core protein precursor [Homo sapiens]	12	1	1		73	2.85	2	625.833	1250.66
AMDFNGILTIR	126012571	HSPG2	basement membrane-specific heparan sulfate proteoglycan core protein precursor [Homo sapiens]	6	1	1	M2(Oxidation)	60	2.72	2	633.831	1266.65
AMDLVQEEFLQR	145275185	C12orf10	UPF0160 protein MYG1, mitochondrial precursor [Homo sapiens]	2	1	1		79	2.67	2	739.87	1478.73
AMDSDWFAENYMGR	4504327	HADHB	trifunctional enzyme subunit beta, mitochondrial precursor [Homo sapiens]	1	1	1	M12(Oxidation)	23		2	854.842	1708.68
AMDYDLLLR	119703755	LAMB2	laminin subunit beta-2 precursor [Homo sapiens]	2	1	1	M2(Oxidation)	61	2.35	2	563.285	1125.56
AMDYDLLLR	119703755	LAMB2	laminin subunit beta-2 precursor [Homo sapiens]	18	1	1		52	2.52	2	555.288	1109.57
AMEAVAAQGK	50593010;4505753	PGAM2;PGAM1;	phosphoglycerate mutase 2 [Homo sapiens];phosphoglycerate mutase 1 [Homo sapiens];	2	2	2		53		2	488.245	975.483
AMEGAGTDEK	71773329	ANXA6	annexin A6 isoform 1 [Homo sapiens]	2	2	1		41	1.74	2	504.719	1008.43
AMEGIFIKPSVEPSAGHDEL	56243533	SDF2L1	stromal cell-derived factor 2-like protein 1 precursor [Homo sapiens]	2	1	1		13	1.78	2	1064.02	2127.04
AMEGIFIKPSVEPSAGHDEL	56243533	SDF2L1	stromal cell-derived factor 2-like protein 1 precursor [Homo sapiens]	1	1	1	M2(Oxidation)	3		3	715.018	2143.04
AMEVDERPTEQYSDIGGLDK	21361144	PSMC3	26S protease regulatory subunit 6A [Homo sapiens]	2	1	1		23	2.77	3	751.684	2253.04
AMEWITAK	11321601	PFKP	6-phosphofructokinase type C isoform 1 [Homo sapiens]	4	2	1		51	1.6	2	475.245	949.482
AMFEQMR	10801345	EIF3K	eukaryotic translation initiation factor 3 subunit K [Homo sapiens]	1	1	1	N-Term(Acetyl); M2(Oxidation)	20		1	970.413	970.413
AMFEQMR	10801345	EIF3K	eukaryotic translation initiation factor 3 subunit K [Homo sapiens]	2	1	1	N-Term(Acetyl)	15		1	954.416	954.416
AMFIFLSNAGAER	4557541	TOR1A	torsin-1A precursor [Homo sapiens]	2	1	1		37	1.63	2	713.862	1426.72
AMGAAQVVVTDLSATR	156627571	SORD	sorbitol dehydrogenase [Homo sapiens]	2	1	1		102	3.82	2	795.42	1589.83
AMGAAQVVVTDLSATR	156627571	SORD	sorbitol dehydrogenase [Homo sapiens]	2	1	1	M2(Oxidation)	38	1.83	2	803.419	1605.83
AMGEQAVALAR	189095269	PCCA	propionyl-CoA carboxylase alpha chain, mitochondrial isoform b [Homo sapiens]	4	3	1		84	3.08	2	558.797	1116.59
AMGIETSDIADVPSDTSK	289547591	PLCB4	1-phosphatidylinositol-4,5-bisphosphate phosphodiesterase beta-4 isoform b [Homo sapiens]	2	3	1		61	2.65	2	918.933	1836.86
AMGIMNSFVNDIFER	10800138	HIST1H2BD	histone H2B type 1-D [Homo sapiens]	2	14	1		79	2.63	2	872.416	1743.82
AMGNLQIDFADPSR	261878575	GNAI2	guanine nucleotide-binding protein G(i) subunit alpha-2 isoform 2 [Homo sapiens]	2	2	1	M2(Oxidation)	83	3.48	2	775.868	1550.73
AMGNLQIDFADPSR	261878575	GNAI2	guanine nucleotide-binding protein G(i) subunit alpha-2 isoform 2 [Homo sapiens]	4	2	1		54	2.77	2	767.871	1534.73
AMLHLQWPYK	223468595	ITGAV	integrin alpha-V isoform 2 precursor [Homo sapiens]	2	3	1		27	2.92	2	643.84	1286.67
AMLPPNSFQGK	4503301	DECR1	2,4-dienoyl-CoA reductase, mitochondrial precursor [Homo sapiens]	2	1	1	M2(Oxidation)	53	2.3	2	603.302	1205.6
AMLPPNSFQGK	4503301	DECR1	2,4-dienoyl-CoA reductase, mitochondrial precursor [Homo sapiens]	8	1	1		42	2.45	2	595.305	1189.6
AMLSANIR	4758012	CLTC	clathrin heavy chain 1 [Homo sapiens]	6	1	1		38	1.97	2	438.242	875.478
AMLVFAEHR	4826940	PRCP	lysosomal Pro-X carboxypeptidase isoform 1 preproprotein [Homo sapiens]	2	2	1		93	2.38	2	537.281	1073.56
AMLWLSEK	48762920	PFKL	6-phosphofructokinase, liver type [Homo sapiens]	2	1	1		44	1.68	2	489.26	977.513
AMQHISYLNSR	57242755	CLSTN1	calsyntenin-1 isoform 2 precursor [Homo sapiens]	2	2	1		17	1.27	2	660.335	1319.66
AMSIPMWVDNVQCPK	344179112	CD163	scavenger receptor cysteine-rich type 1 protein M130 isoform b precursor [Homo sapiens]	4	2	1	C13(Carbamidomethyl)	65	3.11	2	888.42	1775.83
AMTFHGHGFLR	21264602	LAMA5	laminin subunit alpha-5 precursor [Homo sapiens]	10	1	1		37	3.01	3	637.316	1273.63
AMTLMEYLIK	41350201	EPN1	epsin-1 isoform c [Homo sapiens]	2	3	1		31	1.8	2	606.822	1212.64
AMTLQEAEAFVGAER	149363636	PLXNB2	plexin-B2 precursor [Homo sapiens]	2	1	1		141	3.7	2	811.897	1622.79
AMVALIDVFHQYSGR	5454034	S100B	protein S100-B [Homo sapiens]	2	1	1		75	2.97	2	853.94	1706.87
AMVLDLR	30410792	PSME2	proteasome activator complex subunit 2 [Homo sapiens]	6	1	1		56	1.57	2	409.234	817.46
AMVLDLR	30410792	PSME2	proteasome activator complex subunit 2 [Homo sapiens]	2	1	1	M2(Oxidation)	36	1.69	2	417.234	833.461
AMVSEFLK	4502101	ANXA1	annexin A1 [Homo sapiens]	1	1	1	N-Term(Acetyl)	20		1	966.497	966.497
AMYPDYFAK	6274550	NDUFB9	NADH dehydrogenase [ubiquinone] 1 beta subcomplex subunit 9 [Homo sapiens]	3	1	1	M2(Oxidation)	34	1.28	2	561.251	1121.5
AMYPDYFAK	6274550	NDUFB9	NADH dehydrogenase [ubiquinone] 1 beta subcomplex subunit 9 [Homo sapiens]	4	1	1		26	1.52	2	553.255	1105.5
ANALHATNNLQIIPDFSLK	110815813	ANKFY1	ankyrin repeat and FYVE domain-containing protein 1 isoform 1 [Homo sapiens]	2	1	1		32	3.42	3	694.046	2080.12
ANALLIR	115511049	GNA11	guanine nucleotide-binding protein subunit alpha-11 [Homo sapiens]	6	1	1		53	2.19	2	770.49	770.49
ANAQAAALYK	371502127	CAPG	macrophage-capping protein isoform 2 [Homo sapiens]	2	2	1		44	2.26	2	510.78	1020.55
ANATEFGLASGVFTR	21614513	ALDH1L1	cytosolic 10-formyltetrahydrofolate dehydrogenase [Homo sapiens]	2	1	1		113	3.49	2	770.893	1540.78
ANCSDNEFTQALTAAIPPESLTR	154354962;154354966	IMMT;IMMT;	mitochondrial inner membrane protein isoform 3 [Homo sapiens];mitochondrial inner membrane protein isoform 3 [Homo sapiens];	6	3	2	C3(Carbamidomethyl)	112	2.85	2	1253.6	2506.19
ANDDIIVNWVNR	288915539	PLS3	plastin-3 isoform 2 [Homo sapiens]	4	2	1		70	3.84	2	714.866	1428.72
ANDDLADAGLEK	11995472	RRAGC	ras-related GTP-binding protein C [Homo sapiens]	2	2	1		56	1.91	2	616.294	1231.58
ANDTQEFNLSAYFER	4758208	DUSP3	dual specificity protein phosphatase 3 [Homo sapiens]	2	1	1		73	3.71	2	902.912	1804.82
ANDTTFGLAAGVFTR	115387104	ALDH9A1	4-trimethylaminobutyraldehyde dehydrogenase [Homo sapiens]	10	1	1		85	3.01	2	770.894	1540.78
ANFSLPEK	118601081	HNRNPUL2	heterogeneous nuclear ribonucleoprotein U-like protein 2 [Homo sapiens]	2	1	1		21	1.41	1	905.475	905.475
ANFWYQPSFHGVDLSALR	40288288	CARM1	histone-arginine methyltransferase CARM1 [Homo sapiens]	2	1	1		45	3.43	3	703.35	2108.04
ANHFFTVTDPR	23618867	SFXN1	sideroflexin-1 [Homo sapiens]	9	1	1		40	2.96	2	652.823	1304.64
ANHSAFLFGFGDGGGGPTQTMLDR	374532777	MAN2C1	alpha-mannosidase 2C1 isoform 3 [Homo sapiens]	2	4	1		120	5.43	3	818.383	2453.13
ANHWSAIIGGSHSK	110347423	SPON1	spondin-1 precursor [Homo sapiens]	2	1	1		62	3.66	2	732.877	1464.75
ANIAVQR	4885417	UBE2K	ubiquitin-conjugating enzyme E2 K isoform 1 [Homo sapiens]	1	3	1	N-Term(Acetyl)	31		1	813.46	813.46
ANINIEK	256222019	RAB10	ras-related protein Rab-10 [Homo sapiens]	4	1	1		21	1.17	2	401.227	801.447
ANINVENAFFTLAR	16933567	RAB8A	ras-related protein Rab-8A [Homo sapiens]	2	1	1		95	3.72	2	790.418	1579.83
ANIPIMDTGENPEVPFPR	19913418	ATP6V0A1	V-type proton ATPase 116 kDa subunit a isoform 1 isoform c [Homo sapiens]	2	3	1		101	3.91	2	998.994	1996.98
ANIWLVR	42822880	MBLAC2	metallo-beta-lactamase domain-containing protein 2 [Homo sapiens]	1	1	1			2.06	2	436.265	871.524
ANLEIMTK	52426774	HLA-DRA	HLA class II histocompatibility antigen, DR alpha chain precursor [Homo sapiens]	4	1	1		19	1.53	1	919.496	919.493
ANLIVLGAVPR	47458045	ARMC8	armadillo repeat-containing protein 8 isoform 1 [Homo sapiens]	2	2	1		78	2.11	2	561.853	1122.7
ANLLNNEAHAITMQVTK	14591904	RECQL	ATP-dependent DNA helicase Q1 [Homo sapiens]	2	1	1		59	3.34	3	623.328	1867.97
ANLPQSFQVDTSK	116063573	FLNA	filamin-A isoform 1 [Homo sapiens]	12	2	1		66	3.39	2	717.866	1434.73
ANLQIDQINTDLNLER	12667788	MYH9	myosin-9 [Homo sapiens]	10	1	1		105	4.53	2	935.49	1869.97
ANNSTYGLAAAVFTK	25777732	ALDH2	aldehyde dehydrogenase, mitochondrial isoform 1 precursor [Homo sapiens]	7	2	1		96	3.34	2	764.395	1527.78
ANNTFYGLSAGVFTK	21361176	ALDH1A1	retinal dehydrogenase 1 [Homo sapiens]	28	1	1		71	3.65	2	795.403	1589.8
ANNVSPMTCLK	289547591	PLCB4	1-phosphatidylinositol-4,5-bisphosphate phosphodiesterase beta-4 isoform b [Homo sapiens]	2	3	1	C9(Carbamidomethyl)	9	1.16	2	617.799	1234.59
ANNYNEAVYLVR	4505343	NCBP1	nuclear cap-binding protein subunit 1 [Homo sapiens]	2	1	1		45	2.6	2	713.361	1425.71
ANPGAWILR	9910280	UGGT1	UDP-glucose:glycoprotein glucosyltransferase 1 precursor [Homo sapiens]	6	2	1		56	2.03	2	499.283	997.56
ANPQVGVAFPHIK	10863945	XRCC5	X-ray repair cross-complementing protein 5 [Homo sapiens]	10	1	1		63	3.4	3	689.387	1377.77
ANPTVTLFPPSSEELQANK	295986608	IGLL5	immunoglobulin lambda-like polypeptide 5 isoform 1 [Homo sapiens]	18	2	1		45	2.88	2	1022.03	2043.04
ANPWDGK	41327764	AKR7A2	aflatoxin B1 aldehyde reductase member 2 [Homo sapiens]	5	1	1		39	1.69	1	787.374	787.374
ANTFVAELK	21735621	MDH2	malate dehydrogenase, mitochondrial precursor [Homo sapiens]	33	1	1		79	2.56	2	496.775	992.544
ANVFFK	5031597	ARPC3	actin-related protein 2/3 complex subunit 3 [Homo sapiens]	2	1	1		34	1.3	2	363.203	725.399
ANVTVLDTQIR	19718759	MYOF	myoferlin isoform b [Homo sapiens]	4	2	1		56	2.12	2	615.349	1229.69
ANWYFLLAR	4557231	ACADM	medium-chain specific acyl-CoA dehydrogenase, mitochondrial isoform a precursor [Homo sapiens]	14	2	1		50	2.18	2	577.312	1153.62
ANYDVLESQK	18543329	PSMD9	26S proteasome non-ATPase regulatory subunit 9 [Homo sapiens]	2	1	1		25	1.67	2	583.791	1166.57
ANYLASPPLVIAYAIAGTIR	8659555	ACO1	cytoplasmic aconitate hydratase [Homo sapiens]	5	1	1		87	3.13	2	1037.59	2074.16
ANYWWLR	20127454	ATIC	bifunctional purine biosynthesis protein PURH [Homo sapiens]	4	1	1		41	1.76	2	504.756	1008.51
APAPEAEDEEVAR	225579078	RDH13	retinol dehydrogenase 13 isoform 1 precursor [Homo sapiens]	2	2	1		77	2.95	2	692.324	1383.64
APASPQVAALEQDLGKLEEELR	121582655	ANKRD35	ankyrin repeat domain-containing protein 35 [Homo sapiens]	2	1	1		52	4.65	3	788.753	2364.24
APASVLPAATPR	4758958	PRKAR2A	cAMP-dependent protein kinase type II-alpha regulatory subunit [Homo sapiens]	2	1	1		68	3.52	2	575.833	1150.66
APDEETLIALLAHAK	7706351	PTRH2	peptidyl-tRNA hydrolase 2, mitochondrial precursor [Homo sapiens]	4	1	1		44	3.15	3	531.294	1591.87
APDELHYTYLDTFGRPVIVAYK	4506675	RPN1	dolichyl-diphosphooligosaccharide--protein glycosyltransferase subunit 1 precursor [Homo sapiens]	8	1	1		37	5.73	3	856.777	2568.32
APDELHYTYLDTFGRPVIVAYKK	4506675	RPN1	dolichyl-diphosphooligosaccharide--protein glycosyltransferase subunit 1 precursor [Homo sapiens]	2	1	1		20	4.47	4	674.858	2696.41
APDFLPLLNK	170016081	RP2	protein XRP2 [Homo sapiens]	4	1	1		37	2.34	2	564.327	1127.65
APDFVFYAPR	4506467;4505257;21614499	RDX;MSN;EZR;	radixin [Homo sapiens];moesin [Homo sapiens];ezrin [Homo sapiens];	28	3	3		59	2.83	2	591.801	1182.59
APDGYIVK	4826686	DDX1	ATP-dependent RNA helicase DDX1 [Homo sapiens]	2	1	1		41	1.44	2	431.736	862.465
APEAWDYGQGFVNEEMIR	193794826	CYB5R3	NADH-cytochrome b5 reductase 3 isoform 2 [Homo sapiens]	16	3	1		96	5.03	2	1056.48	2111.95
APEAWDYGQGFVNEEMIR	193794826	CYB5R3	NADH-cytochrome b5 reductase 3 isoform 2 [Homo sapiens]	4	3	1	M16(Oxidation)	72	2.63	2	1064.48	2127.95
APEDAGPQPGSYEIR	7657603	HEBP2	heme-binding protein 2 [Homo sapiens]	6	1	1		82	4.33	2	793.878	1586.75
APEEFELLSK	8922625	TMLHE	trimethyllysine dioxygenase, mitochondrial isoform 1 precursor [Homo sapiens]	2	2	1		45	2.3	2	581.804	1162.6
APEEPNIQVNPLGIPVNSK	71274107	MCAM	cell surface glycoprotein MUC18 precursor [Homo sapiens]	8	1	1		75	4.11	2	1008.54	2016.08
APEEPNIQVNPLGIPVNSKEPEEVATCVGR	71274107	MCAM	cell surface glycoprotein MUC18 precursor [Homo sapiens]	2	1	1	C27(Carbamidomethyl)	53	5.38	3	1081.88	3243.63
APELLFQPDLVGDESEGLHEVVAFAIHK	11342680	ACTR1B	beta-centractin [Homo sapiens]	2	1	1		34	3.82	4	765.901	3060.58
APEQEQAAPGPAAGGEAPK	30795231	BASP1	brain acid soluble protein 1 [Homo sapiens]	2	1	1		30	2.38	2	888.434	1775.86
APFAAHGYGAFLTLSILDR	4506195	PSMB2	proteasome subunit beta type-2 isoform 1 [Homo sapiens]	8	3	1		65	4.15	3	674.028	2020.07
APFALLALR	22547146	FBXL8	F-box/LRR-repeat protein 8 [Homo sapiens]	2	1	1		46	2.33	2	486.305	971.604
APFDLFENK	20149594	HSP90AB1	heat shock protein HSP 90-beta [Homo sapiens]	4	1	1		31	2.22	2	540.774	1080.54
APFDLFENKK	20149594	HSP90AB1	heat shock protein HSP 90-beta [Homo sapiens]	2	1	1		48	2.47	2	604.82	1208.63
APFDLFENR	154146191	HSP90AA1	heat shock protein HSP 90-alpha isoform 2 [Homo sapiens]	8	2	1		51	2.61	2	554.777	1108.55
APFDLFENRK	154146191	HSP90AA1	heat shock protein HSP 90-alpha isoform 2 [Homo sapiens]	2	2	1		42	2.74	2	618.823	1236.64
APFQIIR	20070186	PTER	phosphotriesterase-related protein [Homo sapiens]	4	1	1		43	1.72	2	422.756	844.504
APGAEEYAQQDVLKK	94721261	CNP	2',3'-cyclic-nucleotide 3'-phosphodiesterase [Homo sapiens]	2	1	1		13	1.29	2	823.924	1646.84
APGDQAWTQALPSVIK	156139137	C14orf159	UPF0317 protein C14orf159, mitochondrial isoform c [Homo sapiens]	4	3	1		62	4.4	2	841.451	1681.89
APGEQTVPALNLQNAFR	6005757	SUPT16H	FACT complex subunit SPT16 [Homo sapiens]	4	1	1		53	2.35	2	913.485	1825.96
APGFAHLAGLDK	260898743	NDUFS2	NADH dehydrogenase [ubiquinone] iron-sulfur protein 2, mitochondrial isoform 2 precursor [Homo sapiens]	7	2	1		82	3.74	3	598.826	1196.64
APGFAQMLK	48762932	CCT8	T-complex protein 1 subunit theta [Homo sapiens]	2	1	1		53	2.19	2	481.76	962.513
APGIIPR	50345984	ATP5A1	ATP synthase subunit alpha, mitochondrial isoform a precursor [Homo sapiens]	55	3	1		56	2.22	2	723.454	723.453
APGPGLAQGLPQLHSLVLR	24308207	LRRC47	leucine-rich repeat-containing protein 47 [Homo sapiens]	8	1	1		49	4.41	3	642.043	1924.11
APGQLALFSVSDK	20127454	ATIC	bifunctional purine biosynthesis protein PURH [Homo sapiens]	3	1	1		76		2	666.862	1332.72
APGQLECETAIAALNSCLR	223029410	TLN1	talin-1 [Homo sapiens]	2	1	1	C7(Carbamidomethyl); C17(Carbamidomethyl)	57	3.06	2	1037.51	2074.01
APGTPHSHTKPYVR	4506607	RPL18	60S ribosomal protein L18 [Homo sapiens]	2	1	1		36	2.79	3	516.607	1547.81
APHLAYLR	148539872	ACAT2	acetyl-CoA acetyltransferase, cytosolic [Homo sapiens]	2	1	1		40	2.06	2	470.773	940.539
APHLQLIEGK	4503579	EPB41L2	band 4.1-like protein 2 isoform a [Homo sapiens]	6	3	1		48	2.53	3	369.217	1105.64
APIFMR	29540539	SULT1A1	sulfotransferase 1A1 isoform a [Homo sapiens]	6	2	1		45	2.03	2	734.403	734.403
APIFMR	29540539	SULT1A1	sulfotransferase 1A1 isoform a [Homo sapiens]	1	2	1	M5(Oxidation)	30		2	375.702	750.397
APIIAVTR	33286418;33286420	PKM;PKM;	pyruvate kinase isozymes M1/M2 isoform a [Homo sapiens];pyruvate kinase isozymes M1/M2 isoform a [Homo sapiens];	4	6	2		55	2.88	2	840.533	840.533
APILIATDVASR	4758138;38201710	DDX5;DDX17;	probable ATP-dependent RNA helicase DDX5 [Homo sapiens];probable ATP-dependent RNA helicase DDX17 isoform 1 [Homo sapiens];	10	3	2		69	3.12	2	613.859	1226.71
APIQDIWYHEDR	16554604	MRPS23	28S ribosomal protein S23, mitochondrial [Homo sapiens]	2	1	1		60	3.27	2	771.871	1542.74
APIRPDIVNFVHTNLR	16579885	RPL4	60S ribosomal protein L4 [Homo sapiens]	2	1	1		37	4.8	3	621.355	1862.05
APLASFNHSSALYSNLSGHR	112382237	SYNM	synemin isoform A [Homo sapiens]	2	2	1		99	5.93	3	710.356	2129.05
APLDFR	374088170	HVCN1	voltage-gated hydrogen channel 1 isoform 2 [Homo sapiens]	4	2	1		38	1.69	2	718.39	718.39
APLDIPIPDPPPK	30410792	PSME2	proteasome activator complex subunit 2 [Homo sapiens]	2	1	1		32	2.16	2	685.393	1369.78
APLDIPIPDPPPKDDEMETDK	30410792	PSME2	proteasome activator complex subunit 2 [Homo sapiens]	2	1	1		23	3.38	3	778.381	2333.13
APLDIPIPDPPPKDDEMETDKQEK	30410792	PSME2	proteasome activator complex subunit 2 [Homo sapiens]	2	1	1		37	3.78	3	906.781	2718.33
APLDIPVPDPVK	5453990	PSME1	proteasome activator complex subunit 1 isoform 1 [Homo sapiens]	16	2	1		69	3.47	2	630.866	1260.72
APLNVQFNSPLPGDAVK	256222415	FLNB	filamin-B isoform 4 [Homo sapiens]	8	4	1		67	4.16	2	883.978	1766.95
APLPLGHIK	4505029	LTA4H	leukotriene A-4 hydrolase isoform 1 [Homo sapiens]	2	2	1		34	1.94	2	473.298	945.588
APLPLGHIKR	4505029	LTA4H	leukotriene A-4 hydrolase isoform 1 [Homo sapiens]	2	2	1		42	2.09	2	551.35	1101.69
APLQELSPAEEEALR	31543060	HOGA1	probable 4-hydroxy-2-oxoglutarate aldolase, mitochondrial isoform 1 [Homo sapiens]	2	2	1		65	3.45	2	826.93	1652.85
APLQVAVLGPTGVAEPVEVR	188595687	FLNC	filamin-C isoform b [Homo sapiens]	8	2	1		115	5.08	2	1001.57	2002.13
APLVCLPVFVSR	21361495	C11orf54	ester hydrolase C11orf54 [Homo sapiens]	4	1	1	C5(Carbamidomethyl)	50	2.79	2	679.387	1357.77
APLVLK	31543380	PARK7	protein DJ-1 [Homo sapiens]	4	1	1		32	1.62	1	640.44	640.44
APLVLKD	31543380	PARK7	protein DJ-1 [Homo sapiens]	8	1	1		47	1.32	2	378.238	755.468
APLVPPGSPVVNALFR	7705558	ISYNA1	inositol-3-phosphate synthase 1 isoform 1 [Homo sapiens]	10	3	1		71	3.27	2	817.477	1633.95
APMVNPTLGVHEADLLK	122939155	NNT	NAD(P) transhydrogenase, mitochondrial [Homo sapiens]	4	1	1		50	4.45	3	902.986	1804.96
APMVNPTLGVHEADLLK	122939155	NNT	NAD(P) transhydrogenase, mitochondrial [Homo sapiens]	2	1	1	M3(Oxidation)	32	2.91	3	607.657	1820.96
APNDFNLK	5032009	PYGM	glycogen phosphorylase, muscle form isoform 1 [Homo sapiens]	2	2	1		16	1.22	2	459.738	918.468
APNDFNLR	255653002	PYGL	glycogen phosphorylase, liver form isoform 2 [Homo sapiens]	2	2	1		62	2.05	2	473.742	946.477
APNISMPDVDLNLK	61743954	AHNAK	neuroblast differentiation-associated protein AHNAK isoform 1 [Homo sapiens]	4	1	1		60	2.91	2	763.9	1526.79
APNTPDILEIEFK	16950633	ASS1	argininosuccinate synthase [Homo sapiens]	14	1	1		71	3.78	2	743.894	1486.78
APNTPDILEIEFKK	16950633	ASS1	argininosuccinate synthase [Homo sapiens]	41	1	1		72	4.96	3	538.963	1614.87
APNVVVTR	56676393	ARHGDIB	rho GDP-dissociation inhibitor 2 [Homo sapiens]	5	1	1		62	2.17	2	428.258	855.51
APPAPGPASGGSGEVDELFDVK	31542319	COPE	coatomer subunit epsilon isoform a [Homo sapiens]	1	3	1		73		2	1049.01	2097.02
APPHELTEEEK	24307879	DYNC1I2	cytoplasmic dynein 1 intermediate chain 2 [Homo sapiens]	4	1	1		36	2.03	2	640.315	1279.62
APPSVFAEVPQAQPVLVFK	4504067	GOT1	aspartate aminotransferase, cytoplasmic [Homo sapiens]	3	1	1		48		2	1012.56	2024.12
APQLLIAPFK	63252891	P4HA2	prolyl 4-hydroxylase subunit alpha-2 isoform 2 precursor [Homo sapiens]	2	2	1		75	2.85	2	549.339	1097.67
APQLLIAPFKEEDEWDSPHIVR	63252891	P4HA2	prolyl 4-hydroxylase subunit alpha-2 isoform 2 precursor [Homo sapiens]	2	2	1		59	5.09	3	864.116	2590.33
APQQGLLSLHPCLYSTLCR	21264602	LAMA5	laminin subunit alpha-5 precursor [Homo sapiens]	13	1	1	C12(Carbamidomethyl); C18(Carbamidomethyl)	66	4.53	2	1107.56	2214.12
APQWPPYTAGAQQYVSLDLRPLEVR	4557239	ACHE	acetylcholinesterase isoform E4-E6 precursor [Homo sapiens]	2	2	1		16	3.04	3	952.501	2855.49
APSDLYQIILK	12408656	CAPN1	calpain-1 catalytic subunit [Homo sapiens]	4	1	1		49	2.84	2	630.864	1260.72
APSEEDSLSSVPISPYKDEPWK	7662645	MRPS18B	28S ribosomal protein S18b, mitochondrial [Homo sapiens]	1	1	1		10		3	821.066	2461.18
APSHVPFLLIGGGTAAFAAAR	22202629	AIFM1	apoptosis-inducing factor 1, mitochondrial isoform 2 precursor [Homo sapiens]	4	3	1		61	4.94	3	675.375	2024.11
APSIIFIDELDAIGTK	21361144	PSMC3	26S protease regulatory subunit 6A [Homo sapiens]	4	1	1		60	3.27	2	851.97	1702.93
APSIIFIDELDAIGTKR	21361144	PSMC3	26S protease regulatory subunit 6A [Homo sapiens]	2	1	1		45	3.15	3	620.348	1859.03
APSPLYSVEFSEEPFGVIVR	119393891	GAA	lysosomal alpha-glucosidase preproprotein [Homo sapiens]	4	1	1		44	3.51	2	1112.07	2223.14
APSTWLTAYVVK	115298678	C3	complement C3 precursor [Homo sapiens]	16	1	1		71	3.22	2	668.369	1335.73
APSTYGGGLSVSSR	24430192	KRT16	keratin, type I cytoskeletal 16 [Homo sapiens]	2	1	1		82	3.39	2	669.836	1338.66
APSTYGGGLSVSSSR	15431310	KRT14	keratin, type I cytoskeletal 14 [Homo sapiens]	2	1	1		86	3.24	2	713.353	1425.7
APSVALPVAQVPTDPGHFSVLLDVK	21389433	HSPB6	heat shock protein beta-6 [Homo sapiens]	2	1	1		46	4.14	3	853.14	2557.41
APSVATVGSICDLNLK	256222415	FLNB	filamin-B isoform 4 [Homo sapiens]	2	4	1	C11(Carbamidomethyl)	80	4.61	2	822.937	1644.87
APSVPAAEPEYPK	7524346	AK2	adenylate kinase 2, mitochondrial isoform b [Homo sapiens]	2	3	1		55		2	678.35	1355.69
APSWFDTGLSEMR	4503057	CRYAB	alpha-crystallin B chain [Homo sapiens]	74	1	1		85	3.77	2	748.848	1496.69
APSWFDTGLSEMR	4503057	CRYAB	alpha-crystallin B chain [Homo sapiens]	16	1	1	M12(Oxidation)	63	2.4	2	756.844	1512.68
APSWFDTGLSEMRLEK	4503057	CRYAB	alpha-crystallin B chain [Homo sapiens]	10	1	1	M12(Oxidation)	72	4.53	3	941.955	1882.9
APSWFDTGLSEMRLEK	4503057	CRYAB	alpha-crystallin B chain [Homo sapiens]	4	1	1		64	4.23	3	933.959	1866.91
APTNIVYK	4506585	RPA2	replication protein A 32 kDa subunit [Homo sapiens]	2	1	1		40	1.66	2	453.258	905.509
APVEGIGQPEK	46409324	SPRYD4	SPRY domain-containing protein 4 [Homo sapiens]	2	1	1		51	1.82	2	562.805	1124.6
APVGSAPGTSFLGSEPAR	154937350	PHYHD1	phytanoyl-CoA dioxygenase domain-containing protein 1 isoform a [Homo sapiens]	6	2	1		107	4.58	2	850.938	1700.87
APVILGSPDDVLEFLK	16579888	FBP1	fructose-1,6-bisphosphatase 1 [Homo sapiens]	6	1	1		55	3.28	2	856.98	1712.95
APVLFNK	122939155	NNT	NAD(P) transhydrogenase, mitochondrial [Homo sapiens]	2	1	1		53	1.5	2	394.737	788.467
APVLLSSLDR	41152506	PTGFRN	prostaglandin F2 receptor negative regulator precursor [Homo sapiens]	2	1	1		64	2.92	2	535.816	1070.63
APVLLSSLDRK	41152506	PTGFRN	prostaglandin F2 receptor negative regulator precursor [Homo sapiens]	2	1	1		36	2.01	2	599.862	1198.72
APVPASELLASGVLSR	41322910	PLEC	plectin isoform 1d [Homo sapiens]	12	8	1		87	3.36	2	783.949	1566.89
APVPGTPDSLSSGSSR	7305503	STOML2	stomatin-like protein 2 [Homo sapiens]	4	1	1		101	3.45	2	757.879	1514.75
APVPTGEVYFADSFDR	10716563	CANX	calnexin precursor [Homo sapiens]	24	1	1		96	3.69	2	885.922	1770.84
APVQPQQSPAAAPGGTDEKPSGK	25777602	PSMD2	26S proteasome non-ATPase regulatory subunit 2 [Homo sapiens]	5	1	1		74	5.73	3	740.042	2218.11
APVTLLDAQSLAQSFFNR	7661862	PPM1F	protein phosphatase 1F [Homo sapiens]	2	1	1		105	4.95	2	989.525	1978.04
APWELLELR	4507947	YARS	tyrosine--tRNA ligase, cytoplasmic [Homo sapiens]	4	1	1		51	2.85	2	563.816	1126.63
APWIEQEGPEYWDQETR	24797067	HLA-A	HLA class I histocompatibility antigen, A-1 alpha chain precursor [Homo sapiens]	2	2	1		70	3.55	2	1067.48	2133.95
APWIEQEGPEYWDR	17986001	HLA-B	major histocompatibility complex, class I, B precursor [Homo sapiens]	4	1	1		81	3.39	2	888.407	1775.81
APYEWK	4503987	GGH	gamma-glutamyl hydrolase precursor [Homo sapiens]	1	1	1			1.14	2	397.199	793.391
AQAEAQQPTFDALR	41322910	PLEC	plectin isoform 1d [Homo sapiens]	2	8	1		64	3.55	2	773.39	1545.77
AQAEAQQPTFDALRDELR	41322910	PLEC	plectin isoform 1d [Homo sapiens]	10	8	1		58	4.22	3	1030.01	2059.02
AQAGEGVRPSPMQLELR	4505701	PDXK	pyridoxal kinase [Homo sapiens]	14	1	1		64	4.5	2	919.982	1838.96
AQAGEGVRPSPMQLELR	4505701	PDXK	pyridoxal kinase [Homo sapiens]	3	1	1	M12(Oxidation)	29	2.05	3	927.979	1854.95
AQALAVSYR	49355778	ITIH5	inter-alpha-trypsin inhibitor heavy chain H5 isoform 3 precursor [Homo sapiens]	2	3	1		33	2.11	2	489.772	978.537
AQALQEECGYLR	32483416	NEFH	neurofilament heavy polypeptide [Homo sapiens]	4	1	1	C8(Carbamidomethyl)	69	2.89	2	719.346	1437.68
AQASAQLVIQALPSVLINIR	126012571	HSPG2	basement membrane-specific heparan sulfate proteoglycan core protein precursor [Homo sapiens]	4	1	1		74	3.78	2	1053.13	2105.25
AQAVHPGYGFLSENK	189095269	PCCA	propionyl-CoA carboxylase alpha chain, mitochondrial isoform b [Homo sapiens]	6	3	1		62	5.42	2	809.406	1617.8
AQDEGLLSDVVPFK	4504327	HADHB	trifunctional enzyme subunit beta, mitochondrial precursor [Homo sapiens]	4	1	1		53	2.35	2	759.398	1517.79
AQDEIPALSVSRPQTGLSFLGPEPEDLEDLYSR	24430155	PSMC4	26S protease regulatory subunit 6B isoform 2 [Homo sapiens]	1	2	1		22		3	1210.61	3629.81
AQDGDFIFSK	41152506	PTGFRN	prostaglandin F2 receptor negative regulator precursor [Homo sapiens]	2	1	1		45	2.05	2	564.271	1127.54
AQDLSNLENTVAALK	9966793	LZTFL1	leucine zipper transcription factor-like protein 1 [Homo sapiens]	2	1	1		102	3.86	2	793.924	1586.84
AQEACGPLEMDSALSVVQNLEK	223029410	TLN1	talin-1 [Homo sapiens]	4	1	1	C5(Carbamidomethyl)	71	3.35	2	1195.07	2389.14
AQEAEQLLR	119703755	LAMB2	laminin subunit beta-2 precursor [Homo sapiens]	10	1	1		41	2.85	2	1057.56	1057.56
AQEANMGLLDEILK	13027640	AASS	alpha-aminoadipic semialdehyde synthase, mitochondrial [Homo sapiens]	2	1	1		40	2.42	2	772.905	1544.8
AQEINHLFGPK	4557335	ASPA	aspartoacylase [Homo sapiens]	2	1	1		29	2.19	2	627.337	1253.67
AQELQQTGVLGAFESSFWHMQEK	119703755	LAMB2	laminin subunit beta-2 precursor [Homo sapiens]	11	1	1		83	6.19	3	884.426	2651.26
AQELQQTGVLGAFESSFWHMQEK	119703755	LAMB2	laminin subunit beta-2 precursor [Homo sapiens]	2	1	1	M20(Oxidation)	34	4.51	3	889.757	2667.26
AQESVGIYEVTHQFVK	8923541	C1orf123	UPF0587 protein C1orf123 [Homo sapiens]	6	1	1		53	3.54	3	917.972	1834.94
AQFAQPEILIGTIPGAGGTQR	194097323	ECHS1	enoyl-CoA hydratase, mitochondrial [Homo sapiens]	10	1	1		107	4.27	2	1063.08	2125.14
AQFEGIVTDLIR	24234688	HSPA9	stress-70 protein, mitochondrial precursor [Homo sapiens]	33	1	1		73	3.11	2	681.375	1361.75
AQFEQLCASLLAR	31541941	HSPA4L	heat shock 70 kDa protein 4L [Homo sapiens]	2	1	1	C7(Carbamidomethyl)	52	2.72	2	753.892	1506.78
AQFEQLK	41322910	PLEC	plectin isoform 1d [Homo sapiens]	3	8	1		38	1.54	2	432.235	863.462
AQFFLGTTNKR	8922479	ARMC1	armadillo repeat-containing protein 1 [Homo sapiens]	2	1	1		25	1.78	2	641.85	1282.69
AQFLVEK	6005854	PHB2	prohibitin-2 isoform 2 [Homo sapiens]	5	1	1		38	1.79	2	417.742	834.476
AQGFTEDTIVFLPQTDK	32171249	PTGDS	prostaglandin-H2 D-isomerase precursor [Homo sapiens]	14	1	1		56	3.16	2	955.482	1909.95
AQGIAQGAIR	119703755	LAMB2	laminin subunit beta-2 precursor [Homo sapiens]	12	1	1		60	2.86	2	984.562	984.562
AQGPQQQPGSEGPSYAK	48526509	TIMM50	mitochondrial import inner membrane translocase subunit TIM50 [Homo sapiens]	4	1	1		33	1.46	2	865.413	1729.82
AQGSTDYFLSSGDK	154937350	PHYHD1	phytanoyl-CoA dioxygenase domain-containing protein 1 isoform a [Homo sapiens]	4	3	1		91	3.53	2	738.338	1475.67
AQGVLAAQAR	119703755	LAMB2	laminin subunit beta-2 precursor [Homo sapiens]	6	1	1		45	2.43	2	492.783	984.558
AQGWAPLKPLPPSAK	311893345	CPNE1	copine-1 isoform c [Homo sapiens]	2	3	1		29	2.04	2	780.95	1560.89
AQHEDQVEQYKK	27436946;5031875	LMNA;LMNA;	lamin isoform A precursor [Homo sapiens];lamin isoform A precursor [Homo sapiens];	8	3	2		52	4.03	3	501.579	1502.73
AQHPGVLYVQK	167860114	JMJD7	jmjC domain-containing protein 7 [Homo sapiens]	2	3	1		15	2.03	2	620.346	1239.69
AQIFANTVDNAR	4557888	KRT18	keratin, type I cytoskeletal 18 [Homo sapiens]	24	1	1		89	2.89	2	660.341	1319.67
AQIHDLVLVGGSTR	167466173	HSPA1B	heat shock 70 kDa protein 1A/1B [Homo sapiens]	28	1	1		72	3.5	2	733.411	1465.81
AQIHEQNPSVEVVYYNK	31621303	SFXN3	sideroflexin-3 [Homo sapiens]	4	1	1		54	3.6	2	1009.5	2018
AQIHGGILR	126012571	HSPG2	basement membrane-specific heparan sulfate proteoglycan core protein precursor [Homo sapiens]	14	1	1		52	2.07	2	482.789	964.569
AQIINDAFNLASAHK	157266300	ANPEP	aminopeptidase N precursor [Homo sapiens]	4	1	1		71	3.35	3	538.286	1612.84
AQILPIR	4758012	CLTC	clathrin heavy chain 1 [Homo sapiens]	9	1	1	N-Term(Acetyl)	50		2	426.77	852.533
AQIWDTAGQER	4758984;190358517	RAB11A;RAB11B;	ras-related protein Rab-11A isoform 1 [Homo sapiens];ras-related protein Rab-11B [Homo sapiens];	14	3	2		56	2.95	2	637.811	1274.61
AQKDEEKMEIQEIQLK	27597085;63252898;63252902;63252904;63252896	TPM1;TPM1;TPM1;TPM1;TPM1;	tropomyosin alpha-1 chain isoform 2 [Homo sapiens];tropomyosin alpha-1 chain isoform 2 [Homo sapiens];tropomyosin alpha-1 chain isoform 2 [Homo sapiens];tropomyosin alpha-1 chain isoform 2 [Homo sapiens];tropomyosin alpha-1 chain isoform 2 [Homo sapiens];	6	7	5	M8(Oxidation)	67	4	3	988.504	1976
AQKDEEKMEIQEIQLK	27597085;63252898;63252902;63252904;63252896	TPM1;TPM1;TPM1;TPM1;TPM1;	tropomyosin alpha-1 chain isoform 2 [Homo sapiens];tropomyosin alpha-1 chain isoform 2 [Homo sapiens];tropomyosin alpha-1 chain isoform 2 [Homo sapiens];tropomyosin alpha-1 chain isoform 2 [Homo sapiens];tropomyosin alpha-1 chain isoform 2 [Homo sapiens];	10	7	5		61	3.72	3	980.507	1960.01
AQLADSFHLQQFFR	194595509;306966132	SPTAN1;SPTAN1;	spectrin alpha chain, brain isoform 1 [Homo sapiens];spectrin alpha chain, brain isoform 1 [Homo sapiens];	31	3	2		86	4.64	3	854.436	1707.87
AQLDPAFIK	61835204	MPST	3-mercaptopyruvate sulfurtransferase isoform 2 [Homo sapiens]	6	2	1		31	2.04	2	501.785	1002.56
AQLEPVASPAK	41322910	PLEC	plectin isoform 1d [Homo sapiens]	4	8	1		76	2.34	2	555.814	1110.62
AQLFALTGVQPAR	82880645	USP14	ubiquitin carboxyl-terminal hydrolase 14 isoform b [Homo sapiens]	2	2	1		81	3.4	2	686.392	1371.78
AQLGDLPWQVAIK	119392081	CFI	complement factor I preproprotein [Homo sapiens]	4	1	1		49	1.84	2	719.907	1438.81
AQLGGPEAAK	4504517	HSPB1	heat shock protein beta-1 [Homo sapiens]	4	1	1		42	2.07	1	941.505	941.505
AQLHGASEEPGHFSLTNAASTHTTNEGIFSPTPGELGFSSFHR	126012571	HSPG2	basement membrane-specific heparan sulfate proteoglycan core protein precursor [Homo sapiens]	2	1	1		32		5	905.635	4524.14
AQLLELPYAR	4758906	SERPINB9	serpin B9 [Homo sapiens]	6	1	1		45	2.17	2	587.337	1173.66
AQLLLK	167466198	ICAM1	intercellular adhesion molecule 1 precursor [Homo sapiens]	1	1	1			1.61	1	685.462	685.462
AQLLQPTLEINPR	155722983	TRAP1	heat shock protein 75 kDa, mitochondrial precursor [Homo sapiens]	2	1	1		93	2.85	2	746.928	1492.85
AQLLVVGSPGPVPR	221316760	L1CAM	neural cell adhesion molecule L1 isoform 3 precursor [Homo sapiens]	6	3	1		87	3.18	2	695.415	1389.82
AQLMADFQAGR	41322910	PLEC	plectin isoform 1d [Homo sapiens]	2	8	1		43	2.08	2	604.299	1207.59
AQLNETLTK	33620775	KTN1	kinectin isoform a [Homo sapiens]	3	3	1		57	2.08	2	509.282	1017.56
AQLQDLNDR	105990539	NEFL	neurofilament light polypeptide [Homo sapiens]	10	1	1		71	2.71	2	536.775	1072.54
AQMQTVPNAGHWIHADRPQDFIAAIR	23200008	ABHD11	abhydrolase domain-containing protein 11 isoform 1 [Homo sapiens]	4	3	1		24	3.19	4	981.832	2943.48
AQMQTVPNAGHWIHADRPQDFIAAIR	23200008	ABHD11	abhydrolase domain-containing protein 11 isoform 1 [Homo sapiens]	2	3	1	M3(Oxidation)	4	2.62	4	740.625	2959.48
AQMVQEDLEK	4505257	MSN	moesin [Homo sapiens]	2	1	1		62	2.56	2	595.792	1190.58
AQMVQEDLEK	4505257	MSN	moesin [Homo sapiens]	2	1	1	M3(Oxidation)	57	2.24	2	603.788	1206.57
AQNTWGCGNSLR	27436946;5031875	LMNA;LMNA;	lamin isoform A precursor [Homo sapiens];lamin isoform A precursor [Homo sapiens];	6	3	2	C7(Carbamidomethyl)	80	3.24	2	682.313	1363.62
AQPAQPADEPAEK	4506179	PSMA1	proteasome subunit alpha type-1 isoform 2 [Homo sapiens]	4	2	1		54	2.72	2	676.329	1351.65
AQPARPPPPAQPGEIGEAIAK	224586855	SORBS2	sorbin and SH3 domain-containing protein 2 isoform 8 [Homo sapiens]	17	8	1		55	5.29	2	1048.07	2095.13
AQPFVAAANIDDKR	166235178	PDLIM3	PDZ and LIM domain protein 3 isoform b [Homo sapiens]	2	1	1		65	2.69	2	758.4	1515.79
AQPVQVAEGSEPDGFWEALGGK	38044288	GSN	gelsolin isoform b [Homo sapiens]	64	3	1		73	4.03	2	1136.55	2272.09
AQPWPHPGQSQLFADLSR	60498984	AOC2	retina-specific copper amine oxidase isoform b precursor [Homo sapiens]	8	2	1		81	4.43	3	1018.01	2035.02
AQPWWTPK	258613943	ASPH	aspartyl/asparaginyl beta-hydroxylase isoform f [Homo sapiens]	2	2	1		29	1.06	2	507.264	1013.52
AQQEQELAADAFK	48255889	PRKCSH	glucosidase 2 subunit beta isoform 1 precursor [Homo sapiens]	10	2	1		78	3.73	2	724.856	1448.7
AQQLAEVEVKK	19913412	MVP	major vault protein [Homo sapiens]	2	1	1		61	3.25	2	621.857	1242.71
AQQLSITSK	33620775	KTN1	kinectin isoform a [Homo sapiens]	4	2	1		65	2.32	2	488.28	975.552
AQQNLSWEEIAK	116063536	COQ5	2-methoxy-6-polyprenyl-1,4-benzoquinol methylase, mitochondrial precursor [Homo sapiens]	2	1	1		49	2.56	2	708.862	1416.72
AQQNPTLLAELR	312147269	DTNA	dystrobrevin alpha isoform 13 [Homo sapiens]	2	23	1		88	2.66	2	677.381	1353.75
AQQSLELIQSK	33620775	KTN1	kinectin isoform a [Homo sapiens]	2	3	1		60	2.74	2	622.847	1244.69
AQQVSQGLDVLTAK	4507877	VCL	vinculin isoform VCL [Homo sapiens]	14	2	1		99	3.29	2	729.403	1457.8
AQSSQDAVSSMNLFDLGGQYLR	209862867	PUF60	poly(U)-binding-splicing factor PUF60 isoform c [Homo sapiens]	2	3	1		52	3.35	2	1194.07	2387.13
AQTEGINISEEALNHLGEIGTK	4506753	RUVBL1	ruvB-like 1 [Homo sapiens]	2	1	1		50	2.94	2	1162.59	2324.17
AQTEWNTGTWR	17738287	SCAMP4	secretory carrier-associated membrane protein 4 [Homo sapiens]	2	1	1		30	2.06	2	675.316	1349.62
AQTLPTSVVTITSESSPGKR	112382250	SPTBN1	spectrin beta chain, brain 1 isoform 1 [Homo sapiens]	4	1	1		128	4.85	2	1030.05	2059.1
AQTTVTCMENGWSPTPR	62739186	CFH	complement factor H isoform a precursor [Homo sapiens]	2	2	1	C7(Carbamidomethyl)	92	2.64	2	968.438	1935.87
AQTYELQESNVQLK	30795193	SEPT10	septin-10 isoform 2 [Homo sapiens]	2	2	1		42	2.48	2	825.923	1650.84
AQVEQELTTLR	41322910	PLEC	plectin isoform 1d [Homo sapiens]	6	8	1		74	2.8	2	644.349	1287.69
AQVPFEQILSLPELK	163644313	CIB1	calcium and integrin-binding protein 1 [Homo sapiens]	1	1	1		23		2	856.489	1711.97
AQVQLDSDHLEEDIHR	157738649	NEFM	neurofilament medium polypeptide isoform 1 [Homo sapiens]	28	1	1		140	4.69	3	952.959	1904.91
AQVSLLIR	6005854	PHB2	prohibitin-2 isoform 2 [Homo sapiens]	9	1	1		58	2.03	2	899.572	899.568
AQVSLNVLNDLAK	110611228	UTRN	utrophin [Homo sapiens]	4	1	1		69	2.95	2	692.896	1384.78
AQVTELEDELTAAEDAK	116284394	MYH14	myosin-14 isoform 2 [Homo sapiens]	2	3	1		31	1.66	2	916.942	1832.88
AQVVSNLK	223029410	TLN1	talin-1 [Homo sapiens]	4	1	1		29	1.41	1	858.507	858.505
AQWPAWQPLNVR	110347423	SPON1	spondin-1 precursor [Homo sapiens]	8	1	1		51	2.79	2	733.389	1465.77
AQYDELAR	4557888	KRT18	keratin, type I cytoskeletal 18 [Homo sapiens]	12	1	1		57	2.25	2	965.465	965.471
AQYEDIANR	153791158;4504919	KRT75;KRT8;	keratin, type II cytoskeletal 75 [Homo sapiens];keratin, type II cytoskeletal 8 isoform 2 [Homo sapiens];	18	3	2		46	2.37	2	1079.51	1079.51
AQYEDIAQK	119395750	KRT1	keratin, type II cytoskeletal 1 [Homo sapiens]	48	1	1		49	2.38	2	533.267	1065.53
AQYEEIANR	119395754	KRT5	keratin, type II cytoskeletal 5 [Homo sapiens]	4	1	1		37	2.19	2	547.268	1093.53
AQYEEIAQR	47132620;119703753	KRT2;KRT6B;	keratin, type II cytoskeletal 2 epidermal [Homo sapiens];keratin, type II cytoskeletal 6B [Homo sapiens];	40	7	2		59	2.45	2	554.275	1107.54
AQYEEIAR	28173564	KRT73	keratin, type II cytoskeletal 73 [Homo sapiens]	4	1	1		41	1.93	2	979.485	979.484
AQYESLAAK	14249342;21264345	INA;PRPH;	alpha-internexin [Homo sapiens];peripherin [Homo sapiens];	8	2	2		26	2.02	2	490.757	980.506
AQYETIAAK	55749932	DES	desmin [Homo sapiens]	16	1	1		43	1.9	2	497.765	994.521
AQYPIADLVK	122939155	NNT	NAD(P) transhydrogenase, mitochondrial [Homo sapiens]	2	1	1		45	1.96	2	559.316	1117.63
AQYYLPDGSTIEIGPSR	5031569	ACTR1A	alpha-centractin [Homo sapiens]	14	1	1		101	3.48	2	933.971	1866.93
ARDDLITDLLNEAK	4502317	ATP6V1E1	V-type proton ATPase subunit E 1 isoform a [Homo sapiens]	20	2	1		83	4.78	2	793.927	1586.84
AREQAEAEVASLNR	24119203	TPM3	tropomyosin alpha-3 chain isoform 2 [Homo sapiens]	6	4	1		88	5.66	2	772.395	1543.78
AREQAEAEVASLNRR	24119203	TPM3	tropomyosin alpha-3 chain isoform 2 [Homo sapiens]	2	4	1		23	2.2	3	567.299	1699.88
ARFEELCSDLFR	167466173	HSPA1B	heat shock 70 kDa protein 1A/1B [Homo sapiens]	22	2	1	C7(Carbamidomethyl)	79	4.49	2	771.874	1542.74
ARFEELNADLFR	13676857;5729877	HSPA2;HSPA8;	heat shock-related 70 kDa protein 2 [Homo sapiens];heat shock cognate 71 kDa protein isoform 1 [Homo sapiens];	48	3	2		75	4.52	2	740.883	1480.76
ARLEDALLR	112382237	SYNM	synemin isoform A [Homo sapiens]	8	2	1		46	3.06	2	528.812	1056.62
ARNDEYENLFNMIVEIPR	29171702	PPA2	inorganic pyrophosphatase 2, mitochondrial isoform 1 precursor [Homo sapiens]	6	2	1		57	3.33	3	1112.05	2223.1
ARPAEVGGMQLR	4503423	DUT	deoxyuridine 5'-triphosphate nucleotidohydrolase, mitochondrial isoform 2 [Homo sapiens]	2	2	1		27	2.33	2	642.848	1284.69
ARPEDVVNLDLK	343432588	PARVB	beta-parvin isoform d [Homo sapiens]	4	4	1		57	3.12	2	684.878	1368.75
ARPEYMLPVHFYGR	21361370	PYGB	glycogen phosphorylase, brain form [Homo sapiens]	8	1	1		57	5.12	3	579.296	1735.87
ARPEYMLPVHFYGR	21361370	PYGB	glycogen phosphorylase, brain form [Homo sapiens]	2	1	1	M6(Oxidation)	30	3.76	3	584.628	1751.87
ARPFPDGLAEDIDK	4503483	EEF2	elongation factor 2 [Homo sapiens]	4	1	1		66	4.02	2	772.395	1543.78
ARPFPDGLAEDIDKGEVSAR	4503483	EEF2	elongation factor 2 [Homo sapiens]	2	1	1		89	6.29	3	715.031	2143.08
ARPILHVSHEVSIAPR	222418611;222418613	ITGA7;ITGA7;	integrin alpha-7 isoform 1 precursor [Homo sapiens];integrin alpha-7 isoform 1 precursor [Homo sapiens];	4	3	2		51	4.51	3	594.676	1782.01
ARPIWYVGR	221316661	OGDHL	2-oxoglutarate dehydrogenase-like, mitochondrial isoform a [Homo sapiens]	2	3	1		41	2.73	2	559.316	1117.62
ARPTDYPTQEQQLHFIR	6978649	CHKB	choline/ethanolamine kinase [Homo sapiens]	2	1	1		67	4.31	3	700.693	2100.06
ARPVINIVHK	4504747	ITGA3	integrin alpha-3 isoform a precursor [Homo sapiens]	4	2	1		35	3.26	3	382.909	1146.71
ARQEELYSELQAR	41322910	PLEC	plectin isoform 1d [Homo sapiens]	6	8	1		88	5.19	2	796.906	1592.8
ARQQDEEMLELPAPAEVAAK	263191713	MLH1	DNA mismatch repair protein Mlh1 isoform 3 [Homo sapiens]	1	3	1	M8(Oxidation)	2		2	1106.55	2212.09
ARQTDDVPIILVGNK	192807327	RRAD	GTP-binding protein RAD [Homo sapiens]	8	1	1	N-Term(Gln->pyro-Glu)		3.25	3	541.301	1621.89
ARVDEYLAWQHTTLR	167466164	GSTT1	glutathione S-transferase theta-1 [Homo sapiens]	2	1	1		39	4.31	3	620.324	1858.96
ARVDVER	55749932	DES	desmin [Homo sapiens]	1	1	1		35		2	422.736	844.464
ARVEVER	62414289	VIM	vimentin [Homo sapiens]	4	1	1		35		2	429.743	858.479
ARVPQTFTVDCSQAGR	188595687	FLNC	filamin-C isoform b [Homo sapiens]	2	2	1	C11(Carbamidomethyl)	51	4.08	2	896.944	1792.88
ASAELALGENSEVLK	73486658	GOT2	aspartate aminotransferase, mitochondrial precursor [Homo sapiens]	10	1	1		53	3.51	2	765.909	1530.81
ASAFALQEQPVVNAVIDDTTK	19923748	DLST	dihydrolipoyllysine-residue succinyltransferase component of 2-oxoglutarate dehydrogenase complex, mitochondrial isoform 1 precursor [Homo sapiens]	12	1	1		82	3.67	2	1109.07	2217.14
ASAFNSWFENAEEDLTDPVR	194595509;306966132	SPTAN1;SPTAN1;	spectrin alpha chain, brain isoform 1 [Homo sapiens];spectrin alpha chain, brain isoform 1 [Homo sapiens];	12	3	2		118	4.74	2	1149.52	2298.04
ASAGLLGAHAAAITAYALTLTK	341916194;178557739	C4B;C4B;	complement C4-B preproprotein [Homo sapiens];complement C4-B preproprotein [Homo sapiens];	14	6	2		74	3.95	3	695.729	2085.17
ASAGPQPLLVQSCK	223029410	TLN1	talin-1 [Homo sapiens]	6	1	1	C13(Carbamidomethyl)	67	2.83	2	728.387	1455.76
ASAGSYISALR	4758970	PSMB8	proteasome subunit beta type-8 isoform E1 proprotein [Homo sapiens]	2	2	1		68	2.51	2	548.294	1095.58
ASAILPGVLGSETLSNEVFQESEEEKQPEVPSSLAK	16757970	FAM129A	protein Niban isoform 2 [Homo sapiens]	1	1	1		4		3	1267.31	3799.91
ASALACLK	31711992	DLAT	dihydrolipoyllysine-residue acetyltransferase component of pyruvate dehydrogenase complex, mitochondrial precursor [Homo sapiens]	2	1	1	C6(Carbamidomethyl)	38	2.18	1	833.458	833.458
ASALEQFVNSVR	23238222	COPS3	COP9 signalosome complex subunit 3 isoform 1 [Homo sapiens]	3	1	1	N-Term(Acetyl)	77		2	681.857	1362.71
ASAPLPGLSAPGR	21389433	HSPB6	heat shock protein beta-6 [Homo sapiens]	2	1	1		34	2.02	2	597.336	1193.66
ASASATVAVNPGPDTK	4503061	CRYBB1	beta-crystallin B1 [Homo sapiens]	12	1	1		63	2.81	2	743.384	1485.76
ASASGAMAK	94721252	VAPA	vesicle-associated membrane protein-associated protein A isoform 2 [Homo sapiens]	1	2	1	N-Term(Acetyl)	40		1	835.4	835.4
ASASGSGAQVGGPISSGSSASSVTVTR	27436946	LMNA	lamin isoform A precursor [Homo sapiens]	4	2	1		149	6.41	2	1183.08	2365.16
ASASYHISNLLEK	21361794	CAND1	cullin-associated NEDD8-dissociated protein 1 [Homo sapiens]	3	1	1	N-Term(Acetyl)	64		2	737.882	1474.76
ASASYHISNLLEK	21361794	CAND1	cullin-associated NEDD8-dissociated protein 1 [Homo sapiens]	1	1	1		7		2	716.876	1432.75
ASAVYQALQK	20270341	LYPLAL1	lysophospholipase-like protein 1 [Homo sapiens]	6	1	1		51	2.86	2	539.798	1078.59
ASCLYGQLPK	4504183	GSTP1	glutathione S-transferase P [Homo sapiens]	2	2	1	C3(Carbamidomethyl)	38	1.59	2	568.792	1136.58
ASCSALMSQPSAPDFVQR	110611228	UTRN	utrophin [Homo sapiens]	2	1	1	C3(Carbamidomethyl)	40	2.77	2	976.455	1951.9
ASDAEGDVAALNR	223555975	TPM4	tropomyosin alpha-4 chain isoform 2 [Homo sapiens]	2	1	1		80	3.41	2	644.812	1288.62
ASDAEGDVAALNRR	223555975	TPM4	tropomyosin alpha-4 chain isoform 2 [Homo sapiens]	2	1	1		37	2.34	2	722.861	1444.71
ASDESVLSMHK	27597073	EPHX2	epoxide hydrolase 2 isoform a [Homo sapiens]	2	3	1		34	1.69	2	602.287	1203.57
ASDHQTQAGKPQSLNPK	4503063	CRYBB2	beta-crystallin B2 [Homo sapiens]	4	1	1		74		3	602.975	1806.91
ASDHQTQAGKPQSLNPK	4503063	CRYBB2	beta-crystallin B2 [Homo sapiens]	41	1	1	N-Term(Acetyl)	71		3	616.979	1848.92
ASDVHEVR	33286418;33286420	PKM;PKM;	pyruvate kinase isozymes M1/M2 isoform a [Homo sapiens];pyruvate kinase isozymes M1/M2 isoform a [Homo sapiens];	2	6	2		50	1.49	2	456.73	912.453
ASDVVLGFAELEGYLQK	20270355	GALM	aldose 1-epimerase [Homo sapiens]	4	1	1		29	2.65	2	919.983	1838.96
ASEAGEVPFNHEILR	34147637	COPS6	COP9 signalosome complex subunit 6 [Homo sapiens]	2	1	1		20	3	3	556.95	1668.83
ASEGPAFFPGR	124028525	FARSB	phenylalanine--tRNA ligase beta subunit [Homo sapiens]	2	1	1		61	2.61	2	568.282	1135.56
ASEQIYGTPSSSPYECLR	299890871	DCTN1	dynactin subunit 1 isoform 5 [Homo sapiens]	4	6	1	C16(Carbamidomethyl)	79	3.62	2	1022.97	2044.93
ASEQVLSLVAQFQK	110349750	MLYCD	malonyl-CoA decarboxylase, mitochondrial [Homo sapiens]	2	1	1		11	1.51	2	774.426	1547.84
ASFNHFDKDHGGALGPEEFK	12025678	ACTN4	alpha-actinin-4 [Homo sapiens]	2	1	1		52	4.73	3	735.013	2203.03
ASFNHFDR	4501891;194097350;4501893	ACTN1;ACTN1;ACTN2;	alpha-actinin-1 isoform a [Homo sapiens];alpha-actinin-1 isoform a [Homo sapiens];alpha-actinin-2 [Homo sapiens];	6	5	3		53	2.3	2	497.233	993.459
ASFNHFDRDHSGTLGPEEFK	4501891;194097350	ACTN1;ACTN1;	alpha-actinin-1 isoform a [Homo sapiens];alpha-actinin-1 isoform a [Homo sapiens];	2	2	2		23	4.3	3	764.356	2291.05
ASFPQGPIGGANR	5453722	LYPLA1	acyl-protein thioesterase 1 [Homo sapiens]	4	1	1		40	2	2	636.328	1271.65
ASFTTFTVTK	15451856;290542359	CAV1;CAV1;	caveolin-1 isoform alpha [Homo sapiens];caveolin-1 isoform alpha [Homo sapiens];	2	2	2		47	1.66	2	551.792	1102.58
ASFVTEVLAHSGR	4759344	ZW10	centromere/kinetochore protein zw10 homolog [Homo sapiens]	1	1	1	N-Term(Acetyl)	58		2	708.368	1415.73
ASFWLGELQR	6912734	TNPO3	transportin-3 isoform 1 [Homo sapiens]	2	2	1		31	2.06	2	603.817	1206.63
ASGADSKGDDLSTAILK	6005942	VCP	transitional endoplasmic reticulum ATPase [Homo sapiens]	3	1	1	N-Term(Acetyl)	89		2	845.931	1690.85
ASGAQLEAK	13129092	TMEM109	transmembrane protein 109 precursor [Homo sapiens]	2	1	1		61	2.27	2	437.735	874.463
ASGDSARPVLLQVAESAYR	7657581	SLC25A13	calcium-binding mitochondrial carrier protein Aralar2 isoform 2 [Homo sapiens]	4	2	1		44	4.28	3	664.017	1990.04
ASGLLFVPNILAR	53759134	ENDOG	endonuclease G, mitochondrial precursor [Homo sapiens]	2	1	1		25	1.9	2	685.913	1370.82
ASGPGLNASGIPASLPVEFTIDAR	188595687	FLNC	filamin-C isoform b [Homo sapiens]	6	2	1		101	4.96	2	1170.61	2340.22
ASGPGLNTTGVPASLPVEFTIDAK	116063573	FLNA	filamin-A isoform 1 [Homo sapiens]	14	2	1		66	3.56	2	1171.62	2342.23
ASGPPVSELITK	4885375	HIST1H1C	histone H1.2 [Homo sapiens]	12	3	1		66	2.27	2	599.839	1198.67
ASGSPEPAISWFR	33519481	NCAM2	neural cell adhesion molecule 2 precursor [Homo sapiens]	4	1	1		38	1.71	2	702.851	1404.69
ASGTNDKPGGPHYILR	25777734	ALDH4A1	delta-1-pyrroline-5-carboxylate dehydrogenase, mitochondrial isoform a precursor [Homo sapiens]	4	2	1		82	4.27	3	841.936	1682.86
ASGVAVSDGVIK	5031635	CFL1	cofilin-1 [Homo sapiens]	4	1	1	N-Term(Acetyl)	73		2	572.814	1144.62
ASGVEGADVVK	188497754	HK1	hexokinase-1 isoform HKI [Homo sapiens]	4	4	1		76	3.14	2	516.272	1031.54
ASGVGLPGGSLPIK	45592959	LDB3	LIM domain-binding protein 3 isoform 1 [Homo sapiens]	4	2	1		19	1.81	2	626.867	1252.73
ASHEEVEGLVEK	5031863	LGALS3BP	galectin-3-binding protein precursor [Homo sapiens]	2	1	1		13	1.1	2	663.83	1326.65
ASHTAPQVLFSHR	23238211	ARPC2	actin-related protein 2/3 complex subunit 2 [Homo sapiens]	14	1	1		64	4.08	3	725.882	1450.76
ASIHEAWTDGK	4501891;194097350;12025678	ACTN1;ACTN1;ACTN4;	alpha-actinin-1 isoform a [Homo sapiens];alpha-actinin-1 isoform a [Homo sapiens];alpha-actinin-4 [Homo sapiens];	20	4	3		60	3.37	3	607.797	1214.59
ASILNTWISLK	5453539	PAICS	multifunctional protein ADE2 isoform 2 [Homo sapiens]	10	2	1		57	2.28	2	623.365	1245.72
ASINMLR	15431301	RPL7	60S ribosomal protein L7 [Homo sapiens]	2	1	1		54	1.96	2	402.723	804.44
ASIPFSVVGSNQLIEAK	4758158	SEPT2	septin-2 [Homo sapiens]	2	1	1		88	3.46	2	880.487	1759.97
ASISGGGLPAPYQAK	4502519	CA4	carbonic anhydrase 4 precursor [Homo sapiens]	2	1	1		44	2.71	2	708.88	1416.75
ASITALEAK	12667788	MYH9	myosin-9 [Homo sapiens]	1	1	1		28		2	452.262	903.516
ASIWVGHR	4826643	ANXA3	annexin A3 [Homo sapiens]	2	1	1	N-Term(Acetyl)	55		2	484.26	967.512
ASLASLPPLHVAK	299890871	DCTN1	dynactin subunit 1 isoform 5 [Homo sapiens]	10	6	1		45	2.74	2	652.391	1303.77
ASLEAAIADAEQR	4504919	KRT8	keratin, type II cytoskeletal 8 isoform 2 [Homo sapiens]	24	2	1		94	3.71	2	672.842	1344.68
ASLEAAIADAEQRGELAIK	4504919	KRT8	keratin, type II cytoskeletal 8 isoform 2 [Homo sapiens]	2	2	1		37	3.45	3	652.686	1956.04
ASLENSLR	4557888	KRT18	keratin, type I cytoskeletal 18 [Homo sapiens]	6	1	1		32	2.39	1	889.476	889.476
ASLHALVGSPIIWGGEPR	81230485	ACOT1	acyl-coenzyme A thioesterase 1 [Homo sapiens]	6	2	1		81	4.69	3	930.511	1860.01
ASLHGGEPTTIIR	115298674	NID1	nidogen-1 precursor [Homo sapiens]	24	1	1		58	3.2	3	676.37	1351.74
ASLILR	119395742	ITGA6	integrin alpha-6 isoform b precursor [Homo sapiens]	1	2	1			1.91	1	672.444	672.444
ASLINNAFQLVSIGK	94818891	ERAP1	endoplasmic reticulum aminopeptidase 1 isoform b precursor [Homo sapiens]	5	2	1		32	2.04	2	787.95	1574.89
ASLLQNESTNEQLQIHYK	38373690	COPS4	COP9 signalosome complex subunit 4 [Homo sapiens]	2	1	1		40	2.24	3	706.029	2116.07
ASLPGVK	4503477	EEF1B2	elongation factor 1-beta [Homo sapiens]	3	1	1		31	1.26	1	671.41	671.41
ASLPTLGFTHFQPAQLTTVGK	4557269	ADSL	adenylosuccinate lyase isoform a [Homo sapiens]	2	2	1		48	3.27	3	738.736	2214.19
ASLPYSQISGLNALQLR	15088795	PIGS	GPI transamidase component PIG-S [Homo sapiens]	2	1	1		86	3.12	2	916.009	1831.01
ASLQFDLVK	14149712	C1QTNF5	complement C1q tumor necrosis factor-related protein 5 precursor [Homo sapiens]	2	1	1		55	1.98	2	510.791	1020.57
ASLSLAPVNIFK	5453603	CCT2	T-complex protein 1 subunit beta isoform 1 [Homo sapiens]	8	1	1	N-Term(Acetyl)	48		2	651.377	1301.75
ASLTLAVGTLPFPSQFNFVPPGR	4502907	CMA1	chymase preproprotein [Homo sapiens]	2	1	1		30	1.77	2	1208.66	2416.3
ASLTLFCPEEGDWK	153945728	MAP1B	microtubule-associated protein 1B [Homo sapiens]	2	1	1	C7(Carbamidomethyl)	32	2.42	2	826.886	1652.76
ASLYNAVTIEDVQK	17402893	PSAT1	phosphoserine aminotransferase isoform 1 [Homo sapiens]	4	2	1		45	2.9	2	775.907	1550.81
ASMGTLAFDEYGRPFLIIK	24307939	CCT5	T-complex protein 1 subunit epsilon [Homo sapiens]	1	1	1	N-Term(Acetyl); M3(Oxidation)	81		2	1094.06	2187.12
ASMGTLAFDEYGRPFLIIK	24307939	CCT5	T-complex protein 1 subunit epsilon [Homo sapiens]	2	1	1	N-Term(Acetyl)	70		2	1086.07	2171.13
ASMHPVTAMLVGK	4505029	LTA4H	leukotriene A-4 hydrolase isoform 1 [Homo sapiens]	4	2	1		57	3.3	3	671.355	1341.7
ASMHPVTAMLVGK	4505029	LTA4H	leukotriene A-4 hydrolase isoform 1 [Homo sapiens]	2	2	1	M3(Oxidation)	41	2.69	2	679.353	1357.7
ASNGDAWVEAHGK	24234688	HSPA9	stress-70 protein, mitochondrial precursor [Homo sapiens]	4	1	1		73	2.81	2	671.314	1341.62
ASNTADTLFQEVLGR	21361625	EXOC2	exocyst complex component 2 [Homo sapiens]	2	1	1		92	3.1	2	811.414	1621.82
ASNTAEVFFDGVR	76496475	ACADVL	very long-chain specific acyl-CoA dehydrogenase, mitochondrial isoform 2 precursor [Homo sapiens]	10	2	1		89	3.28	2	706.845	1412.68
ASPAPGSGHPEGPGAHLDMNSLDR	54607135	TOMM70A	mitochondrial import receptor subunit TOM70 [Homo sapiens]	2	1	1		21	3.03	3	790.703	2370.09
ASPDGLCQVSLQQGR	21264602	LAMA5	laminin subunit alpha-5 precursor [Homo sapiens]	14	1	1	C7(Carbamidomethyl)	104	3.51	2	808.4	1615.79
ASPDQNASTHTPQSSVK	307078125	CLINT1	clathrin interactor 1 isoform 3 [Homo sapiens]	3	3	1		45	2.03	2	877.92	1754.83
ASPFLECHGR	89142730	COL4A3	collagen alpha-3(IV) chain precursor [Homo sapiens]	6	1	1	C7(Carbamidomethyl)	70	2.33	2	587.278	1173.55
ASPFLLQYIQEEIPDYR	345478671	PRPSAP2	phosphoribosyl pyrophosphate synthase-associated protein 2 isoform 4 [Homo sapiens]	2	4	1		33	1.77	2	1041.53	2082.06
ASPFLLQYIQEEIPNYR	194018537	PRPSAP1	phosphoribosyl pyrophosphate synthase-associated protein 1 [Homo sapiens]	6	1	1		80	2.97	2	1041.04	2081.07
ASPFPVYK	28373119	CNTN1	contactin-1 isoform 2 precursor [Homo sapiens]	2	3	1		29	1.36	2	454.748	908.489
ASPLLPANHVTMAK	46852147	IARS2	isoleucine--tRNA ligase, mitochondrial precursor [Homo sapiens]	2	1	1		41	2.29	2	725.398	1449.79
ASPLLPANHVTMAK	46852147	IARS2	isoleucine--tRNA ligase, mitochondrial precursor [Homo sapiens]	2	1	1	M12(Oxidation)	33	2.02	2	733.397	1465.79
ASPLTHSPPDEL	33942072	CNPY3	protein canopy homolog 3 precursor [Homo sapiens]	2	1	1		23	1.59	2	632.314	1263.62
ASPSEVVFLDDIGANLKPAR	27597073	EPHX2	epoxide hydrolase 2 isoform a [Homo sapiens]	6	3	1		89	3.57	2	1050.06	2099.11
ASPSPTDPVVPAVPIGPPPAGFR	106049292	PC	pyruvate carboxylase, mitochondrial precursor [Homo sapiens]	4	1	1		77	3.01	2	1113.6	2226.19
ASPVNDIFCQSLPGSPFKPLTLR	188528696	ERLEC1	endoplasmic reticulum lectin 1 isoform 2 precursor [Homo sapiens]	2	3	1	C9(Carbamidomethyl)	23	3.51	3	848.782	2544.33
ASQIIIPR	31657142	ITGA1	integrin alpha-1 precursor [Homo sapiens]	2	1	1		17	1.16	2	449.281	897.554
ASQKPQPNFPSPEYMIFDHEFTK	4505541	USO1	general vesicular transport factor p115 [Homo sapiens]	2	1	1		18	2.96	3	913.436	2738.29
ASRDEIFATAK	92091583;92091586	MYH11;MYH11;	myosin-11 isoform SM1B [Homo sapiens];myosin-11 isoform SM1B [Homo sapiens];	30	4	2		51	3.44	2	604.818	1208.63
ASSIIDELFQDR	355594753	CLU	clusterin preproprotein [Homo sapiens]	14	1	1		89	2.77	2	697.357	1393.7
ASSIIDELFQDRFFTR	355594753	CLU	clusterin preproprotein [Homo sapiens]	2	1	1		25	2.2	3	648.999	1944.98
ASSLIEEAKK	223029410	TLN1	talin-1 [Homo sapiens]	1	1	1		10		2	538.304	1075.6
ASSNTVLMR	116812595	BPNT1	3'(2'),5'-bisphosphate nucleotidase 1 [Homo sapiens]	1	1	1	N-Term(Acetyl)	75		2	510.761	1020.52
ASSTSPVEISEWLDQK	189181759	ETFA	electron transfer flavoprotein subunit alpha, mitochondrial isoform b [Homo sapiens]	6	2	1		76	3.32	2	888.938	1776.87
ASSVVVSGTPIR	4557587	FAH	fumarylacetoacetase [Homo sapiens]	4	1	1		94	2.45	2	586.836	1172.66
ASSWWTHVEMGPPDPILGVTEAFK	73486658	GOT2	aspartate aminotransferase, mitochondrial precursor [Homo sapiens]	1	1	1		13		3	885.769	2655.29
ASSWWTHVEMGPPDPILGVTEAFKR	73486658	GOT2	aspartate aminotransferase, mitochondrial precursor [Homo sapiens]	1	1	1		16		4	703.605	2811.4
ASTLLRDEELEEIKK	6005731	CHP1	calcium-binding protein p22 [Homo sapiens]	2	1	1		25	2.7	3	591.991	1773.96
ASVDELFAEIVR	38201690	RAP2B	ras-related protein Rap-2b [Homo sapiens]	4	1	1		65	2.97	2	674.86	1348.71
ASVPTIQDQASAMQLSQCAK	223029410	TLN1	talin-1 [Homo sapiens]	6	1	1	C18(Carbamidomethyl)	92	3.74	2	1067.52	2134.03
ASVSQVEADLK	19920317	CKAP4	cytoskeleton-associated protein 4 [Homo sapiens]	6	1	1		55	2.17	2	573.806	1146.6
ASVSSATFSGHGAR	116875826	HDDC2	HD domain-containing protein 2 [Homo sapiens]	2	1	1	N-Term(Acetyl)	72		2	688.833	1376.66
ASVVTLPVYLNFTR	33350932	DYNC1H1	cytoplasmic dynein 1 heavy chain 1 [Homo sapiens]	4	1	1		57	2.25	2	790.447	1579.89
ASYAVSETIPK	264681563	XPNPEP1	xaa-Pro aminopeptidase 1 isoform 1 [Homo sapiens]	2	2	1		15	1.37	2	583.309	1165.61
ASYGHSMVVDPWGTVVAR	297632350	NIT1	nitrilase homolog 1 isoform 4 [Homo sapiens]	4	3	1		62	4.04	3	644.655	1931.95
ASYGHSMVVDPWGTVVAR	297632350	NIT1	nitrilase homolog 1 isoform 4 [Homo sapiens]	2	3	1	M7(Oxidation)	38	2.99	3	649.986	1947.94
ASYGVEDPEYAVTQLAQTTMR	7305503	STOML2	stomatin-like protein 2 [Homo sapiens]	3	1	1	M20(Oxidation)	74	1.12	2	1173.55	2346.09
ASYGVEDPEYAVTQLAQTTMR	7305503	STOML2	stomatin-like protein 2 [Homo sapiens]	6	1	1		49	2.46	2	1165.55	2330.1
ASYILMEK	4504169	GSS	glutathione synthetase [Homo sapiens]	2	1	1		8	0.97	2	477.752	954.497
ASYSGVSLFSNPVQYWEIQPSTFR	4503271	DCN	decorin isoform a preproprotein [Homo sapiens]	4	4	1		46	3.68	2	1382.18	2763.35
ASYVAWGHSTVVNPWGEVLAK	9910460	NIT2	omega-amidase NIT2 [Homo sapiens]	12	1	1		54	3.7	3	757.722	2271.15
ATAAFILANEHNVALFK	24797086	IPO5	importin-5 [Homo sapiens]	2	1	1		19	2.07	2	915.501	1829.99
ATAAPAGAPPQPQDLEFTK	50592988	UQCRC2	cytochrome b-c1 complex subunit 2, mitochondrial precursor [Homo sapiens]	20	1	1		74	3.42	2	955.488	1909.97
ATADDELSFK	4504111	GRB2	growth factor receptor-bound protein 2 isoform 1 [Homo sapiens]	2	2	1		39	1.62	2	548.763	1096.52
ATAEQISSQTGNK	4503301	DECR1	2,4-dienoyl-CoA reductase, mitochondrial precursor [Homo sapiens]	6	1	1		77	3.71	2	667.832	1334.66
ATAEVLNIGK	5453539	PAICS	multifunctional protein ADE2 isoform 2 [Homo sapiens]	3	2	1	N-Term(Acetyl)	55		2	529.298	1057.59
ATAEVLNIGKK	5453539	PAICS	multifunctional protein ADE2 isoform 2 [Homo sapiens]	1	2	1	N-Term(Acetyl)	64		2	593.346	1185.68
ATAGAYIASQTVK	4506201	PSMB5	proteasome subunit beta type-5 isoform 1 [Homo sapiens]	6	2	1		63	3.08	2	640.847	1280.69
ATAGDTHLGGEDFDNR	124256496;167466173	HSPA1L;HSPA1B;	heat shock 70 kDa protein 1-like [Homo sapiens];heat shock 70 kDa protein 1A/1B [Homo sapiens];	24	3	2		110	4.28	2	838.375	1675.73
ATAIDIATSK	119874213	HSPA12A	heat shock 70 kDa protein 12A [Homo sapiens]	4	1	1		60	2.12	2	990.546	990.546
ATAPQTQHVSPMR	25453472	EEF1D	elongation factor 1-delta isoform 2 [Homo sapiens]	8	4	1		73	3.2	3	712.361	1423.72
ATAPQTQHVSPMR	25453472	EEF1D	elongation factor 1-delta isoform 2 [Homo sapiens]	16	4	1	M12(Oxidation)	63	2.68	3	720.358	1439.71
ATAPVSFNYYGVVTGPSASK	124244088	BROX	BRO1 domain-containing protein BROX [Homo sapiens]	2	1	1		37	1.99	2	1008.51	2016.01
ATAPYNYSYIFK	19923483	RAB14	ras-related protein Rab-14 [Homo sapiens]	3	1	1	N-Term(Acetyl)	51		2	740.362	1479.72
ATAQMLEVMFK	31652249	LBP	lipopolysaccharide-binding protein precursor [Homo sapiens]	2	1	1		49	2.3	2	634.823	1268.64
ATASIIGDVMGPTLNHLNNLLR	118600977	CPAMD8	C3 and PZP-like alpha-2-macroglobulin domain-containing protein 8 [Homo sapiens]	1	1	1		1		3	774.091	2320.26
ATATSCRPCPCPYIDASR	126012571	HSPG2	basement membrane-specific heparan sulfate proteoglycan core protein precursor [Homo sapiens]	8	1	1	C6(Carbamidomethyl); C9(Carbamidomethyl); C11(Carbamidomethyl)	51	4.84	3	694.98	2082.92
ATAVVDGAFK	32189392	PRDX2	peroxiredoxin-2 isoform a [Homo sapiens]	14	2	1		70	2.89	2	489.769	978.53
ATCAPQHGAPGPGPADASK	116063573	FLNA	filamin-A isoform 1 [Homo sapiens]	19	2	1	C3(Carbamidomethyl)	116	5.85	2	895.422	1789.83
ATDAEADVASLNR	27597085;63252898;42476296;47519616;63252896	TPM1;TPM1;TPM2;TPM2;TPM1;	tropomyosin alpha-1 chain isoform 2 [Homo sapiens];tropomyosin alpha-1 chain isoform 2 [Homo sapiens];tropomyosin beta chain isoform 2 [Homo sapiens];tropomyosin beta chain isoform 2 [Homo sapiens];tropomyosin alpha-1 chain isoform 2 [Homo sapiens];	26	6	5		101	3.89	2	666.825	1332.64
ATDAEADVASLNRR	27597085;63252898;42476296;47519616;63252896	TPM1;TPM1;TPM2;TPM2;TPM1;	tropomyosin alpha-1 chain isoform 2 [Homo sapiens];tropomyosin alpha-1 chain isoform 2 [Homo sapiens];tropomyosin beta chain isoform 2 [Homo sapiens];tropomyosin beta chain isoform 2 [Homo sapiens];tropomyosin alpha-1 chain isoform 2 [Homo sapiens];	7	6	5		45	3.07	3	496.919	1488.74
ATDAMAHVAGFTVAHDVSAR	156231349	FAHD2A	fumarylacetoacetate hydrolase domain-containing protein 2A [Homo sapiens]	4	2	1		102	5.11	2	1014	2026.98
ATDAMAHVAGFTVAHDVSAR	156231349	FAHD2A	fumarylacetoacetate hydrolase domain-containing protein 2A [Homo sapiens]	2	2	1	M5(Oxidation)	48	5.22	3	681.663	2042.98
ATDCVGHDVVTLLR	188497754	HK1	hexokinase-1 isoform HKI [Homo sapiens]	8	4	1	C4(Carbamidomethyl)	67	3.91	3	778.4	1555.79
ATDFVADR	28178832	IDH2	isocitrate dehydrogenase [NADP], mitochondrial precursor [Homo sapiens]	6	1	1		60	1.97	2	894.435	894.434
ATDFVVPGPGK	28178825	IDH1	isocitrate dehydrogenase [NADP] cytoplasmic [Homo sapiens]	8	1	1		47	2.67	2	544.294	1087.58
ATDLRPIYISVQPPSLHVLEQR	226874833	GUK1	guanylate kinase isoform b [Homo sapiens]	10	3	1		51	4.6	3	844.805	2532.4
ATDVMIAGK	9951915	AHCY	adenosylhomocysteinase isoform 1 [Homo sapiens]	2	2	1		34	1.61	1	905.479	905.479
ATEEFIIR	19913412	MVP	major vault protein [Homo sapiens]	1	1	1	N-Term(Acetyl)	24		1	1020.54	1020.54
ATEGLHENETLASLK	5729852	GNB5	guanine nucleotide-binding protein subunit beta-5 isoform a [Homo sapiens]	1	1	1	N-Term(Acetyl)	55		2	827.92	1654.83
ATEHLSTLSEK	4557321	APOA1	apolipoprotein A-I preproprotein [Homo sapiens]	12	1	1		68	3.84	2	608.316	1215.62
ATEMLIFGK	45643119	ECI2	enoyl-CoA delta isomerase 2, mitochondrial isoform 1 [Homo sapiens]	3	2	1		52	1.95	2	505.273	1009.54
ATENDIANFFSPLNPIR	14141157	HNRNPH3	heterogeneous nuclear ribonucleoprotein H3 isoform a [Homo sapiens]	20	2	1		97	3.85	2	959.987	1918.97
ATENDIYNFFSPLNPMR	9624998	HNRNPH2	heterogeneous nuclear ribonucleoprotein H2 [Homo sapiens]	6	1	1		75	3.16	2	1014.98	2028.95
ATENDIYNFFSPLNPMR	9624998	HNRNPH2	heterogeneous nuclear ribonucleoprotein H2 [Homo sapiens]	2	1	1	M16(Oxidation)	34	1.01	2	1022.98	2044.95
ATENDIYNFFSPLNPVR	4826760;5031753	HNRNPF;HNRNPH1;	heterogeneous nuclear ribonucleoprotein F [Homo sapiens];heterogeneous nuclear ribonucleoprotein H [Homo sapiens];	27	2	2		93	3.83	2	998.993	1996.98
ATEPVIAFYEK	4502011	AK1	adenylate kinase isoenzyme 1 [Homo sapiens]	2	1	1		40	2.08	2	634.332	1267.66
ATEVPVSWESFNNGDCFILDLGNNIHQWCGSNSNR	38044288	GSN	gelsolin isoform b [Homo sapiens]	1	3	1	C16(Carbamidomethyl); C29(Carbamidomethyl)	10		3	1346.6	4037.8
ATFDISLVVPK	158937236	NPEPPS	puromycin-sensitive aminopeptidase [Homo sapiens]	2	1	1		39	1.87	2	595.345	1189.68
ATFMVGSYGPRPEEYEFLTPVEEAPK	56676393	ARHGDIB	rho GDP-dissociation inhibitor 2 [Homo sapiens]	4	1	1		25	2.31	3	982.142	2944.41
ATFMVGSYGPRPEEYEFLTPVEEAPK	56676393	ARHGDIB	rho GDP-dissociation inhibitor 2 [Homo sapiens]	2	1	1	M4(Oxidation)	24	2.42	3	987.473	2960.4
ATFSPIVTLEPR	188595682	ANK2	ankyrin-2 isoform 3 [Homo sapiens]	4	3	1		54	2	2	665.873	1330.74
ATFSSVPLAASISAVSLEVAQPGPSNRPR	126012571	HSPG2	basement membrane-specific heparan sulfate proteoglycan core protein precursor [Homo sapiens]	2	1	1		42	1.94	3	970.522	2909.55
ATGGPYGSLGVDYEFEK	119874213	HSPA12A	heat shock 70 kDa protein 12A [Homo sapiens]	2	1	1		32	2.37	2	895.42	1789.83
ATGILLYGLASR	4826960	QARS	glutamine--tRNA ligase [Homo sapiens]	4	1	1		61	2.81	2	617.862	1234.72
ATGPAAPPPR	112382237	SYNM	synemin isoform A [Homo sapiens]	2	2	1		22	0.98	2	467.759	934.511
ATGQCLCLPNVIGQNCDR	167614504	LAMB1	laminin subunit beta-1 precursor [Homo sapiens]	6	1	1	C5(Carbamidomethyl); C7(Carbamidomethyl); C16(Carbamidomethyl)	91	4.1	2	1038.48	2075.95
ATGQSHKPVPPTQVQK	34452711	CADPS	calcium-dependent secretion activator 1 isoform 3 [Homo sapiens]	2	3	1		39	3.69	3	568.314	1702.93
ATHVVQSEVDK	24308456	ELMOD2	ELMO domain-containing protein 2 [Homo sapiens]	1	1	1		23		2	606.815	1212.62
ATIGADFLTK	34147513	RAB7A	ras-related protein Rab-7a [Homo sapiens]	8	1	1		53	2.63	2	518.787	1036.57
ATIGLIR	12056468	JUP	junction plakoglobin [Homo sapiens]	2	1	1		33	1.49	2	372.242	743.478
ATIRPVFDPSK	188595687	FLNC	filamin-C isoform b [Homo sapiens]	6	2	1		24	2.85	2	615.848	1230.69
ATIRPWSTFVDQQR	222144309	RABAC1	prenylated Rab acceptor protein 1 [Homo sapiens]	2	1	1		31	2.96	3	568.966	1704.88
ATISNDGATILK	5453607	CCT7	T-complex protein 1 subunit eta isoform a [Homo sapiens]	2	2	1		45	2.29	2	602.333	1203.66
ATLEMVNHEK	157738649	NEFM	neurofilament medium polypeptide isoform 1 [Homo sapiens]	1	1	1		11		3	391.199	1171.58
ATLEMVNHEK	157738649	NEFM	neurofilament medium polypeptide isoform 1 [Homo sapiens]	1	1	1	M5(Oxidation)	14		2	594.287	1187.57
ATLENITNLRPVGEDFR	8923541	C1orf123	UPF0587 protein C1orf123 [Homo sapiens]	6	1	1		49	3.18	3	649.01	1945.02
ATLGPAVRPLPWQR	42544239	CFD	complement factor D preproprotein [Homo sapiens]	6	1	1		49	3.14	2	781.453	1561.9
ATLITFLCDR	119964726	IGF2R	cation-independent mannose-6-phosphate receptor precursor [Homo sapiens]	2	1	1	C8(Carbamidomethyl)	53	1.95	2	605.319	1209.63
ATLKDQLIYNLLK	5031857	LDHA	L-lactate dehydrogenase A chain isoform 1 [Homo sapiens]	2	4	1	N-Term(Acetyl)	51		2	787.963	1574.92
ATLLGEELASAAAAR	219521893	CALCOCO1	calcium-binding and coiled-coil domain-containing protein 1 isoform 2 [Homo sapiens]	2	2	1		67	2.04	2	722.395	1443.78
ATLNAFLYR	194018490	ATAD3C	ATPase family AAA domain-containing protein 3C [Homo sapiens]	2	4	1		37	1.76	2	534.795	1068.58
ATLPDADK	4501891;194097350	ACTN1;ACTN1;	alpha-actinin-1 isoform a [Homo sapiens];alpha-actinin-1 isoform a [Homo sapiens];	2	3	2		17	0.92	1	830.426	830.426
ATLPSPDKLPGFK	23510340	UBA1	ubiquitin-like modifier-activating enzyme 1 [Homo sapiens]	10	1	1		55	3.32	3	685.893	1370.77
ATLTLAMADWLR	112382237	SYNM	synemin isoform A [Homo sapiens]	12	2	1		89	2.78	2	681.367	1361.73
ATLTLAMADWLR	112382237	SYNM	synemin isoform A [Homo sapiens]	2	2	1	M7(Oxidation)	69	2.12	2	689.364	1377.72
ATLWYVPLSLK	32528286	ACOT7	cytosolic acyl coenzyme A thioester hydrolase isoform hBACHd [Homo sapiens]	6	4	1		36	2.09	2	645.878	1290.75
ATLYVTAIEDR	151301219	PRMT1	protein arginine N-methyltransferase 1 isoform 3 [Homo sapiens]	2	2	1		68	2.68	2	626.333	1251.66
ATMLGR	4507877	VCL	vinculin isoform VCL [Homo sapiens]	1	2	1		35		1	648.351	648.351
ATNDEIFSILK	4505343	NCBP1	nuclear cap-binding protein subunit 1 [Homo sapiens]	2	1	1		36	1.7	2	625.835	1250.66
ATNFLAHEK	25453472	EEF1D	elongation factor 1-delta isoform 2 [Homo sapiens]	7	3	1	N-Term(Acetyl)	39		2	536.775	1072.54
ATNWGSLLQDK	4504169	GSS	glutathione synthetase [Homo sapiens]	2	1	1	N-Term(Acetyl)	54		2	637.823	1274.64
ATPEQYQILK	209571584	FDPS	farnesyl pyrophosphate synthase isoform b [Homo sapiens]	6	3	1		36	2.01	2	595.826	1190.64
ATPFIECSGAR	16357503	COL4A6	collagen alpha-6(IV) chain isoform B precursor [Homo sapiens]	2	2	1	C7(Carbamidomethyl)	44	1.88	2	604.793	1208.58
ATPLPGR	27436951	LMNB2	lamin-B2 [Homo sapiens]	2	1	1	N-Term(Acetyl)	43		1	753.427	753.424
ATQALVLAPTR	4503529	EIF4A1	eukaryotic initiation factor 4A-I isoform 1 [Homo sapiens]	4	2	1		59	2.97	2	570.842	1140.68
ATQLLEGLVQELQK	21618344	STAT5B	signal transducer and activator of transcription 5B [Homo sapiens]	2	1	1		35	1.95	2	785.447	1569.89
ATQQAEQLSNELATER	92091583;92091586	MYH11;MYH11;	myosin-11 isoform SM1B [Homo sapiens];myosin-11 isoform SM1B [Homo sapiens];	14	4	2		100	4.63	2	894.942	1788.88
ATSETLAADPTPAATIVHFK	66529407	TNS1	tensin-1 [Homo sapiens]	6	1	1		80	3.99	3	681.028	2041.07
ATSFLLALEPELEAR	4506675	RPN1	dolichyl-diphosphooligosaccharide--protein glycosyltransferase subunit 1 precursor [Homo sapiens]	6	1	1		84	3.96	2	830.455	1659.9
ATSIDPNTYITWIDK	33350932	DYNC1H1	cytoplasmic dynein 1 heavy chain 1 [Homo sapiens]	2	1	1		41	2.26	2	869.438	1737.87
ATSNVFAMFDQSQIQEFK	5453740;29568111	MYL12A;MYL9;	myosin regulatory light chain 12A [Homo sapiens];myosin regulatory light polypeptide 9 isoform a [Homo sapiens];	4	4	2	M8(Oxidation)	49	3.09	2	1053.99	2106.98
ATSNVFAMFDQSQIQEFK	5453740;29568111	MYL12A;MYL9;	myosin regulatory light chain 12A [Homo sapiens];myosin regulatory light polypeptide 9 isoform a [Homo sapiens];	14	4	2		35	2.51	2	1046	2090.99
ATSSSSGSLSATGR	27436951	LMNB2	lamin-B2 [Homo sapiens]	8	1	1		100	3.39	2	634.808	1268.61
ATSVLPR	94536850	SPATA7	spermatogenesis-associated protein 7 isoform 2 [Homo sapiens]	1	2	1		20		1	743.443	743.443
ATTLSNAVSSLASTGLSLTK	332635087	PICALM	phosphatidylinositol-binding clathrin assembly protein isoform 4 [Homo sapiens]	6	4	1		51	2.23	2	961.526	1922.04
ATVAAFAASEGHSHPR	8922944	LIN7C	protein lin-7 homolog C [Homo sapiens]	4	2	1		66	4.92	3	536.934	1608.79
ATVAVLSFILSSAAK	21361661	COMMD4	COMM domain-containing protein 4 [Homo sapiens]	4	1	1		57	2.07	2	739.439	1477.87
ATVGLIR	4503131	CTNNB1	catenin beta-1 [Homo sapiens]	2	1	1		40	1.3	2	365.235	729.463
ATVLNYLPK	66932947	A2M	alpha-2-macroglobulin precursor [Homo sapiens]	6	2	1		38	1.76	2	509.801	1018.59
ATVSAPFGK	41322910	PLEC	plectin isoform 1d [Homo sapiens]	8	8	1		81	1.99	2	439.242	877.478
ATVTATTK	5730023	RUVBL2	ruvB-like 2 [Homo sapiens]	1	1	1	N-Term(Acetyl)	36		1	834.458	834.458
ATVVESSEK	21464101	YWHAG	14-3-3 protein gamma [Homo sapiens]	2	1	1		42	1.7	2	475.245	949.484
ATVVYQGER	153266841	APOH	beta-2-glycoprotein 1 precursor [Homo sapiens]	4	1	1		72	2.53	2	511.768	1022.53
ATWSGAVLAGR	21071030	A1BG	alpha-1B-glycoprotein precursor [Homo sapiens]	4	1	1		71	2.87	2	544.796	1088.58
ATYDGNHDTFR	154736713	KDELR2	ER lumen protein retaining receptor 2 isoform 2 [Homo sapiens]	4	3	1		63	2.88	3	648.784	1296.56
ATYIQTIEEGINTHTHAAK	150417971	SVIL	supervillin isoform 1 [Homo sapiens]	2	2	1		48	4.12	3	700.026	2098.06
ATYLPQLTTEK	4501859	ACADSB	short/branched chain specific acyl-CoA dehydrogenase, mitochondrial precursor [Homo sapiens]	6	1	1		48	2.48	2	632.844	1264.68
AVAAAAAAAGPAGAGGGR	11321640	SNTB1	beta-1-syntrophin [Homo sapiens]	1	1	1	N-Term(Acetyl)	74		2	704.869	1408.73
AVAAEAQDTATR	21264602	LAMA5	laminin subunit alpha-5 precursor [Homo sapiens]	12	1	1		81	3	2	602.302	1203.6
AVAALLTIPEAEK	21361794	CAND1	cullin-associated NEDD8-dissociated protein 1 [Homo sapiens]	6	1	1		70	3.3	2	663.388	1325.77
AVAENQPFLIEAMTYR	258645172	BCKDHA	2-oxoisovalerate dehydrogenase subunit alpha, mitochondrial isoform 2 precursor [Homo sapiens]	4	2	1		69	2.87	2	926.969	1852.93
AVAEQIPLLVQGVR	223029410	TLN1	talin-1 [Homo sapiens]	18	1	1		87	3.97	2	746.947	1492.89
AVAFQNPQTHVIENLHAAAYR	50592988	UQCRC2	cytochrome b-c1 complex subunit 2, mitochondrial precursor [Homo sapiens]	36	1	1		131	5.5	3	1175.61	2350.21
AVAFSPVTELK	48762920	PFKL	6-phosphofructokinase, liver type [Homo sapiens]	4	1	1		53	2.57	2	581.33	1161.65
AVAFSPVTELKK	48762920	PFKL	6-phosphofructokinase, liver type [Homo sapiens]	6	1	1		54	2.84	3	430.588	1289.75
AVAGDASESALLK	237681111	ATP1A1	sodium/potassium-transporting ATPase subunit alpha-1 isoform d [Homo sapiens]	2	3	1		70	2.66	2	616.33	1231.65
AVAGNISDPGLQK	4507877	VCL	vinculin isoform VCL [Homo sapiens]	14	2	1		61	2.83	2	635.347	1269.68
AVAIDLPGLGHSK	14249382	ABHD14B	abhydrolase domain-containing protein 14B isoform 1 [Homo sapiens]	12	1	1		65	3.1	3	639.365	1277.72
AVANQTSATFLR	24430151	PSMC1	26S protease regulatory subunit 4 [Homo sapiens]	2	1	1		54	2.62	2	639.843	1278.68
AVAQALEVIPR	63162572	CCT3	T-complex protein 1 subunit gamma isoform a [Homo sapiens]	6	2	1		74	2.77	2	583.849	1166.69
AVAQLMAR	40254992	CBR4	carbonyl reductase family member 4 [Homo sapiens]	1	1	1		21		2	430.245	859.483
AVASLNTPFIPANPNMSPLESIK	27597073	EPHX2	epoxide hydrolase 2 isoform a [Homo sapiens]	2	3	1		44	2.78	2	1206.14	2411.26
AVASQPDSVDAAER	8922665	PANK4	pantothenate kinase 4 [Homo sapiens]	2	1	1		88	2.6	2	708.344	1415.68
AVATVGPISVAIDAGHESFLFYK	4503155	CTSL1	cathepsin L1 preproprotein [Homo sapiens]	2	1	1		29	3.14	3	798.091	2392.26
AVAVGRPSNEELR	8922712	SEPT11	septin-11 [Homo sapiens]	1	1	1	N-Term(Acetyl)	46		2	720.385	1439.76
AVAVVVDPIQSVK	5031981	PSMD14	26S proteasome non-ATPase regulatory subunit 14 [Homo sapiens]	12	1	1		61	3.29	2	662.898	1324.78
AVCMLSNTTAIAEAWAR	17986283;17921989	TUBA1A;TUBA4A;	tubulin alpha-1A chain [Homo sapiens];tubulin alpha-4A chain [Homo sapiens];	2	7	2	C3(Carbamidomethyl); M4(Oxidation)	108	2.81	2	940.952	1880.9
AVCMLSNTTAIAEAWAR	17986283;17921989	TUBA1A;TUBA4A;	tubulin alpha-1A chain [Homo sapiens];tubulin alpha-4A chain [Homo sapiens];	2	7	2	C3(Carbamidomethyl)	59	1.89	2	932.957	1864.91
AVDAGLNVMPYIK	8659555	ACO1	cytoplasmic aconitate hydratase [Homo sapiens]	2	1	1		88	3.02	2	695.874	1390.74
AVDDGVNTFK	48762932	CCT8	T-complex protein 1 subunit theta [Homo sapiens]	4	1	1		56	1.7	2	533.265	1065.52
AVDDGYNVQPDTVAPIWNLR	74099694	SUOX	sulfite oxidase, mitochondrial [Homo sapiens]	2	1	1		79	4.03	2	1122.06	2243.11
AVDDLNLHSYSNLPIWVNK	33350932	DYNC1H1	cytoplasmic dynein 1 heavy chain 1 [Homo sapiens]	6	1	1		52	4.06	2	1099.57	2198.14
AVDEAADALLK	154354962;154354966	IMMT;IMMT;	mitochondrial inner membrane protein isoform 3 [Homo sapiens];mitochondrial inner membrane protein isoform 3 [Homo sapiens];	3	3	2		39	2.18	2	558.301	1115.6
AVDHINSTIAPALISSGLSVVEQEK	5803011	ENO2	gamma-enolase [Homo sapiens]	20	1	1		94	6.87	3	860.131	2578.38
AVDIPHMDIEALK	15431288	RPL10A	60S ribosomal protein L10a [Homo sapiens]	2	1	1		29	2.11	2	726.382	1451.76
AVDIPHMDIEALKK	15431288	RPL10A	60S ribosomal protein L10a [Homo sapiens]	2	1	1		8	2.28	3	527.289	1579.85
AVDLLYAMCDR	27477041	AP2A2	AP-2 complex subunit alpha-2 isoform 2 [Homo sapiens]	2	2	1	C9(Carbamidomethyl)	63	2.44	2	663.813	1326.62
AVDNQVYVATASPAR	9910460	NIT2	omega-amidase NIT2 [Homo sapiens]	8	1	1		90	3.58	2	781.403	1561.8
AVDSLVPIGR	50345984	ATP5A1	ATP synthase subunit alpha, mitochondrial isoform a precursor [Homo sapiens]	80	3	1		56	2.84	2	513.801	1026.6
AVDTSLYILPK	151301213	ACP6	lysophosphatidic acid phosphatase type 6 precursor [Homo sapiens]	2	1	1		34	1.76	2	610.35	1219.69
AVDTWSWGER	5031863	LGALS3BP	galectin-3-binding protein precursor [Homo sapiens]	2	1	1		50	1.91	2	603.782	1206.56
AVDVFFPPEAQNDFPVAMQISEK	4758012	CLTC	clathrin heavy chain 1 [Homo sapiens]	10	1	1		33	2.36	2	1290.13	2579.25
AVEEEDKMTPEQLAIK	5031981	PSMD14	26S proteasome non-ATPase regulatory subunit 14 [Homo sapiens]	1	1	1			1.49	2	915.963	1830.92
AVEGCVSASQAATEDGQLLR	223029410	TLN1	talin-1 [Homo sapiens]	2	1	1	C5(Carbamidomethyl)	92	3.76	2	1031.5	2061.99
AVEILK	7706025	PDZD11	PDZ domain-containing protein 11 [Homo sapiens]	2	2	1		37	1.35	1	672.43	672.43
AVEILR	82659109;256600202;4506195	UBR4;RAPGEF6;PSMB2;	E3 ubiquitin-protein ligase UBR4 [Homo sapiens];rap guanine nucleotide exchange factor 6 isoform 5 [Homo sapiens];proteasome subunit beta type-2 isoform 1 [Homo sapiens];	4	10	3		42	1.97	1	700.435	700.435
AVEKPPQTEHIEL	68508957	CES1	liver carboxylesterase 1 isoform c precursor [Homo sapiens]	2	4	1		11	2.1	2	745.897	1490.79
AVELAANTK	4507521	TKT	transketolase [Homo sapiens]	6	1	1		72	2.06	2	458.759	916.511
AVELLGDIVQNCSLEDSQIEK	46593007	UQCRC1	cytochrome b-c1 complex subunit 1, mitochondrial precursor [Homo sapiens]	2	1	1	C12(Carbamidomethyl)	65	2.98	2	1180.59	2360.16
AVELLPDGTANLAK	7661844	CCDC22	coiled-coil domain-containing protein 22 [Homo sapiens]	2	1	1		19	1.83	2	706.395	1411.78
AVENINNTLGPALLQK	301897469	ENO3	beta-enolase isoform 1 [Homo sapiens]	2	1	1		39	2.35	2	847.977	1694.95
AVENSSTAIGIR	23110939	PSMA3	proteasome subunit alpha type-3 isoform 2 [Homo sapiens]	6	2	1		72	2.86	2	609.329	1217.65
AVEVLPK	38044288	GSN	gelsolin isoform b [Homo sapiens]	23	3	1		51	2.04	2	378.238	755.467
AVEYLLMGIPGDR	4506387	RAD23B	UV excision repair protein RAD23 homolog B isoform 1 [Homo sapiens]	4	3	1		70	2.63	2	717.377	1433.75
AVFGELPSGGGTVEK	20270355	GALM	aldose 1-epimerase [Homo sapiens]	10	1	1		48	2.69	2	724.376	1447.74
AVFPIYLDDVYENAVDAAR	40018629	KIAA1033	WASH complex subunit 7 [Homo sapiens]	4	1	1		100	3.07	2	1071.03	2141.06
AVFPSIVGRPR	88953571;4501883;4501885;153791352	POTEI;ACTA2;ACTB;POTEF;	PREDICTED: POTE ankyrin domain family member I isoform 2 [Homo sapiens];actin, aortic smooth muscle [Homo sapiens];actin, cytoplasmic 1 [Homo sapiens];POTE ankyrin domain family member F [Homo sapiens];	130	10	4		67	2.76	3	599.859	1198.7
AVFQANQENLPILK	237681111	ATP1A1	sodium/potassium-transporting ATPase subunit alpha-1 isoform d [Homo sapiens]	8	3	1		44	2.77	2	792.944	1584.88
AVFVDLEPTVIDEIR	17921989	TUBA4A	tubulin alpha-4A chain [Homo sapiens]	84	1	1		109	4	2	858.466	1715.92
AVFVDLEPTVIDEVR	17986283;14389309	TUBA1A;TUBA1C;	tubulin alpha-1A chain [Homo sapiens];tubulin alpha-1C chain [Homo sapiens];	82	3	2		97	4.3	2	851.459	1701.91
AVFVPDIYSR	24308039	UFL1	E3 UFM1-protein ligase 1 [Homo sapiens]	2	1	1		46	1.9	2	583.815	1166.62
AVGEEVWHSK	336285443	NCAM1	neural cell adhesion molecule 1 isoform 4 precursor [Homo sapiens]	2	5	1		57	2.3	2	571.285	1141.56
AVGHPFVIQLGR	4507943	XPO1	exportin-1 [Homo sapiens]	8	1	1		50	3.35	3	431.922	1293.75
AVGLAGTFR	110611233	COL18A1	collagen alpha-1(XVIII) chain isoform 2 precursor [Homo sapiens]	49	2	1		66	2.58	2	446.257	891.507
AVGLISHVLEQNQEGDAAYR	4502327	AUH	methylglutaconyl-CoA hydratase, mitochondrial precursor [Homo sapiens]	2	1	1		84	4.06	3	724.035	2170.09
AVGLISHVLEQNQEGDAAYRK	4502327	AUH	methylglutaconyl-CoA hydratase, mitochondrial precursor [Homo sapiens]	2	1	1		63	6.37	3	766.733	2298.18
AVGMHSFLVVGPQALDPVVR	13654294	HDHD3	haloacid dehalogenase-like hydrolase domain-containing protein 3 [Homo sapiens]	2	1	1		51	3.1	3	698.051	2092.14
AVGMHSFLVVGPQALDPVVR	13654294	HDHD3	haloacid dehalogenase-like hydrolase domain-containing protein 3 [Homo sapiens]	2	1	1	M4(Oxidation)	40	3.29	3	703.383	2108.13
AVGPEITK	21361399	PPP2R1A	serine/threonine-protein phosphatase 2A 65 kDa regulatory subunit A alpha isoform [Homo sapiens]	2	1	1		21	0.88	2	407.738	814.468
AVGPHQFLGDQEAIQAAIK	4502445	BPGM	bisphosphoglycerate mutase [Homo sapiens]	2	1	1		50	3.39	3	665.022	1993.05
AVGPSSTQLYMVR	24307969;82617630	CYFIP1;CYFIP2;	cytoplasmic FMR1-interacting protein 1 isoform a [Homo sapiens];cytoplasmic FMR1-interacting protein 2 [Homo sapiens];	4	2	2		83	2.69	2	704.867	1408.73
AVGSSMAQLLTCAAQGNEHYTGVAAR	156938343	TLN2	talin-2 [Homo sapiens]	6	1	1	C12(Carbamidomethyl)	96	6.32	3	888.431	2663.28
AVGTQTLSGAGLLK	23111032	SNX1	sorting nexin-1 isoform b [Homo sapiens]	2	3	1		53	2.38	2	658.383	1315.76
AVGVPALGFSPMNR	4501901	ACY1	aminoacylase-1 isoform a [Homo sapiens]	2	4	1		40	2.4	2	708.378	1415.75
AVGWWK	24308007	ARL6IP1	ADP-ribosylation factor-like protein 6-interacting protein 1 [Homo sapiens]	2	1	1		29	1	2	373.703	746.399
AVHAHVNLGYTK	22267436	NIPSNAP3A	protein NipSnap homolog 3A [Homo sapiens]	2	1	1		32	3.67	3	437.239	1309.7
AVHLPSGGQYK	8922120	CRYGS	beta-crystallin S [Homo sapiens]	144	1	1		56	2.78	3	386.209	1156.61
AVHLPSGGQYKIQIFEK	8922120	CRYGS	beta-crystallin S [Homo sapiens]	2	1	1		35	2.92	3	639.019	1915.04
AVHTNYHAALR	8922665	PANK4	pantothenate kinase 4 [Homo sapiens]	2	1	1		30	2.57	3	418.224	1252.66
AVIDLNNR	68800138	U2AF1	splicing factor U2AF 35 kDa subunit isoform c [Homo sapiens]	2	3	1		31	1.79	2	457.757	914.507
AVIEHNLLSASK	38373690	COPS4	COP9 signalosome complex subunit 4 [Homo sapiens]	2	1	1		61	3.42	2	641.363	1281.72
AVIFDR	4505773	PHB	prohibitin [Homo sapiens]	1	1	1			1.48	2	360.706	720.405
AVIFEDCAVPVANR	7656849	ACAD8	isobutyryl-CoA dehydrogenase, mitochondrial [Homo sapiens]	2	1	1	C7(Carbamidomethyl)	69	3.22	2	780.897	1560.79
AVIGMTAGATGAFVGTPAEVALIR	259155315	SLC25A11	mitochondrial 2-oxoglutarate/malate carrier protein isoform 2 [Homo sapiens]	2	3	1	M5(Oxidation)	104	3.83	2	1145.12	2289.23
AVIGMTAGATGAFVGTPAEVALIR	259155315	SLC25A11	mitochondrial 2-oxoglutarate/malate carrier protein isoform 2 [Homo sapiens]	2	3	1		23	1.19	2	1137.12	2273.23
AVILGPPGSGK	310110345	LOC100507855	PREDICTED: adenylate kinase isoenzyme 4, mitochondrial-like [Homo sapiens]	8	1	1		32	2.18	2	498.298	995.591
AVIMGAPGSGK	19923437	AK3	GTP:AMP phosphotransferase, mitochondrial isoform a [Homo sapiens]	4	2	1		54	2.05	2	987.529	987.529
AVINTVPYDVVHR	8922625	TMLHE	trimethyllysine dioxygenase, mitochondrial isoform 1 precursor [Homo sapiens]	2	1	1		66	3.18	2	741.907	1482.81
AVIQVSQIVAR	304571975	DCXR	L-xylulose reductase isoform 2 [Homo sapiens]	7	2	1		65	3.1	2	592.362	1183.72
AVISPGFDVFAK	295849303	C2	complement C2 isoform 3 [Homo sapiens]	2	3	1		51	2.45	2	625.844	1250.68
AVITVQRPGR	167614504	LAMB1	laminin subunit beta-1 precursor [Homo sapiens]	2	1	1		40	2.19	2	548.835	1096.66
AVIVPGNGGGDVTTHGWYGWVK	24119166	RBBP9	putative hydrolase RBBP9 [Homo sapiens]	2	1	1		27	2.66	3	757.385	2270.14
AVIWPQYVK	118200356	GHITM	growth hormone-inducible transmembrane protein [Homo sapiens]	2	1	1		22	1.45	2	552.316	1103.62
AVIYNPATQADWTAK	367460087	MYH10	myosin-10 isoform 2 [Homo sapiens]	2	3	1		47	3.51	2	824.923	1648.84
AVLAESYER	8659555	ACO1	cytoplasmic aconitate hydratase [Homo sapiens]	4	1	1		44	2.29	1	1037.53	1037.53
AVLASCSQYFR	55741643	KLHL14	kelch-like protein 14 [Homo sapiens]	2	1	1	C6(Carbamidomethyl)	56	2.8	2	651.321	1301.63
AVLDALLEGK	95147555;153945728	MAP1A;MAP1B;	microtubule-associated protein 1A [Homo sapiens];microtubule-associated protein 1B [Homo sapiens];	2	2	2		49	1.92	2	514.803	1028.6
AVLDVFEEGTEASAATAVK	50659080	SERPINA3	alpha-1-antichymotrypsin precursor [Homo sapiens]	8	1	1		72	2.59	2	954.485	1907.96
AVLEALGSCLNNK	22547189	SHMT1	serine hydroxymethyltransferase, cytosolic isoform 2 [Homo sapiens]	4	2	1	C9(Carbamidomethyl)	75	3.12	2	694.865	1388.72
AVLENNLGAAVLR	33519455	MAT2B	methionine adenosyltransferase 2 subunit beta isoform 2 [Homo sapiens]	6	2	1		80	3.47	2	670.39	1339.77
AVLGAVPR	66346698	NAGLU	alpha-N-acetylglucosaminidase precursor [Homo sapiens]	2	1	1		35	2.01	1	782.49	782.49
AVLGLTK	27436910	PALB2	partner and localizer of BRCA2 [Homo sapiens]	2	1	1		25	1.58	1	701.457	701.457
AVLHVALR	18201905	GPI	glucose-6-phosphate isomerase isoform 2 [Homo sapiens]	13	2	1		60	2.18	2	439.782	878.556
AVLHVHGGGGPR	126012571	HSPG2	basement membrane-specific heparan sulfate proteoglycan core protein precursor [Homo sapiens]	35	1	1		46	2.75	3	578.821	1156.63
AVLLAGPPGTGK	4506753	RUVBL1	ruvB-like 1 [Homo sapiens]	4	1	1		43	2.35	2	540.824	1080.64
AVLLDLEPR	31543831	TUBG1	tubulin gamma-1 chain [Homo sapiens]	2	2	1		32	1.8	2	513.303	1025.6
AVLLGPPGAGK	7524346	AK2	adenylate kinase 2, mitochondrial isoform b [Homo sapiens]	10	3	1		33	2.22	2	490.303	979.594
AVLNPLCQVDYR	38202214;289629267	SEC23A;SEC23B;	protein transport protein Sec23A [Homo sapiens];protein transport protein Sec23B isoform 2 [Homo sapiens];	4	3	2	C7(Carbamidomethyl)	68	3.15	2	724.374	1447.74
AVLNPTNADILIETK	269954692	ITPR1	inositol 1,4,5-trisphosphate receptor type 1 isoform 2 [Homo sapiens]	10	3	1		74	2.96	2	806.453	1611.9
AVLNPTPIKR	46249393	RHOG	rho-related GTP-binding protein RhoG precursor [Homo sapiens]	1	1	1		31		2	554.848	1108.69
AVLQEFGR	7706318	DHRS7	dehydrogenase/reductase SDR family member 7 precursor [Homo sapiens]	2	1	1		57	1.92	2	460.254	919.501
AVLQWTK	7657069	ERO1L	ERO1-like protein alpha precursor [Homo sapiens]	2	1	1		42	1.33	2	423.248	845.488
AVLSAEQLRDEEVHAGLGELLR	32454741	SERPINH1	serpin H1 precursor [Homo sapiens]	2	1	1		36	4.7	3	802.432	2405.28
AVLTIDEK	189163538	SERPINA1	alpha-1-antitrypsin precursor [Homo sapiens]	12	1	1		43	2.28	1	888.513	888.508
AVLTPNHVEFSR	338968899	CARKD	ATP-dependent (S)-NAD(P)H-hydrate dehydratase isoform c [Homo sapiens]	12	4	1		73	3.37	2	685.366	1369.73
AVLVDLEPGTMDSIR	13562114	TUBB1	tubulin beta-1 chain [Homo sapiens]	10	1	1		16	2.03	2	808.422	1615.84
AVLVDLEPGTMDSIR	13562114	TUBB1	tubulin beta-1 chain [Homo sapiens]	2	1	1	M11(Oxidation)	15	1.2	2	816.421	1631.83
AVLVDLEPGTMDSVR	5174735;21361322	TUBB4B;TUBB4A;	tubulin beta-4B chain [Homo sapiens];tubulin beta-4A chain [Homo sapiens];	24	3	2		104	3.73	2	801.415	1601.82
AVLVDLEPGTMDSVR	5174735;21361322	TUBB4B;TUBB4A;	tubulin beta-4B chain [Homo sapiens];tubulin beta-4A chain [Homo sapiens];	8	3	2	M11(Oxidation)	69	2.37	2	809.413	1617.82
AVLYNYR	115298678	C3	complement C3 precursor [Homo sapiens]	1	1	1		28		2	449.743	898.479
AVMISAIEK	54112121	SF3B3	splicing factor 3B subunit 3 [Homo sapiens]	4	1	1		19	1.47	2	481.274	961.541
AVMTSIK	94721239	IARS	isoleucine--tRNA ligase, cytoplasmic [Homo sapiens]	2	1	1		28	1.37	1	749.426	749.426
AVNYFSK	4758012	CLTC	clathrin heavy chain 1 [Homo sapiens]	10	1	1		33	1.87	2	414.716	828.426
AVPAALILR	7706663	COMMD10	COMM domain-containing protein 10 [Homo sapiens]	2	1	1	N-Term(Acetyl)	50		2	483.311	965.615
AVPETRPNHTIYINNLNEK	4759156	SNRPA	U1 small nuclear ribonucleoprotein A [Homo sapiens]	1	1	1	N-Term(Acetyl)	34		3	755.729	2265.17
AVPHPDSQPDTIDHDLLLLQLSEK	42544239	CFD	complement factor D preproprotein [Homo sapiens]	4	1	1		55	4.59	3	894.466	2681.38
AVPLALALISVSNPR	25777602	PSMD2	26S proteasome non-ATPase regulatory subunit 2 [Homo sapiens]	10	1	1		90	3.44	2	760.963	1520.92
AVPLIHQEGNR	201860300	AIP	AH receptor-interacting protein [Homo sapiens]	2	1	1		45	2.15	2	617.339	1233.67
AVPLNASK	94721252	VAPA	vesicle-associated membrane protein-associated protein A isoform 2 [Homo sapiens]	2	2	1		32	1.28	1	799.469	799.469
AVPLQPPPPLTSASK	21264602	LAMA5	laminin subunit alpha-5 precursor [Homo sapiens]	27	1	1		46	1.95	2	751.935	1502.86
AVPPNNSNAAEDDLPTVELQGVVPR	119395709	F13A1	coagulation factor XIII A chain precursor [Homo sapiens]	4	1	1		76	3.32	2	1301.66	2602.31
AVPPTYADLGK	4507879	VDAC1	voltage-dependent anion-selective channel protein 1 [Homo sapiens]	6	1	1	N-Term(Acetyl)	44		2	587.313	1173.62
AVPREELFVTSK	24497577	AKR1A1	alcohol dehydrogenase [NADP(+)] [Homo sapiens]	4	1	1		35	3.82	2	688.383	1375.76
AVPSWFVR	94721239	IARS	isoleucine--tRNA ligase, cytoplasmic [Homo sapiens]	4	1	1		47	1.59	2	481.266	961.526
AVQELWLR	295842266	ECI1	enoyl-CoA delta isomerase 1, mitochondrial isoform 2 precursor [Homo sapiens]	12	2	1		52	3.2	2	1014.58	1014.57
AVQFGTGELCDAISAVEEK	24308113	KIAA1279	KIF1-binding protein [Homo sapiens]	2	1	1	C10(Carbamidomethyl)	33	1.69	2	1012.49	2023.96
AVQGFFTSNNATR	25777612	PSMD3	26S proteasome non-ATPase regulatory subunit 3 [Homo sapiens]	4	1	1		71	2.77	2	706.85	1412.69
AVQVVQAVQAVHLESDAFLVCLNHALSTEK	64762484	BRCC3	lys-63-specific deubiquitinase BRCC36 isoform 2 [Homo sapiens]	1	3	1	N-Term(Acetyl); C21(Carbamidomethyl)	3		3	1106.92	3318.73
AVSDTLMTINR	22095388	ICA1L	islet cell autoantigen 1-like protein isoform 1 [Homo sapiens]	2	1	1	M7(Oxidation)	15	1.71	2	618.818	1236.63
AVSDWIDEQEK	24234756	ILF3	interleukin enhancer-binding factor 3 isoform c [Homo sapiens]	4	5	1		55	2.31	2	660.31	1319.61
AVSDWLIASVEGR	51873031	NCLN	nicalin precursor [Homo sapiens]	2	1	1		55	1.75	2	701.871	1402.73
AVSLINAIDTGR	7706663	COMMD10	COMM domain-containing protein 10 [Homo sapiens]	2	1	1		75	2.79	2	615.347	1229.69
AVSLINAIDTGRFPR	7706663	COMMD10	COMM domain-containing protein 10 [Homo sapiens]	2	1	1		15	1.37	2	815.458	1629.91
AVSPLPYLR	89191868	VWF	von Willebrand factor preproprotein [Homo sapiens]	2	1	1		36	1.84	2	508.301	1015.59
AVSSAIAQLLGEVAQGNENYAGIAAR	223029410	TLN1	talin-1 [Homo sapiens]	2	1	1		101	5.46	2	1287.17	2573.34
AVTDEEPFLIFANR	126012562	LRP1	prolow-density lipoprotein receptor-related protein 1 precursor [Homo sapiens]	4	1	1		74	3.2	2	811.417	1621.83
AVTDSINQLITMCTQQAPGQK	223029410	TLN1	talin-1 [Homo sapiens]	6	1	1	C13(Carbamidomethyl)	65	4.23	2	1152.57	2304.14
AVTEGAQAVEEPSIC	33519475	NDUFS1	NADH-ubiquinone oxidoreductase 75 kDa subunit, mitochondrial isoform 1 [Homo sapiens]	1	5	1	C15(Carbamidomethyl)	7		2	780.865	1560.72
AVTELGRPDAEYWNSQK	155030211	HLA-DRB1	major histocompatibility complex, class II, DR beta 1 precursor [Homo sapiens]	8	3	1		42	4.26	2	982.48	1963.95
AVTELGRPVAESWNSQK	310124860	LOC100507709	PREDICTED: HLA class II histocompatibility antigen, DRB1-7 beta chain-like isoform 3 [Homo sapiens]	4	3	1		27	2.69	2	936.488	1871.96
AVTEQGAELSNEER	5803227	YWHAQ	14-3-3 protein theta [Homo sapiens]	8	1	1		113	3.79	2	766.865	1532.72
AVTEQGHELSNEER	21328448	YWHAB	14-3-3 protein beta/alpha [Homo sapiens]	4	1	1		61	3.43	3	533.585	1598.74
AVTGTHTLALAAK	7657058	EIF2B2	translation initiation factor eIF-2B subunit beta [Homo sapiens]	2	1	1		54	3.32	2	627.365	1253.72
AVTGYNDPETGNIISLFQAMNK	58530840	DSP	desmoplakin isoform I [Homo sapiens]	9	2	1		14	1.66	2	1192.08	2383.16
AVTGYRDPYTEQTISLFQAMK	41322910	PLEC	plectin isoform 1d [Homo sapiens]	6	8	1		55	4.1	3	807.071	2419.2
AVTIFIR	24307939	CCT5	T-complex protein 1 subunit epsilon [Homo sapiens]	4	1	1		41	1.89	2	819.51	819.509
AVTLECVSAGEPR	126012571	HSPG2	basement membrane-specific heparan sulfate proteoglycan core protein precursor [Homo sapiens]	10	1	1	C6(Carbamidomethyl)	88	2.95	2	694.849	1388.69
AVTLHDQGTAQWADLSSQFYLR	23510340	UBA1	ubiquitin-like modifier-activating enzyme 1 [Homo sapiens]	6	1	1		74	4.79	3	836.417	2507.24
AVTNFIR	221316749	CPA3	mast cell carboxypeptidase A precursor [Homo sapiens]	5	1	1		52	1.65	2	410.739	820.47
AVTQALNR	223029410	TLN1	talin-1 [Homo sapiens]	4	1	1		53	2.48	2	436.755	872.502
AVTVYTNYPFPGETFNR	116734847	AGL	glycogen debranching enzyme isoform 1 [Homo sapiens]	4	3	1		80	3.58	2	988.485	1975.96
AVVGEEALTSDDLLYLEFLQK	19913428	ATP6V1B2	V-type proton ATPase subunit B, brain isoform [Homo sapiens]	2	1	1		21	1.74	2	1177.11	2353.22
AVVGVVAGGGR	15431306	RPL8	60S ribosomal protein L8 [Homo sapiens]	2	1	1		34	2.01	2	471.281	941.555
AVVISGAGK	70995211	ECH1	delta(3,5)-Delta(2,4)-dienoyl-CoA isomerase, mitochondrial precursor [Homo sapiens]	8	1	1		59	2.05	2	401.246	801.485
AVVLAANHFGR	122939155	NNT	NAD(P) transhydrogenase, mitochondrial [Homo sapiens]	4	1	1		77	2.91	2	577.828	1154.65
AVVLAGFGGLNK	24308257	VAT1L	synaptic vesicle membrane protein VAT-1 homolog-like [Homo sapiens]	10	1	1		66	2.93	2	573.34	1145.67
AVVLMGK	16933546	RPLP0	60S acidic ribosomal protein P0 [Homo sapiens]	10	1	1		35	1.87	2	717.432	717.433
AVVPGPAEHPLQYNYTFWYSR	4757702	EIF4E2	eukaryotic translation initiation factor 4E type 2 [Homo sapiens]	2	1	1		31	3.11	3	832.411	2495.22
AVVPGVKPQDWISAAR	9910346	EMC7	chromosome 15 open reading frame 24 precursor [Homo sapiens]	8	1	1		55	3	2	847.474	1693.94
AVVQLKPR	41322910	PLEC	plectin isoform 1d [Homo sapiens]	4	8	1		54	2.19	2	455.796	910.584
AVVQVFEGTSGIDAK	19913428	ATP6V1B2	V-type proton ATPase subunit B, brain isoform [Homo sapiens]	8	1	1		75	3.24	2	760.901	1520.8
AVVVHAGEDDLGR	118582275	SOD3	extracellular superoxide dismutase [Cu-Zn] precursor [Homo sapiens]	26	1	1		74	3.3	3	669.345	1337.68
AVVVNAAQLASYSQSK	259155315	SLC25A11	mitochondrial 2-oxoglutarate/malate carrier protein isoform 2 [Homo sapiens]	16	3	1		99	4.09	3	818.439	1635.87
AVVYSNTIQSIIAIIR	374081863	GNAI1	guanine nucleotide-binding protein G(i) subunit alpha-1 isoform 2 [Homo sapiens]	2	2	1		49	2.56	2	881.022	1761.04
AVVYSNTIQSIMAIVK	261878575	GNAI2	guanine nucleotide-binding protein G(i) subunit alpha-2 isoform 2 [Homo sapiens]	6	2	1		43	2.27	2	868.986	1736.97
AVWLPAMK	260436860	AP1B1	AP-1 complex subunit beta-1 isoform b [Homo sapiens]	2	2	1		17	1.13	1	915.513	915.513
AVWLPAVK	4557469	AP2B1	AP-2 complex subunit beta isoform b [Homo sapiens]	6	2	1		40	1.6	2	883.546	883.543
AVYIFAK	4504187;167466164	GSTT2;GSTT1;	glutathione S-transferase theta-2 [Homo sapiens];glutathione S-transferase theta-1 [Homo sapiens];	7	2	2		31	1.44	2	406.239	811.471
AVYLGELPHDQDVVEYIMNQPNVVPR	9910280	UGGT1	UDP-glucose:glycoprotein glucosyltransferase 1 precursor [Homo sapiens]	1	1	1		14		3	999.171	2995.5
AVYSTNCPVWEEAFR	14149680	ESYT1	extended synaptotagmin-1 isoform 2 [Homo sapiens]	2	2	1	C7(Carbamidomethyl)	83	2.78	2	914.922	1828.84
AVYTCNEGYQLLGEINYR	62739186	CFH	complement factor H isoform a precursor [Homo sapiens]	2	2	1	C5(Carbamidomethyl)	80	3.09	2	1082.01	2163.02
AVYTLTSLYR	9845297	DIABLO	diablo homolog, mitochondrial isoform 1 precursor [Homo sapiens]	2	1	1		30	1.67	1	1186.65	1186.65
AVYTQDCPLAAAK	109148542	AARS	alanine--tRNA ligase, cytoplasmic [Homo sapiens]	2	1	1	C7(Carbamidomethyl)	54	2.16	2	704.351	1407.69
AWDDFFPGSDR	5453704	ARL6IP5	PRA1 family protein 3 [Homo sapiens]	28	1	1		51	2.65	2	656.784	1312.56
AWDQEAEGAGPELGLR	223972653	ALDH16A1	aldehyde dehydrogenase family 16 member A1 isoform 2 [Homo sapiens]	2	2	1		90	3.6	2	849.91	1698.81
AWDWVHWFLK	225703033	MBOAT7	lysophospholipid acyltransferase 7 isoform 2 [Homo sapiens]	2	2	1		23	2.26	2	694.353	1387.7
AWEEYYK	17402900;154355000	FUBP1;KHSRP;	far upstream element-binding protein 1 [Homo sapiens];far upstream element-binding protein 2 [Homo sapiens];	1	2	2		16		1	988.442	988.442
AWEITK	21361370	PYGB	glycogen phosphorylase, brain form [Homo sapiens]	2	1	1		30	1.43	1	747.406	747.406
AWEVDTCR	148536853	COPA	coatomer subunit alpha isoform 2 [Homo sapiens]	2	2	1	C7(Carbamidomethyl)	34	1.81	2	518.729	1036.45
AWGAVVPLVGK	377520143	FAM49B	protein FAM49B [Homo sapiens]	4	1	1		54	2.38	2	548.832	1096.65
AWGPGLEGGVVGK	116063573	FLNA	filamin-A isoform 1 [Homo sapiens]	18	2	1		81	3.01	2	613.832	1226.65
AWGPGLETGQVGK	188595687	FLNC	filamin-C isoform b [Homo sapiens]	6	2	1		72	3.02	2	650.34	1299.67
AWGPGLHGGIVGR	256222415	FLNB	filamin-B isoform 4 [Homo sapiens]	4	4	1		49	2.6	3	638.851	1276.7
AWITAPVALR	116534898	DSG2	desmoglein-2 preproprotein [Homo sapiens]	4	1	1		62	2.06	2	549.327	1097.65
AWLLGLLR	9506741	GNMT	glycine N-methyltransferase [Homo sapiens]	2	1	1		39	1.6	2	471.3	941.593
AWRDPDEPVLLEEPVVLALAEK	24497577	AKR1A1	alcohol dehydrogenase [NADP(+)] [Homo sapiens]	4	1	1		42	2.6	2	1245.17	2489.33
AWTQVLLGQAEDK	33350932	DYNC1H1	cytoplasmic dynein 1 heavy chain 1 [Homo sapiens]	4	1	1		64	3.31	2	729.885	1458.76
AWVGGVGNYK	50658084	BCAT2	branched-chain-amino-acid aminotransferase, mitochondrial isoform a precursor [Homo sapiens]	8	2	1		46	2.22	2	525.773	1050.54
AWVNQLETQTGEASK	116089337	IQGAP2	ras GTPase-activating-like protein IQGAP2 [Homo sapiens]	2	1	1		4	1.09	2	831.412	1661.82
AYAALAALEK	24234756	ILF3	interleukin enhancer-binding factor 3 isoform c [Homo sapiens]	4	5	1		41	2.15	2	510.791	1020.57
AYAANVYTSVVEELAR	50659093	MAN2B2	epididymis-specific alpha-mannosidase precursor [Homo sapiens]	2	1	1		61	2.32	2	878.452	1755.9
AYALAFAER	4504505	HSD17B4	peroxisomal multifunctional enzyme type 2 isoform 2 [Homo sapiens]	4	1	1		50	2.58	2	506.268	1011.53
AYAPGGPAYQPVVEAFGTDILHK	110227603	COASY	bifunctional coenzyme A synthase isoform a precursor [Homo sapiens]	2	3	1		41	3.74	3	801.08	2401.22
AYAQQLADWAR	19224660	PACSIN3	protein kinase C and casein kinase substrate in neurons protein 3 [Homo sapiens]	4	1	1		56	2.51	2	646.822	1292.64
AYAQQLTEWAR	296841095	PACSIN2	protein kinase C and casein kinase substrate in neurons protein 2 isoform B [Homo sapiens]	5	2	1		70	2.82	2	668.836	1336.67
AYDAVQLFALTGPAESK	4504051	GNAZ	guanine nucleotide-binding protein G(z) subunit alpha [Homo sapiens]	4	1	1		41	2.59	2	890.962	1780.92
AYDIYSR	5174419	CLPP	putative ATP-dependent Clp protease proteolytic subunit, mitochondrial precursor [Homo sapiens]	2	1	1		24	1.21	1	887.428	887.428
AYDTDAGPVFVK	11545906	FN3K	fructosamine-3-kinase [Homo sapiens]	4	1	1		42	2.65	2	641.82	1282.63
AYDYLVQNTSFANK	186972143	TPP2	tripeptidyl-peptidase 2 [Homo sapiens]	4	1	1		51	2.75	2	817.396	1633.78
AYEDQTKPVLEYYQK	19923437	AK3	GTP:AMP phosphotransferase, mitochondrial isoform a [Homo sapiens]	18	3	1		55	4.02	2	937.964	1874.92
AYEFAER	4758012	CLTC	clathrin heavy chain 1 [Homo sapiens]	7	3	1		30	1.89	1	885.417	885.417
AYGENIGYSEK	4502277	ATP1B1	sodium/potassium-transporting ATPase subunit beta-1 [Homo sapiens]	2	1	1		51	2.31	2	615.786	1230.56
AYGPGIEPTGNMVK	116063573	FLNA	filamin-A isoform 1 [Homo sapiens]	4	2	1		65	2.52	2	717.359	1433.71
AYGPGIEPTGNMVK	116063573	FLNA	filamin-A isoform 1 [Homo sapiens]	2	2	1	M12(Oxidation)	42	1.76	2	725.359	1449.71
AYGQALAK	4507521	TKT	transketolase [Homo sapiens]	3	1	1		28	1.69	2	411.23	821.454
AYHEQLTVAEITNACFEPANQMVK	14389309	TUBA1C	tubulin alpha-1C chain [Homo sapiens]	3	1	1	C15(Carbamidomethyl)	10	1.57	3	922.11	2764.31
AYHEQLTVAEITNACFEPANQMVK	14389309	TUBA1C	tubulin alpha-1C chain [Homo sapiens]	3	1	1	C15(Carbamidomethyl); M22(Oxidation)	10	1.88	3	927.443	2780.31
AYIDSFR	45439306	DARS	aspartate--tRNA ligase, cytoplasmic [Homo sapiens]	4	1	1		34	1.46	2	871.432	871.432
AYILNLVK	38455427	CCT4	T-complex protein 1 subunit delta isoform a [Homo sapiens]	4	2	1		24	1.54	2	467.293	933.577
AYIQEFQEFSK	284172520	OLFML1	olfactomedin-like protein 1 precursor [Homo sapiens]	2	1	1		38	2.09	2	695.339	1389.67
AYLEGTCVEWLR	339882741	HLA-C	HLA class I histocompatibility antigen, Cw-1 alpha chain precursor [Homo sapiens]	2	2	1	C7(Carbamidomethyl)	77	2.45	2	748.865	1496.72
AYLESFYK	19913432	ATP6V0D1	V-type proton ATPase subunit d 1 [Homo sapiens]	4	1	1		49	1.92	2	510.756	1020.5
AYLPQELLGK	315434216	DAP3	28S ribosomal protein S29, mitochondrial isoform 3 [Homo sapiens]	2	3	1		49	1.51	2	566.324	1131.64
AYLPVNESFGFTADLR	4503483	EEF2	elongation factor 2 [Homo sapiens]	10	1	1		91	3.14	2	900.454	1799.9
AYLQQLR	5031597	ARPC3	actin-related protein 2/3 complex subunit 3 [Homo sapiens]	4	1	1		33	1.88	2	446.256	891.505
AYNMVDIIHSVVDER	119943100	PCCB	propionyl-CoA carboxylase beta chain, mitochondrial isoform 1 [Homo sapiens]	2	2	1		42	3.43	3	587.627	1760.87
AYNYVAQEVDDYHAFQTLTHIYNK	9910280	UGGT1	UDP-glucose:glycoprotein glucosyltransferase 1 precursor [Homo sapiens]	5	1	1		53	4.72	3	968.461	2903.37
AYPDVAALSDGYWVVSNR	5729770	TPP1	tripeptidyl-peptidase 1 preproprotein [Homo sapiens]	63	1	1		90	3.9	2	991.985	1982.96
AYPGYYFTGDGAYR	358248205	ACSS1	acetyl-coenzyme A synthetase 2-like, mitochondrial isoform 2 precursor [Homo sapiens]	6	4	1		55	2.77	2	800.859	1600.71
AYQCVVLLQGK	15149476	RARS	arginine--tRNA ligase, cytoplasmic [Homo sapiens]	4	1	1	C4(Carbamidomethyl)	24	1.58	2	639.85	1278.69
AYQIDTVINLNVPFEVIK	19923437	AK3	GTP:AMP phosphotransferase, mitochondrial isoform a [Homo sapiens]	4	3	1		11	0.98	2	1038.57	2076.14
AYSDLSR	4502133	APCS	serum amyloid P-component precursor [Homo sapiens]	3	1	1		37	1.91	1	811.396	811.396
AYSDPSTGEPATYGELQQR	41322910	PLEC	plectin isoform 1d [Homo sapiens]	6	8	1		98	3.94	2	1035.48	2069.95
AYSEAHEISK	21464101	YWHAG	14-3-3 protein gamma [Homo sapiens]	8	1	1		53	2.62	2	567.775	1134.54
AYSLFSYNTQGR	4502133	APCS	serum amyloid P-component precursor [Homo sapiens]	2	1	1		21	1.4	1	1406.67	1406.67
AYSLFSYNTQGRDNELLVYK	4502133	APCS	serum amyloid P-component precursor [Homo sapiens]	2	1	1		8	2.32	3	794.398	2381.18
AYSNWPTYPQLYVK	95113651	GLRX3	glutaredoxin-3 [Homo sapiens]	2	1	1		12	1.81	2	865.434	1729.86
AYSPELIVHPVLDSPNAVHEVEK	338968899	CARKD	ATP-dependent (S)-NAD(P)H-hydrate dehydratase isoform c [Homo sapiens]	12	3	1		52	4.74	3	848.446	2543.32
AYTNFDAER	50845386	ANXA2	annexin A2 isoform 2 [Homo sapiens]	24	2	1		65	2.36	2	543.747	1086.49
AYTNFDAERDALNIETAIK	50845386	ANXA2	annexin A2 isoform 2 [Homo sapiens]	27	2	1		51	4.03	3	1078.04	2155.07
AYVAVDGIPQGVLER	119372312	GLB1	beta-galactosidase isoform b [Homo sapiens]	2	3	1		65	2.83	2	793.932	1586.86
AYVEANQMLGDLIK	106049292	PC	pyruvate carboxylase, mitochondrial precursor [Homo sapiens]	2	1	1		47	2.94	2	782.907	1564.81
AYVFER	5031631	SCARB2	lysosome membrane protein 2 isoform 1 precursor [Homo sapiens]	4	1	1		24	1.52	1	784.402	784.404
AYVPIAQVK	4505405	GPNMB	transmembrane glycoprotein NMB isoform b precursor [Homo sapiens]	54	2	1		23	1.77	2	494.796	988.585
AYVSTLMGVPGR	4503519	EIF3F	eukaryotic translation initiation factor 3 subunit F [Homo sapiens]	2	1	1		28	2	2	625.832	1250.66
AYYENSPQQVFSTEFEVK	115298678	C3	complement C3 precursor [Homo sapiens]	4	1	1		27	2.3	2	1083.51	2166
AYYHLLEQVAPK	167614506	LCP1	plastin-2 [Homo sapiens]	6	1	1		45	3.95	2	716.386	1431.77
AYYNGISLFNNPVPYWEVQPATFR	4502403	BGN	biglycan preproprotein [Homo sapiens]	28	1	1		51	3.38	2	1423.71	2846.4
CAELEEELK	63252898;63252902;63252904;63252896	TPM1;TPM1;TPM1;TPM1;	tropomyosin alpha-1 chain isoform 2 [Homo sapiens];tropomyosin alpha-1 chain isoform 2 [Homo sapiens];tropomyosin alpha-1 chain isoform 2 [Homo sapiens];tropomyosin alpha-1 chain isoform 2 [Homo sapiens];	2	4	4	C1(Carbamidomethyl)	4		2	560.764	1120.52
CAEVVSGK	46852147	IARS2	isoleucine--tRNA ligase, mitochondrial precursor [Homo sapiens]	1	1	1	N-Term(Gln->pyro-Glu); C1(Carbamidomethyl)		1.81	1	832.392	832.392
CAIGVTHFQLVQMK	224586817	GLG1	Golgi apparatus protein 1 isoform 3 precursor [Homo sapiens]	1	3	1	N-Term(Gln->pyro-Glu); C1(Carbamidomethyl)		3.3	2	807.911	1614.81
CALGVFR	25777602	PSMD2	26S proteasome non-ATPase regulatory subunit 2 [Homo sapiens]	1	1	1	N-Term(Gln->pyro-Glu); C1(Carbamidomethyl)		1.87	1	805.404	805.404
CAPGVVGPAEADIDFDIIR	116063573	FLNA	filamin-A isoform 1 [Homo sapiens]	2	2	1	C1(Carbamidomethyl)	49	2.44	2	1008	2014.99
CATGYWGFPNCRPCDCGAR	21264602	LAMA5	laminin subunit alpha-5 precursor [Homo sapiens]	2	1	1	C1(Carbamidomethyl); C11(Carbamidomethyl); C14(Carbamidomethyl); C16(Carbamidomethyl)	27	3.18	3	768.977	2304.92
CATGYWGFPNCRPCDCGAR	21264602	LAMA5	laminin subunit alpha-5 precursor [Homo sapiens]	2	1	1	N-Term(Gln->pyro-Glu); C1(Carbamidomethyl); C11(Carbamidomethyl); C14(Carbamidomethyl); C16(Carbamidomethyl)		3.18	2	1144.45	2287.89
CATITPDEAR	28178832	IDH2	isocitrate dehydrogenase [NADP], mitochondrial precursor [Homo sapiens]	1	1	1	N-Term(Gln->pyro-Glu); C1(Carbamidomethyl)		1.35	1	1116.5	1116.5
CAVVDVPFGGAK	4885281	GLUD1	glutamate dehydrogenase 1, mitochondrial precursor [Homo sapiens]	2	3	1	C1(Carbamidomethyl)	68	2.89	2	610.311	1219.62
CAVVDVPFGGAK	4885281	GLUD1	glutamate dehydrogenase 1, mitochondrial precursor [Homo sapiens]	1	3	1	N-Term(Gln->pyro-Glu); C1(Carbamidomethyl)		2.12	2	601.797	1202.59
CCHCCLLGR	34734066;34734062	FBLN1;FBLN1;	fibulin-1 isoform D precursor [Homo sapiens];fibulin-1 isoform D precursor [Homo sapiens];	1	4	2	N-Term(Gln->pyro-Glu); C1(Carbamidomethyl); C2(Carbamidomethyl); C4(Carbamidomethyl); C5(Carbamidomethyl)		2.88	2	609.737	1218.47
CCSGAIIVLTK	33286418	PKM	pyruvate kinase isozymes M1/M2 isoform a [Homo sapiens]	2	3	1	C1(Carbamidomethyl); C2(Carbamidomethyl)	34	2.45	2	611.322	1221.64
CCSGAIIVLTK	33286418	PKM	pyruvate kinase isozymes M1/M2 isoform a [Homo sapiens]	1	3	1	N-Term(Gln->pyro-Glu); C1(Carbamidomethyl); C2(Carbamidomethyl)		2.05	2	602.807	1204.61
CDDLEALK	19743823	ITGB1	integrin beta-1 isoform 1A precursor [Homo sapiens]	1	2	1	N-Term(Gln->pyro-Glu); C1(Carbamidomethyl)		1.87	1	946.419	946.419
CDDLEALKK	19743823	ITGB1	integrin beta-1 isoform 1A precursor [Homo sapiens]	1	2	1	N-Term(Gln->pyro-Glu); C1(Carbamidomethyl)		2.38	2	537.761	1074.51
CDENILWLDYK	33286418;33286420	PKM;PKM;	pyruvate kinase isozymes M1/M2 isoform a [Homo sapiens];pyruvate kinase isozymes M1/M2 isoform a [Homo sapiens];	2	6	2	C1(Carbamidomethyl)	32	2.93	2	734.844	1468.68
CDENILWLDYK	33286418;33286420	PKM;PKM;	pyruvate kinase isozymes M1/M2 isoform a [Homo sapiens];pyruvate kinase isozymes M1/M2 isoform a [Homo sapiens];	5	6	2	N-Term(Gln->pyro-Glu); C1(Carbamidomethyl)		2.29	2	726.331	1451.65
CDGDFDCEDRTDEANCPTK	126012571	HSPG2	basement membrane-specific heparan sulfate proteoglycan core protein precursor [Homo sapiens]	1	1	1	N-Term(Gln->pyro-Glu); C1(Carbamidomethyl); C7(Carbamidomethyl); C16(Carbamidomethyl)		4.46	2	1144.41	2287.82
CDIDIR	4501883	ACTA2	actin, aortic smooth muscle [Homo sapiens]	17	5	1	C1(Carbamidomethyl)	49	2.02	2	791.375	791.374
CDIDIR	4501883	ACTA2	actin, aortic smooth muscle [Homo sapiens]	7	5	1	N-Term(Gln->pyro-Glu); C1(Carbamidomethyl)		1.57	1	774.348	774.348
CDIDIRK	4501883	ACTA2	actin, aortic smooth muscle [Homo sapiens]	1	5	1	C1(Carbamidomethyl)		1.7	2	460.237	919.467
CDIDIRK	4501883	ACTA2	actin, aortic smooth muscle [Homo sapiens]	1	5	1	N-Term(Gln->pyro-Glu); C1(Carbamidomethyl)		1.71	2	451.724	902.44
CDQCSLGTFSLDAANPK	21264602	LAMA5	laminin subunit alpha-5 precursor [Homo sapiens]	2	1	1	C1(Carbamidomethyl); C4(Carbamidomethyl)	90	3.87	2	942.417	1883.83
CDRVDQLTAQLADLAAR	4507877	VCL	vinculin isoform VCL [Homo sapiens]	6	2	1	C1(Carbamidomethyl)	99	5.03	2	958.487	1915.97
CDRVDQLTAQLADLAAR	4507877	VCL	vinculin isoform VCL [Homo sapiens]	8	2	1	N-Term(Gln->pyro-Glu); C1(Carbamidomethyl)		5.13	2	949.973	1898.94
CDSHDDPALGLVSGQCR	119703755	LAMB2	laminin subunit beta-2 precursor [Homo sapiens]	2	1	1	N-Term(Gln->pyro-Glu); C1(Carbamidomethyl); C16(Carbamidomethyl)		4.24	2	935.4	1869.79
CDVDIR	63055057;4501885	ACTBL2;ACTB;	beta-actin-like protein 2 [Homo sapiens];actin, cytoplasmic 1 [Homo sapiens];	2	3	2	N-Term(Gln->pyro-Glu); C1(Carbamidomethyl)		1.57	1	760.332	760.332
CDVDIRK	63055057;4501885	ACTBL2;ACTB;	beta-actin-like protein 2 [Homo sapiens];actin, cytoplasmic 1 [Homo sapiens];	1	3	2	N-Term(Gln->pyro-Glu); C1(Carbamidomethyl)		1.63	1	888.424	888.424
CDVDIRK	63055057;4501885	ACTBL2;ACTB;	beta-actin-like protein 2 [Homo sapiens];actin, cytoplasmic 1 [Homo sapiens];	1	3	2	C1(Carbamidomethyl)	25		2	453.229	905.451
CEACAPGHFGDPSRPGGR	119703755	LAMB2	laminin subunit beta-2 precursor [Homo sapiens]	2	1	1	N-Term(Gln->pyro-Glu); C1(Carbamidomethyl); C4(Carbamidomethyl)		3.56	2	955.907	1910.81
CEASGKPEVQFR	221316760	L1CAM	neural cell adhesion molecule L1 isoform 3 precursor [Homo sapiens]	2	3	1	N-Term(Gln->pyro-Glu); C1(Carbamidomethyl)		3.28	2	695.826	1390.64
CEASNIVGK	148664211	CADM1	cell adhesion molecule 1 isoform 2 precursor [Homo sapiens]	3	2	1	N-Term(Gln->pyro-Glu); C1(Carbamidomethyl)		1.82	1	960.447	960.447
CEEGVTVTTPSLSGAGSYLALPALTNTHHELR	126012571	HSPG2	basement membrane-specific heparan sulfate proteoglycan core protein precursor [Homo sapiens]	1	1	1	C1(Carbamidomethyl)	14		4	846.177	3381.69
CEEGVTVTTPSLSGAGSYLALPALTNTHHELR	126012571	HSPG2	basement membrane-specific heparan sulfate proteoglycan core protein precursor [Homo sapiens]	7	1	1	N-Term(Gln->pyro-Glu); C1(Carbamidomethyl)		5.43	3	1122.22	3364.65
CEFLPFLSPR	119943098	DPYD	dihydropyrimidine dehydrogenase [NADP(+)] isoform 1 [Homo sapiens]	1	1	1	C1(Carbamidomethyl)		1.46	2	633.322	1265.64
CEFQDAYVLLSEK	31542947	HSPD1	60 kDa heat shock protein, mitochondrial [Homo sapiens]	2	1	1	C1(Carbamidomethyl)	33	2.26	2	801.381	1601.76
CEFQDAYVLLSEK	31542947	HSPD1	60 kDa heat shock protein, mitochondrial [Homo sapiens]	1	1	1	N-Term(Gln->pyro-Glu); C1(Carbamidomethyl)		2.82	2	792.867	1584.73
CEFQDAYVLLSEKK	31542947	HSPD1	60 kDa heat shock protein, mitochondrial [Homo sapiens]	1	1	1	N-Term(Gln->pyro-Glu); C1(Carbamidomethyl)		2.82	2	856.915	1712.82
CEGPIPDVTFELLR	21071030	A1BG	alpha-1B-glycoprotein precursor [Homo sapiens]	2	1	1	C1(Carbamidomethyl)	56	3.4	2	823.417	1645.83
CEHPPPGPVCGSDGVTYGSACELR	54873613	AGRN	agrin precursor [Homo sapiens]	2	1	1	C1(Carbamidomethyl); C10(Carbamidomethyl); C21(Carbamidomethyl)	56	4.55	3	868.049	2602.13
CEHPPPGPVCGSDGVTYGSACELR	54873613	AGRN	agrin precursor [Homo sapiens]	1	1	1	N-Term(Gln->pyro-Glu); C1(Carbamidomethyl); C10(Carbamidomethyl); C21(Carbamidomethyl)		3.6	2	1293.05	2585.09
CEHSQALHCHPEACGPDATCVNRPDGR	126012571	HSPG2	basement membrane-specific heparan sulfate proteoglycan core protein precursor [Homo sapiens]	1	1	1	N-Term(Gln->pyro-Glu); C1(Carbamidomethyl); C9(Carbamidomethyl); C14(Carbamidomethyl); C20(Carbamidomethyl)		2.73	4	779.327	3114.28
CELCDDGYFGDPLGR	145309326	LAMC1	laminin subunit gamma-1 precursor [Homo sapiens]	6	1	1	C1(Carbamidomethyl); C4(Carbamidomethyl)	75	3.76	2	887.367	1773.73
CEPGFWNFR	54873613	AGRN	agrin precursor [Homo sapiens]	4	1	1	C1(Carbamidomethyl)	47	2.2	2	606.766	1212.53
CEPGFWNFR	54873613	AGRN	agrin precursor [Homo sapiens]	3	1	1	N-Term(Gln->pyro-Glu); C1(Carbamidomethyl)		1.96	2	598.253	1195.5
CEQVQPGYFRPFLDHLIWEAEDTR	119703755	LAMB2	laminin subunit beta-2 precursor [Homo sapiens]	1	1	1	C1(Carbamidomethyl)	8		3	1002.81	3006.43
CESAPGCGVWQRPVIDNPNYK	10716563	CANX	calnexin precursor [Homo sapiens]	2	1	1	C1(Carbamidomethyl); C7(Carbamidomethyl)	16	2.93	3	816.383	2447.13
CESAPGCGVWQRPVIDNPNYK	10716563	CANX	calnexin precursor [Homo sapiens]	2	1	1	N-Term(Gln->pyro-Glu); C1(Carbamidomethyl); C7(Carbamidomethyl)		2.17	2	1215.55	2430.1
CESCAPGYEGNPIQPGGK	126012571	HSPG2	basement membrane-specific heparan sulfate proteoglycan core protein precursor [Homo sapiens]	2	1	1	C1(Carbamidomethyl); C4(Carbamidomethyl)	22	2.1	2	960.918	1920.83
CEVNHFGFGPEGCKPCDCHPEGSLSLQCK	145309326	LAMC1	laminin subunit gamma-1 precursor [Homo sapiens]	1	1	1	N-Term(Gln->pyro-Glu); C1(Carbamidomethyl); C13(Carbamidomethyl); C16(Carbamidomethyl); C18(Carbamidomethyl); C28(Carbamidomethyl)		4.03	4	848.105	3389.4
CFCFGATER	21264602	LAMA5	laminin subunit alpha-5 precursor [Homo sapiens]	2	1	1	N-Term(Gln->pyro-Glu); C1(Carbamidomethyl); C3(Carbamidomethyl)		2.04	2	565.723	1130.44
CFCMGVSR	126012571	HSPG2	basement membrane-specific heparan sulfate proteoglycan core protein precursor [Homo sapiens]	2	1	1	N-Term(Gln->pyro-Glu); C1(Carbamidomethyl); C3(Carbamidomethyl)		1.89	1	999.387	999.387
CFCMGVSR	126012571	HSPG2	basement membrane-specific heparan sulfate proteoglycan core protein precursor [Homo sapiens]	2	1	1	C1(Carbamidomethyl); C3(Carbamidomethyl)	32	2.25	2	508.71	1016.41
CFEGFGIDGPAIAK	62739186	CFH	complement factor H isoform a precursor [Homo sapiens]	1	1	1	N-Term(Gln->pyro-Glu); C1(Carbamidomethyl)		1.82	2	732.846	1464.68
CFELQALLEEERK	56550043	SLMAP	sarcolemmal membrane-associated protein [Homo sapiens]	1	1	1	N-Term(Gln->pyro-Glu); C1(Carbamidomethyl)		2.87	2	824.407	1647.81
CFICDSR	143770880	LAMB4	laminin subunit beta-4 precursor [Homo sapiens]	2	1	1	N-Term(Gln->pyro-Glu); C1(Carbamidomethyl); C4(Carbamidomethyl)		1.75	1	940.367	940.367
CFSEENHEPLR	17999541	VPS35	vacuolar protein sorting-associated protein 35 [Homo sapiens]	2	1	1	N-Term(Gln->pyro-Glu); C1(Carbamidomethyl)		3.48	2	700.799	1400.59
CFSVLGFCK	10863945	XRCC5	X-ray repair cross-complementing protein 5 [Homo sapiens]	2	1	1	N-Term(Gln->pyro-Glu); C1(Carbamidomethyl); C8(Carbamidomethyl)		1.8	2	550.749	1100.49
CFSYLPISPTFVGYTWK	40316845	SLC23A2	solute carrier family 23 member 2 [Homo sapiens]	4	1	1	C1(Carbamidomethyl)	33	1.91	2	1033.51	2066.01
CFVLSQDLAIR	222418611;222418613	ITGA7;ITGA7;	integrin alpha-7 isoform 1 precursor [Homo sapiens];integrin alpha-7 isoform 1 precursor [Homo sapiens];	1	3	2	N-Term(Gln->pyro-Glu); C1(Carbamidomethyl)		1.63	2	652.838	1304.67
CGAIAEQTPILLLFLLR	31621305	LRPPRC	leucine-rich PPR motif-containing protein, mitochondrial precursor [Homo sapiens]	2	1	1	C1(Carbamidomethyl)	88	3.22	2	964.56	1928.11
CGDLLAASQVVNR	208609990	NUP93	nuclear pore complex protein Nup93 isoform 1 [Homo sapiens]	1	2	1	N-Term(Gln->pyro-Glu); C1(Carbamidomethyl)		1.42	2	693.346	1385.68
CGFSELYSWQR	46852147	IARS2	isoleucine--tRNA ligase, mitochondrial precursor [Homo sapiens]	2	1	1	C1(Carbamidomethyl)	80	3.39	2	716.821	1432.63
CGGPGCGGLVTVAHNAWQK	167614504	LAMB1	laminin subunit beta-1 precursor [Homo sapiens]	2	1	1	C1(Carbamidomethyl); C6(Carbamidomethyl)	69	5.69	3	656.978	1968.92
CGGPGCGGLVTVAHNAWQK	167614504	LAMB1	laminin subunit beta-1 precursor [Homo sapiens]	2	1	1	N-Term(Gln->pyro-Glu); C1(Carbamidomethyl); C6(Carbamidomethyl)		5.45	2	976.449	1951.89
CGPASVQAIK	119395709	F13A1	coagulation factor XIII A chain precursor [Homo sapiens]	2	1	1	C1(Carbamidomethyl)	70	3	2	515.773	1030.54
CGPASVQAIK	119395709	F13A1	coagulation factor XIII A chain precursor [Homo sapiens]	1	1	1	N-Term(Gln->pyro-Glu); C1(Carbamidomethyl)		1.22	1	1013.51	1013.51
CGPMVLDALIK	115387094	SDHB	succinate dehydrogenase [ubiquinone] iron-sulfur subunit, mitochondrial precursor [Homo sapiens]	3	1	1	N-Term(Gln->pyro-Glu); C1(Carbamidomethyl)		2.12	2	600.312	1199.62
CGPMVLDALIK	115387094	SDHB	succinate dehydrogenase [ubiquinone] iron-sulfur subunit, mitochondrial precursor [Homo sapiens]	1	1	1	N-Term(Gln->pyro-Glu); C1(Carbamidomethyl); M4(Oxidation)		1.58	2	608.309	1215.61
CGPNSVCINLPGSYR	144953895	NID2	nidogen-2 precursor [Homo sapiens]	2	1	1	C1(Carbamidomethyl); C7(Carbamidomethyl)	72	2.97	2	847.398	1693.79
CGPNSVCINLPGSYR	144953895	NID2	nidogen-2 precursor [Homo sapiens]	1	1	1	N-Term(Gln->pyro-Glu); C1(Carbamidomethyl); C7(Carbamidomethyl)		2.69	2	838.881	1676.76
CGVALSTPGGAR	344179112	CD163	scavenger receptor cysteine-rich type 1 protein M130 isoform b precursor [Homo sapiens]	2	2	1	C1(Carbamidomethyl)	50	2.46	2	573.291	1145.57
CGVPFTDLLDAAK	55925574	AMPD2	AMP deaminase 2 isoform 3 [Homo sapiens]	2	4	1	C1(Carbamidomethyl)	25	2	2	703.854	1406.7
CGYAGSNFPEHIFPALVGRPIIR	5031571	ACTR2	actin-related protein 2 isoform b [Homo sapiens]	1	2	1	N-Term(Gln->pyro-Glu); C1(Carbamidomethyl)		3.18	3	852.108	2554.31
CHDYYTTEFLYNLYSSEGK	48762920	PFKL	6-phosphofructokinase, liver type [Homo sapiens]	1	1	1	N-Term(Gln->pyro-Glu); C1(Carbamidomethyl)		2.57	2	1187.01	2373
CHPGTGVDYTCECASGYQGDGR	144953895	NID2	nidogen-2 precursor [Homo sapiens]	2	1	1	N-Term(Gln->pyro-Glu); C1(Carbamidomethyl); C11(Carbamidomethyl); C13(Carbamidomethyl)		4.8	2	1215.47	2429.92
CIAGFHGDPR	119703755	LAMB2	laminin subunit beta-2 precursor [Homo sapiens]	2	1	1	C1(Carbamidomethyl)	36	2.99	2	565.267	1129.53
CIAGFHGDPR	119703755	LAMB2	laminin subunit beta-2 precursor [Homo sapiens]	4	1	1	N-Term(Gln->pyro-Glu); C1(Carbamidomethyl)		2.67	2	556.752	1112.49
CIAVGESDGSIWNPDGIDPK	4885281	GLUD1	glutamate dehydrogenase 1, mitochondrial precursor [Homo sapiens]	2	2	1	C1(Carbamidomethyl)	27	1.94	2	1065.5	2129.98
[truncated: 18,834 more rows]
